# Supplementary material for: Using gnotobiotic mice to decipher effects of gut microbiome repair in undernourished children on tuft and goblet cell function
Source: Proc Natl Acad Sci U S A. 2025 Nov 25;122(48):e2523178122. doi: 10.1073/pnas.2523178122 (PMC12685025; doi:10.1073/pnas.2523178122)
Supplement: Supplementary file 2 — Dataset S01 (XLSX) [file pnas.2523178122.sd01.xlsx]

## Sheet: Dataset S1
Dataset S1. Diets used in gnotobiotic mouse studies
(A) Ingredients in each diet module
Ingredients (g)	Breast milk mimic module	Locally available complementary foods module (Mirpur-18 module)	Therapeutic food module (MDCF-2 module)
Cooked potato		83.4284
Cooked red lentils		197.297
Cooked rice		507.334
Cooked spinach		76.6653
Cooked sweet pumpkin		73.2776
Cooked onion		45.0958
Iodized Salt		5.63394
Turmeric		5.63394
Garlic		5.63394
Sugar			308.6
Soybean oil			206.4
Chickpea flour			103.2
Peanut flour			103.2
Soybean flour			82.6
Raw banana			196
Similac Sensitive Infant Powder Formula	1000
Total (g)	1000	1000	1000
(B) Representation of modules in the weaning diet supplemented with Mirpur-18 or MDCF-2
Module (g)	Weaning diet supplemented with Mirpur-18	Weaning diet supplemented with MDCF-2
Breast milk mimic	176.4	295
Locally available complementary foods	823.6	500
Therapeutic food		205
Total (g)	1000	1000
(C) Nutritional analysis of the diets
	Unit	Mirpur-18 module	MDCF-2 module	Weaning diet supplemented with Mirpur-18	Weaning diet supplemented with MDCF-2
Calories	Kcal/g	4.53	5.05	4.24	4.72
Protein	%	14.3	12.6	11.8	10.7
Total fat	g/100g	13.5	20.1	9.39	18.4
Total dietary fiber	%	2.73	3.89	3.17	2.81
Moisture	%	13.8	8.63	11.1	12.9
Sodium	ppm	4343	251.7	4252	2419
Potassium	ppm	6321	5676	5699	5217
Calcium	ppm	2356	1156	1893	2957
Phosphorus	ppm	2935	1936	2390	2603
Magnesium	ppm	598.5	798.3	527	539.5
Iron	ppm	29.84	24.27	65.73	75.69
Manganese	ppm	6.851	10.39	7.837	5.6
Zinc	ppm	19.3	17.91	30.8	31.61
Copper	ppm	2.803	3.967	3.891	3.811
Alanine	g/100g	0.54	0.51	1.11	0.43
Arginine	g/100g	0.72	1.1	0.45	0.63
Aspartic acid	g/100g	1.22	1.41	0.58	0.99
Glutamic acid	g/100g	2.57	2.35	2.25	2.11
Glycine	g/100g	0.41	0.56	0.69	0.34
Histidine	g/100g	0.34	0.32	0.41	0.28
Isoleucine	g/100g	0.58	0.49	0.52	0.47
Leucine	g/100g	1.08	0.85	0.65	0.87
Lysine	g/100g	0.76	0.63	0.17	0.6
Methionine	g/100g	0.21	0.11	0.51	0.16
Phenylalanine	g/100g	0.67	0.65	0.94	0.54
Proline	g/100g	0.96	0.59	0.49	0.8
Serine	g/100g	0.63	0.57	0.59	0.51
Threonine	g/100g	0.5	0.43	0.3	0.41
Tyrosine	g/100g	0.52	0.41	0.64	0.47
Valine	g/100g	0.73	0.52	0.71	0.57
Cholesterol	%	< 0.002	0.00321	0.00231	0.00329
(D) Total monosaccharide in the diets (μg/mg of lyophilized diet)
Diet	Glucose	Galactose	Fructose	Xylose	Arabinose	Fucose	Rhamnose	GlcA	GalA	GlcNAc	GalNAc	Mannose	Allose	Ribose
Weaning diet supplemented with MDCF2	667	24.61	6.76	1.23	4.92	0.69	0.3	0.04	0.09	0.04	0.08	0.44	0.03	0.5
Weaning diet supplemented with Mirpur-18	835.89	33.42	3.98	1.2	8.57	0.31	0.32	0.06	0.13	0.03	0.04	0.45	0.05	0.43
(E) Free monosaccharide in the diets (μg/mg of lyophilized diet)
Diet	Glucose	Galactose	Fructose	Xylose	Arabinose	Fucose	Rhamnose	GlcA	GalA	GlcNAc	GalNAc	Mannose	Allose	Ribose
Weaning diet supplemented with MDCF2	0.03	0	0.01	0	0	0	0	0	0	0	0	0	0	0
Weaning diet supplemented with Mirpur-18	0.04	0	0.01	0	0	0	0	0	0	0	0	0	0	0
(F) Glycosidic linkage composition of the diets (x10^5 peak area in arbitrary units)
Diet	t-Glucose	4-Glucose	6-Glucose	3-Glucose/3-Galactose	2-Glucose	4,6-Glucose	3,4-Glucose	2,4-Glucose	3,4,6-Glucose	t-Galactose	6-Galactose	4-Galactose	2-Galactose	4,6-Galactose	3,6-Galactose	3,6-Galactose	3,6-Galactose	3,6-Galactose	3,6-Galactose	3,6-Galactose	3,6-Galactose	3,6-Galactose	3,6-Galactose	3,6-Galactose	3,6-Galactose	3,6-Galactose	3,6-Galactose	3,6-Galactose	3,6-Galactose	3,6-Galactose	3,6-Galactose	3,6-Galactose	3,6-Galactose	3,6-Galactose	3,6-Galactose	3,6-Galactose	3,6-Galactose	3,6-Galactose	3,6-Galactose	3,6-Galactose	3,6-Galactose	3,6-Galactose	3,6-Galactose	3,6-Galactose
Weaning diet supplemented with MDCF2	328.52	757.251	4.789	15.7108	7.05235	5.10325	9.8267	2.10545	0.0884	27.1541	4.846	9.9212	7.7363	1.725	1.04095	2.04635	0.50795	0.07835	6.17665	0.09475	1.5975	2.32295	0.09475	39.0941	0.5919	9.7333	0.6594	0.98125	0.5524	1.21255	0.113	0.0243	0.0296	0.62325	0.0052	19.691	8.78505	7.5611	0.03725	0.01355	0.1139	0.2966	1.68635	0.1587
Weaning diet supplemented with Mirpur-18	205.378	962.784	9.032	36.3546	8.216	7.56475	10.2942	2.73185	0.13925	39.9691	5.53985	15.4044	12.3214	1.65715	1.00195	1.94805	0.4815	0.1394	12.2978	0.24885	2.46765	4.1759	0.24885	84.6878	1.0526	19.6977	0.68405	1.34735	1.43475	1.44445	0.1031	0.08795	0.0479	0.76485	0.00905	10.5193	34.5787	10.7224	0.1788	0.02185	0.3499	0.4811	3.9132	0.18635
