# Supplementary material for: Using gnotobiotic mice to decipher effects of gut microbiome repair in undernourished children on tuft and goblet cell function
Source: Proc Natl Acad Sci U S A. 2025 Nov 25;122(48):e2523178122. doi: 10.1073/pnas.2523178122 (PMC12685025; doi:10.1073/pnas.2523178122)
Supplement: Supplementary file 3 — Dataset S02 (XLSX) [file pnas.2523178122.sd02.xlsx]

## Sheet: Dataset S2A
Dataset S2 - Fecal and cecal DNA shotgun sequencing datasets generated from gnotobiotic mouse experiments involving intact uncultured microbiomes from two participants in the proof-of-concept MDCF-2 clinical trial.
(A) Sample metadata
(i) Human microbiome donor 1 (PID: P23C666)
Group	Sample type	Postnatal day	Dam or pup	Mouse ID	Mouse sample ID	Number of raw reads	Index
Unrepaired	Fecal sample	7	Dam	1	donor_PID_P23C666.unrepaired.postnatal_day_7.dam.m1.fecal_sample.metagenomics	12329347	ATTGTAAT_TACTCCTT
				2	donor_PID_P23C666.unrepaired.postnatal_day_7.dam.m2.fecal_sample.metagenomics	12093074	GATCATTC_TACTCCTT
		14	Dam	1	donor_PID_P23C666.unrepaired.postnatal_day_14.dam.m1.fecal_sample.metagenomics	12087635	GCTACGCT_GCGATCTA
				2	donor_PID_P23C666.unrepaired.postnatal_day_14.dam.m2.fecal_sample.metagenomics	11626608	CGAGGCTG_GCGATCTA
		23	Dam	1	donor_PID_P23C666.unrepaired.postnatal_day_23.dam.m1.fecal_sample.metagenomics	12646029	ATTGTAAT_GCGATCTA
				2	donor_PID_P23C666.unrepaired.postnatal_day_23.dam.m2.fecal_sample.metagenomics	11737878	GATCATTC_GCGATCTA
			Pup	1	donor_PID_P23C666.unrepaired.postnatal_day_23.pup.m1.fecal_sample.metagenomics	12546255	ATTGTAAT_ATAGAGAG
				2	donor_PID_P23C666.unrepaired.postnatal_day_23.pup.m2.fecal_sample.metagenomics	12023459	GATCATTC_ATAGAGAG
				3	donor_PID_P23C666.unrepaired.postnatal_day_23.pup.m3.fecal_sample.metagenomics	12509232	ACCGATCG_ATAGAGAG
				4	donor_PID_P23C666.unrepaired.postnatal_day_23.pup.m4.fecal_sample.metagenomics	12219073	CCGTTATT_ATAGAGAG
		32	Dam	1	donor_PID_P23C666.unrepaired.postnatal_day_32.dam.m1.fecal_sample.metagenomics	12372667	GCTACGCT_ATAGAGAG
				2	donor_PID_P23C666.unrepaired.postnatal_day_32.dam.m2.fecal_sample.metagenomics	12150775	CGAGGCTG_ATAGAGAG
			Pup	1	donor_PID_P23C666.unrepaired.postnatal_day_32.pup.m1.fecal_sample.metagenomics	12503351	ATTGTAAT_AGAGGATA
				2	donor_PID_P23C666.unrepaired.postnatal_day_32.pup.m2.fecal_sample.metagenomics	12290792	GATCATTC_AGAGGATA
				3	donor_PID_P23C666.unrepaired.postnatal_day_32.pup.m3.fecal_sample.metagenomics	12487309	ACCGATCG_AGAGGATA
				4	donor_PID_P23C666.unrepaired.postnatal_day_32.pup.m4.fecal_sample.metagenomics	12296942	CCGTTATT_AGAGGATA
	Cecal contents	14	Pup	1	donor_PID_P23C666.unrepaired.postnatal_day_14.pup.m1.cecal_contents.metagenomics	12278843	ATTGTAAT_TCTACTCT
				2	donor_PID_P23C666.unrepaired.postnatal_day_14.pup.m2.cecal_contents.metagenomics	11983783	GATCATTC_TCTACTCT
				3	donor_PID_P23C666.unrepaired.postnatal_day_14.pup.m3.cecal_contents.metagenomics	12324760	ACCGATCG_TCTACTCT
				4	donor_PID_P23C666.unrepaired.postnatal_day_14.pup.m4.cecal_contents.metagenomics	12193866	CCGTTATT_TCTACTCT
				5	donor_PID_P23C666.unrepaired.postnatal_day_14.pup.m5.cecal_contents.metagenomics	12212272	GCTACGCT_CTCCTTAC
		32	Pup	1	donor_PID_P23C666.unrepaired.postnatal_day_32.pup.m1.cecal_contents.metagenomics	12613139	ACCGATCG_CTCCTTAC
				2	donor_PID_P23C666.unrepaired.postnatal_day_32.pup.m2.cecal_contents.metagenomics	12184267	CCGTTATT_CTCCTTAC
				3	donor_PID_P23C666.unrepaired.postnatal_day_32.pup.m3.cecal_contents.metagenomics	12150833	GCTACGCT_TATGCAGT
				4	donor_PID_P23C666.unrepaired.postnatal_day_32.pup.m4.cecal_contents.metagenomics	11935219	CGAGGCTG_TATGCAGT
Repaired	Fecal sample	7	Dam	1	donor_PID_P23C666.repaired.postnatal_day_7.dam.m1.fecal_sample.metagenomics	12171739	CCGTTATT_TACTCCTT
				2	donor_PID_P23C666.repaired.postnatal_day_7.dam.m2.fecal_sample.metagenomics	12708815	ACCGATCG_TACTCCTT
		14	Dam	1	donor_PID_P23C666.repaired.postnatal_day_14.dam.m1.fecal_sample.metagenomics	11792954	AAGAGGCA_GCGATCTA
				2	donor_PID_P23C666.repaired.postnatal_day_14.dam.m2.fecal_sample.metagenomics	13531141	GTAGAGGA_GCGATCTA
		23	Dam	1	donor_PID_P23C666.repaired.postnatal_day_23.dam.m1.fecal_sample.metagenomics	11941872	ACCGATCG_GCGATCTA
				2	donor_PID_P23C666.repaired.postnatal_day_23.dam.m2.fecal_sample.metagenomics	11664737	CCGTTATT_GCGATCTA
			Pup	1	donor_PID_P23C666.repaired.postnatal_day_23.pup.m1.fecal_sample.metagenomics	12210890	GCTACGCT_AGAGGATA
				2	donor_PID_P23C666.repaired.postnatal_day_23.pup.m2.fecal_sample.metagenomics	12426226	CGAGGCTG_AGAGGATA
				3	donor_PID_P23C666.repaired.postnatal_day_23.pup.m3.fecal_sample.metagenomics	12654636	AAGAGGCA_AGAGGATA
				4	donor_PID_P23C666.repaired.postnatal_day_23.pup.m4.fecal_sample.metagenomics	12619186	GTAGAGGA_AGAGGATA
		32	Dam	1	donor_PID_P23C666.repaired.postnatal_day_32.dam.m1.fecal_sample.metagenomics	12741059	AAGAGGCA_ATAGAGAG
				2	donor_PID_P23C666.repaired.postnatal_day_32.dam.m2.fecal_sample.metagenomics	12769163	GTAGAGGA_ATAGAGAG
			Pup	1	donor_PID_P23C666.repaired.postnatal_day_32.pup.m1.fecal_sample.metagenomics	12047598	GCTACGCT_TCTACTCT
				2	donor_PID_P23C666.repaired.postnatal_day_32.pup.m2.fecal_sample.metagenomics	12395247	CGAGGCTG_TCTACTCT
				3	donor_PID_P23C666.repaired.postnatal_day_32.pup.m3.fecal_sample.metagenomics	11973426	AAGAGGCA_TCTACTCT
				4	donor_PID_P23C666.repaired.postnatal_day_32.pup.m4.fecal_sample.metagenomics	12067760	GTAGAGGA_TCTACTCT
	Cecal contents	14	Pup	1	donor_PID_P23C666.repaired.postnatal_day_14.pup.m1.cecal_contents.metagenomics	12531188	CGAGGCTG_CTCCTTAC
				2	donor_PID_P23C666.repaired.postnatal_day_14.pup.m2.cecal_contents.metagenomics	12461936	AAGAGGCA_CTCCTTAC
				3	donor_PID_P23C666.repaired.postnatal_day_14.pup.m3.cecal_contents.metagenomics	12572226	GTAGAGGA_CTCCTTAC
				4	donor_PID_P23C666.repaired.postnatal_day_14.pup.m4.cecal_contents.metagenomics	12525807	ATTGTAAT_CTCCTTAC
				5	donor_PID_P23C666.repaired.postnatal_day_14.pup.m5.cecal_contents.metagenomics	12345107	GATCATTC_CTCCTTAC
		32	Pup	1	donor_PID_P23C666.repaired.postnatal_day_32.pup.m1.cecal_contents.metagenomics	12432567	AAGAGGCA_TATGCAGT
				2	donor_PID_P23C666.repaired.postnatal_day_32.pup.m2.cecal_contents.metagenomics	12384883	GTAGAGGA_TATGCAGT
				3	donor_PID_P23C666.repaired.postnatal_day_32.pup.m3.cecal_contents.metagenomics	12139518	ATTGTAAT_TATGCAGT
				4	donor_PID_P23C666.repaired.postnatal_day_32.pup.m4.cecal_contents.metagenomics	12129325	GATCATTC_TATGCAGT
(ii) Human microbiome donor 2 (PID: P27C666)
Group	Sample type	Postnatal day	Dam or pup	Mouse ID	Mouse sample ID	Number of raw reads	Index
Unrepaired	Fecal sample	7	Dam	1	donor_PID_P27C666.unrepaired.postnatal_day_7.dam.m1.fecal_sample.metagenomics	11411393	TAAGGCGA_GAATTCAG
				2	donor_PID_P27C666.unrepaired.postnatal_day_7.dam.m2.fecal_sample.metagenomics	11603487	CGTACTAG_GAATTCAG
		14	Dam	1	donor_PID_P27C666.unrepaired.postnatal_day_14.dam.m1.fecal_sample.metagenomics	12016975	GGACTCCT_GAATTCAG
				2	donor_PID_P27C666.unrepaired.postnatal_day_14.dam.m2.fecal_sample.metagenomics	11613877	TAGGCATG_GAATTCAG
		23	Dam	1	donor_PID_P27C666.unrepaired.postnatal_day_23.dam.m1.fecal_sample.metagenomics	12292445	TAAGGCGA_CCGGTACG
				2	donor_PID_P27C666.unrepaired.postnatal_day_23.dam.m2.fecal_sample.metagenomics	11992115	CGTACTAG_CCGGTACG
			Pup	1	donor_PID_P27C666.unrepaired.postnatal_day_23.pup.m1.fecal_sample.metagenomics	12215752	TAAGGCGA_CCGTCATC
				2	donor_PID_P27C666.unrepaired.postnatal_day_23.pup.m2.fecal_sample.metagenomics	11822761	CGTACTAG_CCGTCATC
				3	donor_PID_P27C666.unrepaired.postnatal_day_23.pup.m3.fecal_sample.metagenomics	12159337	AGGCAGAA_CCGTCATC
				4	donor_PID_P27C666.unrepaired.postnatal_day_23.pup.m4.fecal_sample.metagenomics	11827354	TCCTGAGC_CCGTCATC
		32	Dam	1	donor_PID_P27C666.unrepaired.postnatal_day_32.dam.m1.fecal_sample.metagenomics	12145383	GGACTCCT_CCGGTACG
				2	donor_PID_P27C666.unrepaired.postnatal_day_32.dam.m2.fecal_sample.metagenomics	12173965	TAGGCATG_CCGGTACG
			Pup	1	donor_PID_P27C666.unrepaired.postnatal_day_32.pup.m1.fecal_sample.metagenomics	12187974	TAAGGCGA_CGTCTATA
				2	donor_PID_P27C666.unrepaired.postnatal_day_32.pup.m2.fecal_sample.metagenomics	11904082	CGTACTAG_CGTCTATA
				3	donor_PID_P27C666.unrepaired.postnatal_day_32.pup.m3.fecal_sample.metagenomics	12080149	AGGCAGAA_CGTCTATA
				4	donor_PID_P27C666.unrepaired.postnatal_day_32.pup.m4.fecal_sample.metagenomics	12201653	TCCTGAGC_CGTCTATA
	Cecal contents	14	Pup	1	donor_PID_P27C666.unrepaired.postnatal_day_14.pup.m1.cecal_contents.metagenomics	12156588	TAAGGCGA_TCAATGAC
				2	donor_PID_P27C666.unrepaired.postnatal_day_14.pup.m2.cecal_contents.metagenomics	12052282	CGTACTAG_TCAATGAC
				3	donor_PID_P27C666.unrepaired.postnatal_day_14.pup.m3.cecal_contents.metagenomics	12269175	AGGCAGAA_TCAATGAC
				4	donor_PID_P27C666.unrepaired.postnatal_day_14.pup.m4.cecal_contents.metagenomics	12207213	TCCTGAGC_TCAATGAC
				5	donor_PID_P27C666.unrepaired.postnatal_day_14.pup.m5.cecal_contents.metagenomics	12047955	GGACTCCT_TCAATGAC
		32	Pup	1	donor_PID_P27C666.unrepaired.postnatal_day_32.pup.m1.cecal_contents.metagenomics	12059173	AGGCAGAA_AACGATGC
				2	donor_PID_P27C666.unrepaired.postnatal_day_32.pup.m2.cecal_contents.metagenomics	12443089	TCCTGAGC_AACGATGC
				3	donor_PID_P27C666.unrepaired.postnatal_day_32.pup.m3.cecal_contents.metagenomics	12261914	GGACTCCT_AACGATGC
				4	donor_PID_P27C666.unrepaired.postnatal_day_32.pup.m4.cecal_contents.metagenomics	12100552	TAGGCATG_AACGATGC
Repaired	Fecal sample	7	Dam	1	donor_PID_P27C666.repaired.postnatal_day_7.dam.m1.fecal_sample.metagenomics	11937294	AGGCAGAA_GAATTCAG
				2	donor_PID_P27C666.repaired.postnatal_day_7.dam.m2.fecal_sample.metagenomics	11888211	TCCTGAGC_GAATTCAG
		14	Dam	1	donor_PID_P27C666.repaired.postnatal_day_14.dam.m1.fecal_sample.metagenomics	11694247	CTCTCTAC_GAATTCAG
				2	donor_PID_P27C666.repaired.postnatal_day_14.dam.m2.fecal_sample.metagenomics	12072320	CAGAGAGG_GAATTCAG
		23	Dam	1	donor_PID_P27C666.repaired.postnatal_day_23.dam.m1.fecal_sample.metagenomics	12329632	AGGCAGAA_CCGGTACG
				2	donor_PID_P27C666.repaired.postnatal_day_23.dam.m2.fecal_sample.metagenomics	12210467	TCCTGAGC_CCGGTACG
			Pup	1	donor_PID_P27C666.repaired.postnatal_day_23.pup.m1.fecal_sample.metagenomics	12130539	GGACTCCT_CCGTCATC
				2	donor_PID_P27C666.repaired.postnatal_day_23.pup.m2.fecal_sample.metagenomics	11703939	TAGGCATG_CCGTCATC
				3	donor_PID_P27C666.repaired.postnatal_day_23.pup.m3.fecal_sample.metagenomics	12042980	CTCTCTAC_CCGTCATC
				4	donor_PID_P27C666.repaired.postnatal_day_23.pup.m4.fecal_sample.metagenomics	11996675	CAGAGAGG_CCGTCATC
		32	Dam	1	donor_PID_P27C666.repaired.postnatal_day_32.dam.m1.fecal_sample.metagenomics	12274857	CTCTCTAC_CCGGTACG
				2	donor_PID_P27C666.repaired.postnatal_day_32.dam.m2.fecal_sample.metagenomics	12294170	CAGAGAGG_CCGGTACG
			Pup	1	donor_PID_P27C666.repaired.postnatal_day_32.pup.m1.fecal_sample.metagenomics	12041948	GGACTCCT_CGTCTATA
				2	donor_PID_P27C666.repaired.postnatal_day_32.pup.m2.fecal_sample.metagenomics	12198038	TAGGCATG_CGTCTATA
				3	donor_PID_P27C666.repaired.postnatal_day_32.pup.m3.fecal_sample.metagenomics	12482645	CTCTCTAC_CGTCTATA
				4	donor_PID_P27C666.repaired.postnatal_day_32.pup.m4.fecal_sample.metagenomics	12307177	CAGAGAGG_CGTCTATA
	Cecal contents	14	Pup	1	donor_PID_P27C666.repaired.postnatal_day_14.pup.m1.cecal_contents.metagenomics	11995737	TAGGCATG_TCAATGAC
				2	donor_PID_P27C666.repaired.postnatal_day_14.pup.m2.cecal_contents.metagenomics	12329514	CTCTCTAC_TCAATGAC
				3	donor_PID_P27C666.repaired.postnatal_day_14.pup.m3.cecal_contents.metagenomics	12022250	CAGAGAGG_TCAATGAC
				4	donor_PID_P27C666.repaired.postnatal_day_14.pup.m4.cecal_contents.metagenomics	12138414	TAAGGCGA_AACGATGC
				5	donor_PID_P27C666.repaired.postnatal_day_14.pup.m5.cecal_contents.metagenomics	12200843	CGTACTAG_AACGATGC
		32	Pup	1	donor_PID_P27C666.repaired.postnatal_day_32.pup.m1.cecal_contents.metagenomics	12472053	CTCTCTAC_AACGATGC
				2	donor_PID_P27C666.repaired.postnatal_day_32.pup.m2.cecal_contents.metagenomics	12228337	CAGAGAGG_AACGATGC
				3	donor_PID_P27C666.repaired.postnatal_day_32.pup.m3.cecal_contents.metagenomics	11975083	TAAGGCGA_GTCAACCT
				4	donor_PID_P27C666.repaired.postnatal_day_32.pup.m4.cecal_contents.metagenomics	11881506	CGTACTAG_GTCAACCT

## Sheet: Dataset S2B
Dataset S2. Fecal and cecal DNA shotgun sequencing datasets generated from gnotobiotic mouse experiments involving intact uncultured microbiomes from two participants in the proof-of-concept MDCF-2 clinical trial
(B) Normalized count table of WLZ-associated MAGs in fecal and cecal samples
(i) Human microbiome donor 1 (PID: P23C666)
Unpaired vs repaired	Unrepaired																									Repaired
Tissue type	Fecal sample																Cecal contents									Fecal sample																Cecal contents
Postnatal day	7		14		23						32						14					32				7		14		23						32						14					32
Dam or pup	Dam		Dam		Dam		Pup				Dam		Pup				Pup					Pup				Dam		Dam		Dam		Pup				Dam		Pup				Pup					Pup
Mouse ID	1	2	1	2	1	2	1	2	3	4	1	2	1	2	3	4	1	2	3	4	5	1	2	3	4	1	2	1	2	1	2	1	2	3	4	1	2	1	2	3	4	1	2	3	4	5	1	2	3
MAG ID	Normalized counts
MAGBg0001	81882.6	84042.3	11698.3	53398.7	13335.6	30781.2	12342.3	13475.6	10286.9	11064.1	12232	14943.4	52849	55128.2	53662.4	36945.8	910.649	2748.78	2325.1	932.189	1014.84	55519.9	52379.5	55339.7	36944.2	333.077	12334.9	269.676	238.498	142.319	67.5358	352.511	283.685	425.621	235.475	49.7194	21.1458	55.2771	83.5757	74.5537	21.1862	977.162	8.4683	14.7525	74.4806	388.187	85.1616	47.7679	85.7689
MAGBg0002	262.24	265.5	21.0344	151.288	15.8619	107.225	5.22357	7.00952	1.60751	1.16718	12.2459	17.1906	162.424	159.875	153.771	88.3791	1.78561	8.75202	0	2.33927	0	154.832	143.664	156.109	87.2067	52.4609	35.1255	21.7087	30.8585	29.3958	40.9747	35.7252	40.2342	26.1932	42.377	42.2965	55.2991	38.0573	46.316	34.0254	27.17	0	62.1465	0	1.96725	18.8373	45.0467	50.2548	38.8553
MAGBg0003	0.33	0.25	0.906113	0.218519	0.277624	3.2083	0.764436	2.37121	3.40906	2.17293	0.639818	0.609243	2.06673	1.84388	4.41443	0.99209	2.4435	11.386	161.908	10.6447	147.596	1.88589	2.13623	2.49731	1.92578	236.295	180.801	213.977	222.226	197.42	237.425	217.139	189.365	150.083	229.237	198.223	249.48	265.812	234.123	239.979	256.064	865.084	146.466	701.183	10.2519	56.0124	242.174	263.577	236.829
MAGBg0004	0.08	0	0	0.301361	0.348429	2.45356	0.277498	0.842744	0.466917	0.557148	0	0.0928062	0.611614	0.731935	1.71423	0.618523	1.35515	6.49209	144.692	3.15954	83.6339	0.61961	0.124219	1.24018	0.553926	12.4512	8.73377	24.2049	24.325	18.409	25.2974	22.4088	14.5161	18.0298	19.3957	18.0258	22.5435	20.3228	19.931	20.9924	20.8513	439.485	7.77405	364.337	1.36295	2.39003	20.4258	23.564	26.6664
MAGBg0005	6.09	4.76	13.0354	10.0075	9.116	5.92739	4.22817	4.13571	74.0025	48.9085	14.8755	24.1872	9.02912	13.479	17.158	12.2293	0	0.546365	307.835	12.2714	40.9736	12.9083	16.975	9.50884	6.07312	2722.35	106.023	26943	13336.2	47402.4	34394.3	21731.4	16718.8	3660.13	54117.1	50934.2	55750.7	16568.7	28913.5	12908.9	33218.6	720.375	295.826	601.99	16.3772	134.418	17451.4	26068.6	13685.9
MAGBg0006	45499.3	47025.5	7155.97	30648.9	8821.8	18167.5	8573.49	9296.05	7293.09	7994.71	7831.73	9797.03	30910.9	32355.7	31297.5	22452	505.29	1630.28	1625.33	500.527	606.235	32744.5	30909.5	32604.4	22405.6	302.804	2223.36	271.871	203.044	113.921	57.1809	217.931	205.633	291.021	206.234	22.2446	13.2221	36.6927	52.2244	61.6913	55.4277	514.976	92.5238	586.488	341.711	422.74	59.0738	33.252	62.2915
MAGBg0007	30.74	29.09	14.5186	22.5848	18.9562	19.642	28.5904	25.9794	31.6593	29.1997	24.9297	40.1	28.2654	40.767	34.9568	37.8012	14.4816	29.3694	21.5885	23.2344	20.7594	37.7651	43.0582	38.8704	31.5333	86.676	61.8789	62.5123	57.273	74.3227	65.341	79.3528	48.4833	13.182	97.6425	71.586	94.3817	110.611	93.8522	75.6799	92.6288	0	0	0	0	2.04762	99.9085	105.687	94.0051
MAGBg0008	0	0	0	0	0	0	0	0	0	0.137518	0.125612	0	0	0	0	0	0	0	0	0.638445	0	0.149665	0	0	0	16.8001	14.1578	18.9022	18.8014	16.9784	21.9011	23.2499	19.8147	20.5382	21.6584	20.8978	24.1807	23.6961	19.4754	15.6349	24.3625	0	8.12414	10.2991	0.351604	1.58654	22.6062	23.4829	19.5858
MAGBg0009	3.39	4.19	4.83767	6.89845	4.89893	3.20153	5.22098	5.81376	14.483	22.0482	7.58364	12.2895	6.23563	8.21416	6.94598	8.33167	2.04581	16.6961	50.6214	9.45901	9.5097	15.0875	16.3154	7.35156	7.76784	18887.3	13424.7	7218.91	9392.03	7137.44	10770.4	10033.8	14731.7	11532	11188.7	9973.72	10167.5	8182.02	8248.37	7251.64	8609.98	17636.7	35219.2	223.861	1328.91	12697	8881.44	9934.49	7849.66
MAGBg0010	92918.9	118188	89363.7	161883	154389	105065	198048	206436	180249	202223	142490	189506	171382	165010	165441	198154	3211	8734.66	13046.4	2592.41	5642.95	211473	204717	196580	214624	6020.15	10684.8	5270.05	3792.29	1611.92	567.773	5129.4	5232.65	7620.96	4408.2	403.639	155.71	638.988	751.091	851.449	213.051	2384.96	140.298	107.609	204.026	1318.52	1040.44	491.268	779.579
MAGBg0011	5978.17	5199.37	4249.63	4964.44	4918.42	3206.14	4813.4	4029.77	3522.04	4338.17	3427.3	3457.02	3803.34	3993.36	4296.75	4004.44	121.346	309.614	269.756	104.901	145.718	4002.36	3917.1	3939.37	4369.1	28.6597	50.6235	22.0801	19.7638	10.5666	4.06616	16.2689	16.0953	28.2373	12.9253	3.68562	1.31074	4.5637	5.10945	6.0659	2.17616	28.9974	1.24036	0	6.06276	35.2953	3.71615	3.75244	5.4174
MAGBg0012	3635.37	5145.19	4561.74	2152.3	6879.13	4225.58	5809.73	3743.26	4459.19	4275.51	20027.8	5978.86	2319.79	3190.29	2415	1765.81	38.1292	171.977	153.892	34.9239	75.7153	2003.69	1949.59	2009.76	1550.41	10670	8478.43	697.989	1888.28	1639.66	3825.41	2509.95	1753.54	2619.59	2561.71	4120.42	1264.09	1021.22	987.867	1488.62	2659.4	0	9.45757	0	12.7489	48.5562	1468.93	958.667	1283.56
MAGBg0013	2.7	1.32	14.4593	4.24748	15.9414	36.4262	5.19158	5.81532	6.30521	5.79493	9.9541	5.47218	13.8911	11.5521	18.409	15.477	0.593601	0.665117	0	1.61948	0	1.90611	3.5772	5.36914	6.78079	0	0	0	0	0	0	0	0	0	0	0	0	0	0	0	0	0	0	0	0	0	0	0	0
MAGBg0014	100037	131769	108573	204282	184012	134463	274338	289843	260474	289115	167731	228109	218584	208032	209215	263532	4359.62	11216.9	16580.9	3492.66	8026.71	279282	265706	255784	286537	6644.65	12023	6063.1	4165.48	1810.13	615.519	6080.32	6184.84	8895.9	5144.27	398.898	170.729	715.195	832.656	979.965	212.623	2996.69	196.119	146.933	347.023	1644.23	1113.47	552.422	846.654
MAGBg0015	111.26	128.59	421.727	273.771	168.721	191.565	110.839	153.713	174.266	127.33	232.38	118.361	139.186	115.424	105.532	87.0748	1032.17	706.935	623.443	994.685	606.388	134.396	140.958	166.877	144.658	72.0284	57.965	99.3978	144.71	153.62	127.712	176.611	169.358	231.709	227.51	128.03	75.755	81.9241	84.7887	98.9107	70.2308	51.6018	73.7526	11.4087	4.02424	22.1126	103.782	74.4766	96.775
MAGBg0016	308.33	267.47	397.847	252.221	537.965	180.798	495.949	391.485	519.98	528.271	370.532	386.688	158.826	211.137	199.782	241.914	103.371	403.317	205.051	267.822	563.025	137.92	211.233	186.949	215.712	246.502	3535.21	10.8747	21.14	17.6575	16.5215	13.4456	11.7408	4.26926	2.25198	14.2688	19.7915	14.0932	23.2769	25.4039	17.2425	0	0	0	0	2.37503	16.4448	19.2356	23.5487
MAGBg0017	6970.2	7630.6	20605.9	13064.8	8500.75	9184.43	9134.8	10304.8	9517.41	8583	10921.2	5561.13	12250	10878.2	8798.35	7680.94	59532	41985.9	45700.3	50915.5	30437	10333.8	9232.74	11422.6	10040.7	17710.5	12326.2	12051.1	8046.56	8302.85	3659.78	7326.69	7031.43	6825.19	8438.67	1908.2	2200.05	10551.4	12702.7	13857.7	25783.9	23282.9	40905.3	52316.1	79977.7	63752.4	11942.1	8437	10774
MAGBg0018	4.01	3.54	3.66956	4.70507	4.82724	2.00647	3.90387	2.95472	4.36503	4.06016	4.94634	6.19972	3.62668	3.67346	3.22892	4.84098	0	0.455108	0	1.25873	0	3.67921	3.64867	2.74809	4.07225	1.94001	1.64884	1.86641	3.16188	3.65875	8.24018	10.466	5.07808	1.85733	4.70649	12.3731	16.8467	4.11982	18.477	2.30798	3.28161	0	0.338593	0	0	0	4.96541	17.9323	3.78819
MAGBg0019	0	0	0	0	0	0	0	0	0	0	0.140438	0	0	0	0	0	0	0	0	0	0	0	0	0	0	22.5396	19.3463	35.8752	43.1013	32.1675	40.8763	35.5015	32.8898	34.8824	28.475	38.9829	52.5558	39.9339	46.3187	40.8026	44.3893	0	0.709343	11.3399	0	1.12882	33.7352	44.8821	31.4583
MAGBg0020	5.45	4.32	7.42006	5.88042	6.84412	2.45579	6.00976	5.40388	3.80047	2.57809	9.18185	8.18445	4.45975	7.63458	5.10244	3.84786	1.11752	1.57081	0	1.80449	3.59022	2.38984	2.77243	4.53947	2.64737	15.1516	10.955	8.50452	9.91751	17.4127	13.1577	26.0925	13.5545	25.7003	14.8494	12.0251	10.0328	14.1785	10.6674	16.9709	7.3839	39.6693	14.3103	0	0.46299	3.37334	17.8497	9.81308	10.7254
MAGBg0021	14788.1	4891.79	27079.2	8715.89	33400	7891.73	32294.2	24492.6	25068.3	30378.8	26123.3	23876.2	5387.81	7430.39	7837.23	11110.9	444.745	890.392	779.253	321.666	323.335	3882.23	5629.32	5101.88	11844	37.5327	59.7142	18.8874	14.9095	12.7621	14.0076	31.7537	30.2084	41.0005	21.107	6.52156	2.42263	10.0547	2.61084	3.93805	3.1889	151.602	0.493075	0	21.6686	95.103	6.56253	2.78443	6.97312
MAGBg0022	2991.03	4097.69	3643.54	2751.09	5809.22	3380.51	6318.98	4887.12	5293.69	5315.82	13928.7	5500.78	3077.34	3660.17	3120.59	2984.1	47.6855	201.063	410.372	53.279	199.793	3157.14	3072.49	3142.69	2902.52	9348.85	7446.37	572.272	1584.53	1358.5	3322.93	2189.06	1446.57	2223.75	2175.15	3522.53	1036.74	838.832	803.201	1224.81	2266.75	568.378	6.9802	372.567	10.6674	38.9061	1199.09	711.173	1044.88
MAGBg0023	4588.69	5776.47	4837.53	3860.13	7437.06	5029	6782.97	5258.39	5569.66	5835.9	14841.5	6944.41	4025.37	4753.7	4126.3	3685.55	100.398	533.775	2820.9	179.441	1969.99	4037.21	3995.92	3962.93	3542.89	10303.2	8458.87	1103.48	2263.14	1800.02	3955.91	2655.2	2183.87	3004.07	2769.8	4132.06	1478.63	1316.56	1316.13	1760.75	2898.83	10584.8	313.036	5671.86	44.9067	207.616	1766.88	1212.47	1548.46
MAGBg0024	1709.4	759.82	3611.44	1420.76	4944.36	1160.79	4634.57	3791.74	3650.5	4321.54	4030.83	3986.91	1234.07	1465.51	1479.32	2018.8	77.0474	117.604	145.462	52.8808	73.7256	1116.63	1324.59	1236.23	2132.68	28.9367	79.925	16.8923	20.5071	9.73526	7.44803	17.6317	12.559	16.8621	13.606	6.73334	2.03397	4.39422	5.06538	5.98833	6.09808	0	0	15.3436	2.66713	13.4044	5.46258	2.58009	5.53684
MAGBg0025	0	0	0	0	0	0	0	0	0	0	0	0	0	0	0	0	0	0	0	0	0	0	0	0	0	0	0	0	0	0	0	0	0.00200772	1.4e-07	0	0	0	0	0	0	0	0	0	0	0	0	0	0	0
MAGBg0026	52431.2	57566.3	154960	97182.7	64314.3	73407.3	66838.5	74094.3	72612.5	63663.6	80497.7	41916.1	89962.8	79508.7	65317.1	56291.3	444526	310406	337966	380030	230857	76573.9	68137.7	84397.8	74925.5	22131.4	15576.7	9798.5	6565.83	8654.73	7507.86	4663.37	4979.79	6275.8	6725.19	6958.02	7793.55	12270.5	16286.1	21218	23019	142715	201605	302592	498341	398840	18488.4	11422.5	16383.5
MAGBg0027	4417.96	1921.97	7563.49	2928.86	9684.02	2475.52	9130.84	6980.96	7363.33	8881.71	7270.77	6790.59	1957.02	2463.76	2516.43	3548.41	91.2966	238.095	178.987	82.404	98.7969	1727.33	2142.18	1921.75	3773.26	205.891	325.325	51.8394	56.484	36.868	62.069	72.8571	55.4746	87.4386	68.8149	63.3698	19.2026	20.6123	22.1741	28.143	39.3854	96.9068	0.658185	0	6.02111	21.1437	28.1517	20.5139	26.2368
MAGBg0028	1151.18	894.01	1206.64	969.246	1013.08	623.246	1112.77	970.475	884.411	969.468	893.613	766.296	826.692	853.435	813.818	777.264	806.662	636.844	669.293	626.891	489.632	800.896	780.466	820.765	892.201	92.0895	66.3482	45.6382	30.8519	35.5793	23.2862	21.6503	26.5881	35.577	32.1027	13.9561	17.2755	38.8215	41.5095	53.5928	64.1675	337.907	291.398	677.406	750.075	608.661	46.5486	32.7885	43.6771
MAGBg0029	90.62	74.25	199.652	201.169	129.203	140.817	183.765	170.313	207.639	237.208	167.225	185.268	226.082	253.032	190.92	238.665	121.456	222.933	407.9	208.669	541.203	214.511	240.294	230.911	214.312	738.713	616.563	721.781	948.168	1178.6	829.828	1144.32	995.772	1622.22	1410.69	1012.49	557.432	466.543	594.248	701.134	585.505	632.452	17.2743	470.174	5.20361	16.7324	587.747	419.853	668.985
MAGBg0030	11357.3	3581.38	20877.8	6452.1	25263.1	5781.46	24499.3	18449.1	19112.4	22929.1	19162	17094.4	3346.1	4941.34	5180.11	7716.99	318.124	655.324	732.414	217.531	239.303	2199.24	3664.37	3152.39	8247.6	19.1439	41.3373	23.6833	15.4847	13.559	13.9657	23.3435	13.8109	25.7897	16.1434	7.78998	7.68568	12.1688	12.1649	9.8041	3.02286	141.968	1.95187	15.8755	14.4445	56.9987	17.4645	9.31212	18.0324
MAGBg0031	149.91	127.86	155.364	153.812	89.0946	38.541	115.757	78.933	78.5678	106.736	99.1522	90.9126	89.9722	100.304	111.192	90.4973	25.92	93.3005	195.326	80.9863	189.44	81.7036	84.2067	100.545	57.5906	2.80227	2.39017	1.38613	1.91567	2.51853	2.41883	0.507891	1.37036	1.5597	3.11893	2.28405	2.50478	1.5858	3.3494	1.59969	2.39548	402.382	7.75571	390.556	0.509402	5.19686	2.57188	2.2898	2.63906
MAGBg0032	77967.1	129354	38217.1	76082.6	53998.3	52639	47492.4	45041.6	85060.4	55571.2	28627.8	37236.8	55031.5	60645.9	58073.6	48804.3	54185.3	220570	125661	140423	350780	51393.9	70931.3	60703.2	39846.7	74.3394	49.1914	105.092	134.235	146.681	156.924	94.167	106.393	112.535	97.9642	114.145	76.5022	122.454	155.857	128.693	64.0139	1174.21	23.5117	63.0098	110.415	628.815	185.3	94.5552	149.3
MAGBg0033	1206.84	752.58	354.463	298.825	367.91	555.058	264.268	240.843	231.475	297.883	545.775	559.788	246.168	249.844	259.775	262.194	71.459	195.476	646.08	139.631	386.535	254.049	286.469	269.074	210.722	0.779539	1.3566	3.10523	4.17976	2.98259	0.899625	0	1.99401	2.0496	1.55376	0.261145	0.772922	2.57987	1.62887	2.05776	1.59979	1684.71	17.7457	1499.73	5.79542	18.3638	1.43092	0.799854	1.22066
MAGBg0034	0	0	0	0	0	0	0	0.524272	0	0	0	0	0	0	0	0.32247	0	0	0	0	0	0	0	0.410693	0	0.837257	0.875118	0	0.245111	0.320682	0.615545	0.267217	0.804847	0	0.89595	0	0.455019	0.577258	0.38832	1.28792	0	0	0	1.43e-05	0	0	0.35048	0.251691	0.746554
MAGBg0035	0	0	0	0	0	0	0	0	0	0	0	0	0	0	0	0	0	0	0	0	0	0	0	0	0	24.7601	18.0781	5.38485	13.6577	8.13755	15.5895	13.5495	22.5519	21.6222	16.303	13.98	12.2185	12.1126	10.0843	12.9631	7.65337	13.7465	43.3627	0	1.40219	19.3662	16.9328	16.4616	12.8289
MAGBg0036	4074.87	2294.2	5222.91	2507.74	6580.27	2057.27	5984.44	4655.66	4677.61	5694.08	5067.28	4911.66	1953.85	2414.15	2415.3	2751.39	85.0706	214.835	167.174	61.4695	72.8317	1697.96	2000.3	1953.29	2831.09	30.3326	45.8674	8.76479	6.49036	4.29142	7.68058	14.5795	11.3398	15.6695	9.47323	6.53268	1.57939	3.79933	5.66092	2.31623	5.08421	55.8587	0	16.2327	5.21326	22.7102	3.87978	1.7331	7.30923
MAGBg0037	55861	31242.8	4726.99	3455.18	5931	33116.1	1832.06	3962.72	1997.02	1808.27	19106.7	17650.2	2198.58	2712.27	2662.22	2012.04	2592.54	5970.12	3593.79	3439.89	6047.26	2559.23	2328.08	2412.13	1722.01	10.493	11.9935	63.2019	79.2949	27.8778	24.6744	22.2939	22.3976	16.7516	10.734	13.3807	5.13563	16.8812	24.1694	22.2567	29.6375	1237.32	64.02	408.431	244.1	630.469	45.6858	15.7776	31.3798
MAGBg0038	3.17	2.1	2.15129	4.25589	10.1291	6.65405	6.19092	3.65504	3.86225	3.50101	11.6898	14.4226	5.75078	6.20811	4.62704	2.87854	0	0	0	1.05906	0	5.23346	5.66761	4.01491	5.44606	11.0376	6.95886	9.84041	14.4153	24.2632	17.1015	25.2446	19.765	30.9417	21.7282	16.393	12.346	22.2162	18.7593	21.8215	12.3761	24.8883	10.2473	0	0.89933	10.1179	25.5066	15.1864	18.2688
MAGBg0039	0.17	0	0.93399	0.209206	0.592744	0.467153	1.29337	2.36287	3.39464	2.44901	1.18433	0	5.8728	4.53368	6.28933	1.42002	2.64998	21.3463	244.59	9.45523	320.92	3.47078	1.60469	3.4931	2.32795	113.081	1623.19	0	0	0	0	0	0	0	0	0.255645	0	0	0	0.27042	0.25589	1683.49	39.7794	1089.64	2.80839	14.6944	0	0.263669	0
MAGBg0040	5.04	4.6	1.91107	1.8625	1.90588	4.04141	1.3217	3.11411	3.91298	2.56277	2.67398	2.13478	5.1209	7.24846	7.08946	2.07658	4.48815	22.2128	215.669	14.8933	299.156	3.03292	3.43587	4.4083	3.67128	0.292158	5.13071	9.82557	31.2614	8.43498	10.5993	28.0748	24.6191	7.82563	2.81017	13.7631	5.66404	9.75755	4.28023	10.1516	13.9535	2271.17	13.2398	1088.03	3.53808	10.3728	9.48846	6.32211	9.03437
MAGBg0041	13.51	15.55	20.1038	15.6365	12.4786	21.3542	15.6615	20.6474	23.1434	24.3296	17.2139	13.7018	30.6368	28.0751	36.8867	21.4599	19.4948	123.899	951.004	67.8948	993.128	21.089	25.7402	27.3621	23.1885	16.2282	7.09492	20.3473	59.4704	48.4117	89.6745	48.7661	54.7343	60.6074	67.6971	71.4701	41.8463	59.1446	60.5234	60.0897	20.6538	4354.11	47.1607	2623.91	11.7871	21.9587	94.6277	47.3767	64.0765
MAGBg0042	1.01	1.92	40.8659	50.6125	3.44084	18.9231	0.149655	1.2651	368.353	369.807	82.6232	103.94	1.28201	7.96404	65.3841	51.2718	4.24977	55.5747	1716.19	119.682	410.819	114.836	106.404	27.7939	30.8287	181986	152157	359252	311170	248364	272664	268759	271343	280513	236169	254619	323572	299239	262741	303107	318617	49765.5	17321	27180.9	2250.55	12756.9	261714	294035	287051
MAGBg0043	60805.7	30889.4	2742.5	860.821	4305.2	35416.3	121.07	1698.96	50.3427	53.4662	19748.6	17283.7	157.464	325.963	414.089	70.4404	461.23	1020.11	426.509	423.599	294.332	290.618	41.3383	154.842	27.5575	6.51791	15.7702	16.845	17.0499	23.6896	17.4426	19.4924	15.2577	25.0444	19.2253	23.5665	16.8557	15.0535	11.5401	27.9966	22.1169	0	0.594973	0	30.4672	201.776	12.1443	16.0715	36.6486
MAGBg0044	1547.2	1284.14	1254.05	1355.45	1703.15	740.896	1880.19	1656.95	1596.77	1829.48	1493.65	1658.81	1175.25	1303.75	1398.67	1385.18	25.9115	66.56	125.298	18.0957	11.9037	1282.88	1324.87	1368.53	1426.2	1436.1	1130.04	1239.03	1206.23	998.993	1233.92	1154.3	1410.68	1434.87	1090.71	1075.38	1353.66	1105.33	1061.91	1145.37	1224.75	928.08	1540.02	69.3451	74.0064	584.243	1104.88	1245.69	1126.54
MAGBg0045	106.6	53.92	17.14	14.8978	23.2507	47.2028	12.9689	12.3937	10.2192	11.403	48.6708	47.4961	10.9439	14.6949	9.93804	13.7817	0.973583	5.3011	0	2.96325	0	10.4677	9.88566	11.4548	7.36873	626.649	1210.86	3.48115	2.19539	2.81136	0	1.96246	0.494725	1.45098	2.94034	0.500603	0.247731	4.72098	2.575	2.66456	12.3363	0	7.76575	0	0.344649	1.73249	2.18739	1.56761	2.1227
MAGBg0046	3137.51	2022.56	2698.36	1767.86	3050.71	1221.44	2985.85	2264.89	2293.3	2714.61	2417.9	2135.91	1363.79	1621.16	1633.22	1525.84	49.9969	140.455	123.403	44.183	50.075	1151.33	1310.13	1329.01	1581.12	4.08063	8.51139	1.9209	2.41857	1.44088	0.727506	4.99949	3.70728	2.32091	2.2734	0.51386	1.61555	1.72762	0.997215	3.03617	1.9986	0	0	0	2.45202	15.0135	0.970807	1.87918	1.06266
MAGBg0047	11234.9	12302.3	32468.9	20616.2	13464.4	15384.1	15587.1	20591.4	14990	16879.8	18298.9	9136.75	22593.2	19162.3	16143.4	14506.2	94618.5	65293.5	70830.4	79757.1	47680.7	19369.7	16304.7	20704	17176.3	10337	6667.13	5442.84	3640.96	4597.26	2139.59	2255.7	2902.1	3069.18	3312.33	1595.99	1795.11	4722.71	6027.48	7255.86	10113.8	35646.1	52192.6	76160.9	123676	98441	5955.73	4190.68	5644.92
MAGBg0048	0	0	0	0.0981344	0	0	0	0	0	0.105569	0	0	0	0	0	0	0	0	3.40021	0	2.53962	0	0	0	0	30.5647	21.7939	70.9436	68.341	118.561	76.1598	72.4734	62.1724	38.453	80.0752	97.598	104.708	55.987	75.7488	63.2051	92.098	0	0.897105	21.5264	0.288625	0	60.5146	63.4942	69.5674
MAGBg0049	34.53	42.66	58.5762	72.7193	55.0029	108.275	56.4938	77.7207	210.436	153.478	73.5554	86.1666	71.0589	78.4859	99.0719	71.9564	89.1756	224.781	2327.47	209.101	1412.52	105.629	90.2975	85.7715	86.6531	162.242	24342.1	57535.3	61534.9	89183.8	54465.1	61527.1	54078.1	92443.6	71282.7	73318.2	40082.1	25600.8	34769.8	45469.7	42486	8572.62	405.527	7070.45	495.307	498.725	26259.1	23148.8	43623.1
MAGBg0050	972.44	338.55	2101.79	630.333	2479.02	474.853	2539.48	1938.52	1943.22	2254.84	1968.17	1762.25	371.779	485.877	532.431	804.792	35.851	81.5454	62.5512	22.9585	33.7556	271.993	385.554	336.135	880.984	20.2394	21.7966	7.42703	8.71713	3.82761	3.62406	10.3445	5.20332	11.148	8.56208	7.74829	1.59883	5.02379	4.53576	6.33843	4.4142	0	0	0	0.826764	5.27871	5.17043	3.08172	3.84992
MAGBg0051	9502.87	10475.1	27911	17638.5	11302.7	11880.9	12005.2	13087.2	12868.5	10941.5	14482.5	7458.49	15587	14159.5	11495.7	9835.05	80113.3	56092.4	60715.7	68050.9	41512.4	13461.1	11853.4	14744.2	13226.1	10601.9	6778.76	4529.53	2981.46	3770.27	2257.82	1916.46	2535.91	2627.99	2868.13	1548.82	1793.95	4387.16	5626.04	6870.4	9431.77	22714.2	39728	50094.5	85199.8	65191.6	5672.72	3851.65	5343.42
MAGBg0052	58.07	63.95	43.3813	73.1387	165.548	91.7868	112.383	74.3972	77.4313	83.4448	214.244	267.2	80.3003	95.3026	81.3736	85.469	1.36331	6.18816	32.1251	1.92692	4.24385	89.1486	99.1149	95.6047	91.3228	81.8327	23.9323	37.1522	47.5135	111.585	52.2184	136.954	87.1782	155.419	79.8735	68.3126	37.1223	98.9504	82.2221	103.633	32.3608	20.9334	2.75539	13.8843	1.39893	5.35921	112.251	58.2101	66.9013
MAGBg0053	8760.33	9471.42	25866.6	16592.9	10488.8	12406	11498.8	12547.5	11820.5	10383.1	13841.8	7101.7	15058.1	13498.4	10923.1	9381.16	75007.5	51977.5	56389.4	62698.6	38110.4	12827.1	11411.4	14305	12389.3	7115.1	4390.9	2002.62	1204.72	1151.9	551.473	686.867	1011.29	862.027	1057.49	352.62	368.352	853.341	1165.77	1375.54	1730.6	5736.86	8881.9	11732.4	18635.1	14832.2	1012.51	875.468	1079.53
MAGBg0054	12.18	4.94	51.5585	16.5649	30.9158	36.2876	12.4707	20.8947	19.1067	10.3884	27.945	14.3234	34.6901	43.212	53.3966	40.8214	2.03355	4.7377	0	3.7362	3.69588	6.73868	10.8891	9.97037	17.7045	8.74426	3.89834	26.1381	26.5408	56.7195	42.3693	34.8195	30.8478	19.4017	59.5402	46.7856	64.3623	22.5965	33.9434	20.5254	28.3622	0	0.691921	0	0	0.828081	27.4656	24.9821	26.5628
MAGBg0055	108.48	112.23	307.221	200.79	126.394	149.305	106.388	115.295	147.241	107.419	142.868	78.9488	143.035	117.485	107.582	89.5697	873.179	675.843	735.756	795.85	478.794	128.321	127.457	129.726	118.5	18252.2	11182.8	18014.1	8731.54	2338.16	2921.76	1464.72	246.178	3156.44	8074.32	282.224	534.943	168.218	420.772	1425.87	2768.43	44255	25899.7	193175	81566.5	58657.2	212.826	400.368	297.826
MAGBg0056	820.76	725.72	263.137	305.804	272.877	378.345	347.181	366.505	421.085	405.871	281.109	391.307	367.408	430.837	393.461	453.958	401.386	539.224	336.067	303.512	494.621	428.979	500.718	421.313	409.225	4476.66	2965.19	2247.52	2346.88	3646.35	3737.52	1836.61	1068.74	402.081	2312.82	2713.69	3335.91	2850.39	3010.65	2843.62	3057.25	61.1995	112.289	38.0644	35.9351	246.193	4759.66	4368.48	4208.31
MAGBg0057	0.48	0	0	0	0	0	0.202204	0	0	0	0.227203	0.223975	0	0.372742	0.351424	0	0	0	0	0	0	0	0	0	0.307704	3.76465	5.08661	2.60668	3.10833	2.09614	1.63604	2.13112	4.33535	3.66752	1.94256	2.58438	0	2.99553	3.19596	1.72093	2.55014	0	0.84968	32.9632	0	0	3.6762	1.288	1.98209
MAGBg0058	817.61	353.44	1732.6	824.836	2190.77	627.85	2379.02	1990.29	1957.91	2325.23	1755.95	1635.57	578.674	700.212	702.986	1022.32	25.1944	51.4083	63.5163	18.9293	23.2428	638.208	703.922	641.997	1110.03	29.9318	42.7589	5.22985	8.26843	4.2724	12.3808	11.1463	8.24154	15.0568	12.6093	13.383	2.60762	3.88448	5.63467	4.44617	4.14086	0	0	0	1.36766	6.12062	7.30148	1.95876	6.162
MAGBg0059	1.45	2.66	2.13399	0.23471	9.79082	4.36188	6.27363	2.72547	0.728968	1.83109	9.53151	13.0128	5.2898	4.06184	3.69624	4.71524	0	0	0	0	0	1.12398	5.56669	4.2373	2.85591	0.387384	0	0	0.191438	0	0	0.191734	0	0	0	0.195212	0.384822	0	0	0.206144	0	0	0	0	0	0	0.211921	0.19927	0.206463
MAGBg0060	2.36	14.18	17.223	29.9707	1.1731	8.78354	0.0694564	0.587149	128.361	171.741	33.6512	71.1171	1.75936	3.93936	25.2055	24.6548	1.47928	168.929	716.7	67.1975	233.271	102.639	127.001	9.85772	19.141	241955	170823	82461.7	111503	84554.3	129735	122421	183390	140804	137723	120949	121222	96519.4	98429.1	84715.3	102288	235973	461472	2736.37	17770.7	167394	107404	119691	93605.7
MAGBg0061	10.82	9.75	14.1339	14.0251	22.0756	20.6207	16.8093	17.2139	19.822	21.5637	23.4723	27.1534	20.3952	25.1525	27.3923	16.2555	10.2297	54.7797	886.091	39.5718	707.971	18.2454	21.7579	22.7446	17.0709	2.46783	0.811284	5.69671	11.0967	11.7952	11.263	5.57896	4.05836	2.84607	7.38549	9.5956	10.1357	7.45444	7.46313	5.47182	10.774	4542.54	49.7903	2650.62	7.9511	30.8368	5.94033	8.18506	6.47619
MAGBg0062	2432.96	919.81	4577.62	1525.21	5572.79	1350.48	5447.47	4224.7	4263.23	5125.53	4578.6	3967.51	973.765	1306.68	1307.02	1884.81	62.4012	131.231	96.6502	41.4538	47.4797	805.174	1081.04	972.794	1992.36	30.0042	51.9566	10.3437	12.8883	6.17079	9.80116	11.45	11.1593	19.0413	10.9303	8.62518	2.52922	3.66895	5.27276	3.86453	5.89332	0	0	0	2.71673	11.4078	2.6136	4.98948	5.15592
MAGBg0063	0	0	0	0	0	0	0	0	0	0	0	0	0	0	0	0	0	0	0	0	0	0	0	0	0	0	0	0	0	0	0	0	0	0	0	0	0	0	0	0	0	0	0	0	0	0	0	0	0
MAGBg0064	0	0.17	0.220284	0	0	0	0.404689	0.316186	1.58318	0.678491	0.434742	0	1.42638	1.55702	2.89865	0.224574	1.39322	8.24765	63.4853	5.14325	43.3546	0.497018	1.50545	2.26026	1.15743	0.276902	0.237179	0	0	0	0	0	0	0	0	0	0	0	0	0	0	647.653	5.60537	552.472	0.331575	3.29917	0	0	0
MAGBg0065	1221.43	1276.74	494.709	756.503	315.988	237.595	301.372	275.12	502.38	369.275	213.243	277.249	308.901	377.811	347.122	296.737	350.773	1266.81	623.247	863.163	1686.71	325.392	430.597	353.822	267.803	5.60508	1.91212	15.6191	14.4499	7.88228	5.04184	6.05162	6.20679	13.3787	5.35414	4.15015	4.58331	5.37384	6.1005	5.79913	5.00517	0	3.4972	0	6.16511	7.11123	12.6123	4.74973	2.66434
MAGBg0066	0.61	0.62	1.18936	0.324894	0.450531	0.238119	0.480148	0.463876	1.60752	0.889597	0.602094	0.448302	0.506236	0.292018	0.353435	1.34862	0.228581	0	17.9986	0	0	0.487266	1.29452	0.40576	0.200923	775.474	566.329	1001.34	882.269	738.987	808.878	725.595	751.02	784.962	717.2	763.197	1036.91	923.863	847.699	895.21	960.04	263.035	387.184	83.2666	19.9532	166.298	813.519	943.074	870.623
MAGBg0067	813.97	972.45	2353.96	1685.78	1033.07	1205.58	1040.52	1182.63	1283.62	1058.28	1279.21	793.107	1325.8	1210.93	1021.57	972.384	5431.55	3774.63	3962.09	4775.24	2722.36	1237.97	1148.74	1333.68	1208.18	426.229	423.855	446.557	457.17	629.998	537.733	491.492	456.522	703.516	587.795	581.688	436.039	467.404	551.259	541.203	529.57	389.252	1641.05	692.699	2005.4	1293.51	546.757	443.302	547.731
MAGBg0068	345.12	291.09	218.86	242.961	173.837	180.214	252.758	255.228	262.028	284.262	212.773	254.554	311.71	373.484	263.077	342.419	181.231	308.24	383.599	216.731	268.514	287.591	383.273	301.949	298.267	3.14403	11.5948	225.226	263.811	70.5269	64.561	48.6785	49.2681	40.1909	29.46	19.3042	14.7148	57.9165	62.556	54.8338	99.5777	43.8019	173.475	70.2778	138.189	127.58	130.447	34.7473	31.2492
MAGBg0069	0	0	0	0.120665	0	0	0	0	0	0.129783	0	0.110089	0	0	0	0	0	0	0	0	0	0	0	0.156631	0	15.3691	14.4999	8.32649	20.0015	12.8042	23.6707	33.5504	35.3215	27.8237	30.7472	20.8969	19.3314	13.4877	12.1927	8.40194	15.0522	51.5589	31.2226	0	0.957308	8.89837	13.3596	18.9673	14.4769
MAGBg0070	2135.72	2118.68	1171.45	1824.41	1825.6	1325.12	1817.14	1789.13	1618.42	1827.41	1827.23	1949.98	2023.54	2090.09	2092.35	1985.55	33.3282	102.484	159.099	33.2337	67.0606	2210.26	2179.02	2193.34	1984.58	49.8332	103.336	40.9778	30.3664	15.1173	10.2038	36.7811	32.4499	49.0523	33.6827	8.69758	5.01607	9.27754	13.6148	9.98208	11.2206	73.5977	12.3009	0	7.21525	18.8936	12.1864	10.8147	10.537
MAGBg0071	0	0	1.65491	0.944263	0.102198	0.256831	0	0	17.5926	12.3907	2.41742	2.25468	0	0.165661	4.53498	1.88807	0	0	69.9647	1.87582	2.90386	2.19137	4.31966	1.2272	0.665449	7881.68	2675.57	6298.59	9125.7	13418.8	7928.82	8377.6	5824.79	178.827	139.423	5920.97	10161.9	8046.25	8011.48	8655.71	12433.2	79.9094	91.1947	84.8011	4.58291	64.4331	6934.11	7893.26	9695.53
MAGBg0072	24.62	20.75	43.0015	32.2161	10.4546	5.14067	11.6028	9.75874	17.2809	13.1452	4.01679	3.76016	20.3702	17.8038	24.3275	14.9277	8.52594	28.1922	22.1543	30.4935	19.0127	10.446	9.34702	12.3614	8.92684	1.06149	0.725973	0.443211	1.54445	1.51678	2.37689	1.56355	0.721051	2.54623	0.922281	0.711571	0.735469	0.723287	1.15823	1.05796	0.289404	0	0.444953	14.476	0.729434	0.382091	1.60194	1.26862	1.74227
MAGBg0073	686.4	807.84	344.867	881.092	619.466	603.985	835.926	910.491	858.901	928.113	601.985	749.097	931.789	948.449	926.523	983.31	8.37688	44.2597	80.2046	17.6567	80.8435	1156.6	1088.85	1075.82	1033.89	2817.98	2439.33	2137.65	2193.67	2123.7	2319.81	2215.63	3068.13	3246.31	2338.8	2354.73	2211.87	1871.9	1917.9	2111.93	2107.67	2855.26	4279.13	120.41	142.839	1535.38	1911.65	2138.03	2139.92
MAGBg0074	1.51	1.02	2.14945	2.21729	1.92015	1.84471	0.744041	1.34736	2.57325	1.95126	2.22106	1.47126	2.20587	1.69702	2.8088	1.86541	0	1.68916	0	0.562021	0	1.11997	0.591898	1.48204	2.09121	3.08279	5.51053	1.69998	5.24969	3.26595	5.82991	1.65987	3.04015	2.76186	2.51194	3.12859	0	1.7892	5.87109	2.51033	0.845201	35.5119	0.739548	21.8891	0	0	3.11348	3.78708	2.08845
MAGBg0075	0.84	1.13	3.96513	4.97131	0.619985	3.10799	2.91868	1.28755	24.3099	29.9537	8.2004	11.4718	1.17234	3.44657	5.54239	5.97441	0	5.90989	120.06	12.945	48.846	6.6716	6.27206	6.25647	4.99201	8247.9	6720.88	21640.9	18940.2	12428.9	16189.7	21799.6	23520.6	19529.6	18107.4	14364.4	15463.8	21552.6	13662.4	17443.1	20461.5	1773.12	1279.4	850.472	144.713	788.532	16856.4	17344.3	16789.8
MAGBg0076	0	0.15	0.185933	0	0	0	0.321801	0	0.185497	0.187544	0.174662	0	0.424035	0.733963	0.480821	0.358578	0.285451	6.4838	24.1576	0.486116	27.1308	0.581264	0.493815	0.755659	0.222718	0	0	0	0	0	0	0	0	0	0.240937	0	0	0	0	0	0	119.38	4.94207	111.403	0.278243	2.21601	0	0	0
MAGBg0077	0	0	0	0	0	0	0	0	0	0	0	0	0	0	0	0	0	0	0	0	0	0	0	0	0	0	0	0	0	0	0	0	0	0	0	0	0	0	0	0	0	0	0	0	0	0	0	0	0
MAGBg0078	2.07	2.84	1.03217	2.14371	4.78942	2.36315	2.70723	2.82672	2.56761	2.18236	6.79335	8.07346	3.44766	5.8622	4.16155	1.5229	0	0	0	0	0	2.54796	3.8334	3.43842	2.14409	2.45499	0.932366	7.07697	5.60461	7.94952	10.4698	16.5174	7.12059	19.2039	9.50877	11.2585	7.66566	8.98014	9.9799	11.6749	7.38862	23.266	9.19316	0	0	3.25544	13.0382	8.86427	13.4759
MAGBg0079	0	0	0	0	0	0	0	0	0.484943	0	0	0	0	0	0	0	0	0	0	0	0	0	0	0	0	39.6653	2.01696	68.436	28.1608	107.845	91.6529	49.8022	37.3023	9.88757	116.489	152.232	126.283	43.55	64.0575	31.7381	65.7431	0	0.441116	0	0	0	44.7322	56.7043	35.8512
MAGBg0080	271.73	291.51	32.1293	164.541	94.0388	140.089	45.657	37.8909	39.0091	38.6761	85.8821	134.198	175.089	206.475	188.249	128.496	6.08329	15.3618	34.9574	6.09742	17.426	183.139	190.394	187.901	115.589	75.6691	64.4095	74.8267	127.586	138.904	219.375	116.468	117.655	111.552	85.2346	178.385	128.626	183.376	166.756	184.227	71.3917	23.9767	8.08145	0	2.97537	7.87479	261.037	148.319	176.831
MAGBg0081	0	0	0	0	0	0	0	0	0.820118	1.77537	0.677372	0.754444	0	0	0.21458	0.144616	0	0	0	0.690176	4.20058	1.11169	0.567819	0	0	1833.65	1588.96	1495.92	1943.34	1303.48	1838.55	2426.26	2296.61	2636.42	2474.62	1615.83	1918.95	1887.37	1671.5	1738.61	2035.72	733.321	926.093	83.3476	24.2745	376.653	1945.76	1952.19	1870.55
MAGBg0082	0	0	0	0	0	0	0	0	0	0	0	0	0	0	0	0	0	0	0	0	0	0	0	0	0	3.16042	0	24.7202	10.7775	39.2099	34.255	19.6054	13.9608	3.16121	46.2869	38.5378	43.9737	13.4273	22.5539	9.98549	25.5123	0	1.37942	0	0.188474	0	13.9935	22.7276	13.9669
MAGBg0083	14.83	18.07	15.8333	8.1942	4.54208	5.52129	1.835	3.00226	38.3772	18.8263	10.097	7.44037	7.46632	5.94622	14.8781	6.92804	62.7082	8.75564	182.103	38.9087	30.8403	12.9004	5.92106	9.24936	6.66249	293.197	5299.39	11669.8	12598.8	17773.5	11239.6	12521.3	11310	18685.6	14268.1	14668.8	8227.71	5582.17	7234.85	9386.03	8808.54	386.468	308.851	297.308	140.658	280.76	5843.71	5077.26	8946.76
MAGBg0084	940.19	1005.57	87.859	598.539	70.0824	348.236	23.147	36.7743	17.3953	7.18956	70.1584	82.1943	546.956	618.276	559.617	367.781	18.8031	40.9316	76.4428	19.5363	26.9458	598.929	572.309	632.002	344.672	133.436	184.365	29.0187	26.4666	29.2208	32.8147	33.242	14.949	1.46868	42.1483	32.7158	44.0132	43.1479	45.6565	31.35	42.9055	29.0073	11.6131	0	1.6414	14.1021	33.4432	35.8447	38.5891
MAGBg0085	20.58	26.7	24.8107	31.4042	96.4142	89.3302	54.6785	36.3798	40.102	43.166	111.544	145.458	45.5836	56.3688	42.8113	41.711	0.687264	2.7224	40.8754	3.05653	51.8556	42.6392	56.3575	52.2179	45.3692	20.621	9.66527	6.69438	11.3005	11.3718	12.1766	7.24233	12.8495	11.9917	11.3453	7.61498	7.9782	13.9408	14.5667	14.4538	5.15814	314.867	9.32216	139.755	1.39383	3.44958	19.1536	12.919	11.0567
MAGBg0086	71.14	65.16	198.417	113.578	106.783	103.384	85.3347	83.0827	95.2534	85.5636	118.139	70.5474	112.064	100.533	120.186	91.0395	254.785	192.426	316.761	229.228	201.269	87.4799	77.7085	88.9363	81.6026	1289.1	1710.84	1420.81	1150.11	1716.59	1147.33	1022.76	967.835	1202.07	1385.7	1514.65	1082.53	983.87	1219.37	1089	931.879	603.056	983.161	2497.92	1440.34	976.853	983.769	975.116	1034.3
MAGBg0087	0	0	0	0	0	0	0	0	0.185881	0	0	0	0	0	0	0	0	0	0	0	0	0	0.385541	0	0	0	0	0.240285	0	0	0	0	0	0	0	0	0	0	0	0	0	0	0	0	0	0	0	0	0
MAGBg0088	1774.24	1933.49	1805.17	2519.94	6555.49	4728.97	3611.53	2618.08	2625.01	2841.96	7185.44	9772.76	3051.24	3715.91	2972.63	2849.43	1188.49	971.222	1372.31	942.449	836.56	3019.9	3721.01	3453.08	3049.82	1446.17	447.708	367.72	374.194	940.743	348.739	879.768	615.502	1012.38	527.604	579.576	216.479	868.377	1010.66	920.89	351.393	1122.87	899.649	931.938	761.999	354.836	1115.96	687.594	688.38
MAGBg0089	12.52	12.21	6.1368	9.74841	3.6224	18.5852	4.83005	14.1204	13.1656	11.8709	7.99188	7.69179	20.0131	30.8692	32.4743	8.20899	20.4738	131.223	1871.96	84.1275	1912.51	16.2835	12.8184	16.9826	15.3119	99.4774	83.8709	140.619	173.12	239.331	213.99	182.684	182.399	225.983	193.117	199.157	136.036	163.709	171.379	177.422	108.362	10673.8	113.559	8106.39	17.8243	62.5653	211.381	148.429	181.963
MAGBg0090	66.02	64.33	17.9994	31.7389	23.1089	34.9288	37.4439	34.649	42.6609	44.7855	26.3409	30.7489	35.1032	32.4954	34.7402	27.7025	27.0109	101.929	455.244	69.7302	331.113	36.5791	39.6673	34.21	32.0756	4.12373	4.28763	3.66352	5.04331	3.92598	2.11019	3.58407	3.62681	6.25954	3.84752	2.89589	1.5398	3.10864	1.74277	2.62756	3.34398	1865.07	17.2946	1186.35	4.02765	11.9441	2.62931	2.21495	2.6365
MAGBg0091	0.22	0	0.184307	0	0	0	0	0	0	0.187513	0	0.16465	0	0.244668	0.479527	0	0	0	0	0	0	0	0	0	0	0.478451	0	0	0	0	0	0	0	0	0	0	0	0	0	0	0	0	0	0	0	0	0	0	0
MAGBg0092	4625.24	4794.98	4559.51	6467.45	19365.4	13961.1	11254	8371.44	8605.94	9245.31	20320.1	28526.8	8280.15	10574.4	8423.08	8545.84	78.4766	499.924	623.622	64.9272	80.8493	8866.44	10892.1	9881.51	8971.96	1304.02	401.027	422.073	516.315	1075.61	436.337	950.763	631.523	1019.97	612.691	709.973	253.381	1035.82	1293.59	1076.85	370.137	183.489	5.80814	0	17.7446	145.565	1346.8	878.676	875.232
MAGBg0093	173.84	185	13.7406	100.371	11.9171	55.3477	4.9801	8.11892	4.14591	2.55051	11.5903	14.3627	98.1004	98.5306	101.983	60.0347	2.23222	11.0148	115.251	5.22467	124.265	100.416	96.4926	94.913	62.8105	73.1774	141.044	136.279	131.535	198.156	143.683	154.183	136.667	135.064	156.203	191.696	128.021	109.675	135.164	122.662	103.582	828.233	14.2673	484.285	2.70348	8.73317	123.348	112.88	123.849
MAGBg0094	153.18	307.44	45.4278	159.505	66.9156	107.362	43.2821	47.0837	112.112	71.7049	37.3083	46.8559	136.328	123.842	133.704	94.9386	98.9156	455.572	348.177	282.281	731.687	118.801	157.236	117.168	62.6149	887.691	1194.73	4567.51	2213.58	4056.2	2777.18	2023.75	4381.38	1147.31	856.493	2626.96	1763.5	3144.82	3420.05	4437.06	1017.32	36.4691	8.80579	24.0924	6.85812	8.66809	2627.89	2548.87	3999.85
MAGBg0095	0	0	0.329381	0.185404	0.140681	0.141323	0	0	0.760243	0.657217	0	0.178208	0	0	0	0.155445	0	0	6.46579	0.64769	1.59868	0.342833	0.508906	0.0801883	0	529.081	439.774	898.31	824.874	675.649	745.354	694.181	751.309	707.45	647.368	682.193	874.245	802.084	731.463	787.847	829.337	175.485	206.141	55.7969	12.9672	101.826	707.29	796.243	755.884
MAGBg0096	0	0	0	0	0	0	0	0	0	0.140353	0	0	0	0	0	0	0	0	0	0	0	0	0	0	0	52.3271	34.5842	60.8224	61.9967	55.6147	72.8113	67.4225	60.0844	62.1472	64.793	72.4162	112.809	72.0676	91.8856	61.5603	63.1722	19.0564	0	0	0.412301	3.25241	63.4176	87.4461	67.3883
MAGBg0097	1592.13	1670.98	361.831	1019.98	509.895	752.529	324.086	300.819	267.717	324.637	369.169	457.475	943.364	975.014	938.231	706.759	14.8875	72.099	85.4176	24.8375	45.5481	985.644	998.894	989.414	711.377	1855.85	1521.87	3254.31	3063.2	2509.8	2819.16	2635.22	2555.45	2573.02	2371.41	2627.52	3278.86	3044.09	2782.6	3044.91	3081.63	584.544	212.17	261.369	22.5204	156.957	2744.11	3031.72	2894.65
MAGBg0098	6398.58	6850.76	5890.08	8987.16	28227.7	22176.2	15028.5	10703.1	11182.8	11843.1	29997.2	42429.7	11970.4	15191.6	11812	11474	93.158	758.708	854.112	70.9619	199.587	12023.7	15470.3	13720.4	12069.9	1640.83	796.91	395.453	459.888	839.585	321.692	782.109	587.495	822.752	637.635	593.675	157.319	933.892	1108.49	900.176	294.672	100.8	5.79156	27.0908	14.6495	162.245	1157.35	714.964	669.929
MAGBg0099	0	0	0	0	0	0	0.126401	0	0.797884	0.310667	0.127798	0	0	0.17193	0.911994	0.127286	0.162424	3.11858	30.6932	0.30977	24.3239	0.352184	0.126458	0.29594	0.268298	10.9455	30.3372	72.824	89.7724	115.582	78.5025	92.4179	82.0444	134.08	106.222	99.9193	61.2572	48.7039	63.0797	68.7148	53.8786	154.282	2.45534	99.6615	0.360755	1.72183	52.9117	47.9111	63.2825
MAGBg0100	1.46	4.41	4.10806	5.77624	11.0401	3.67589	6.50682	7.43243	5.05918	7.21234	6.84942	8.31457	7.5327	6.99243	7.87382	8.52826	0	1.57438	0	0	5.9107	6.51764	8.50478	7.3252	12.7932	0.409354	5.95337	3.39853	4.85474	6.28349	2.06129	6.80207	5.18866	8.66314	9.05342	4.39691	4.30212	4.28842	5.10999	6.48127	3.23803	0	3.30203	0	0	1.50534	1.94011	3.57359	3.73974
MAGBg0101	0	0	0	0	0	0	0	0	0.241631	0.000274436	0	0	0	0	0	0	0	0	0	0	0	0	0	0	0	7.80908	3.62777	4.69597	10.155	10.9858	16.7453	7.42941	9.00274	8.15284	8.38897	13.7087	11.5484	8.78719	15.225	11.9937	4.44742	0	7.88537	0	0	3.1393	17.886	12.1235	11.834
MAGBg0102	23.1	44.74	12.7064	31.3467	4.46922	6.25495	2.55128	4.15255	21.5568	13.1898	11.129	8.26151	22.6919	29.9576	42.9991	19.3966	0.287064	1.04161	82.7449	3.79039	13.8678	30.7297	28.1561	26.3155	12.8404	323.288	3985.59	8467.44	9055.81	12826.2	8321.3	8912.13	7659.06	12338	10414.2	10512.2	6415.8	4374.42	5621.47	7119.33	6831.3	293.763	192.201	235.22	47.817	139.19	4739.44	4192.59	7144.47
MAGBg0103	14.12	10.67	16.2984	14.3042	13.4659	5.72772	9.78411	12.0814	6.29301	11.6411	11.5116	20.5288	13.427	12.4846	13.7423	11.9062	0	1.79447	0	0	0	14.1053	12.7424	11.0106	11.2145	0	0	2.06235	1.64661	0	0	0	0	0	0	0	0	0	0	1.61473	0.331433	0	0	0	0.589017	0	1.52311	0	1.2557
MAGBg0104	0	0	0	0	0	0	0	0	0	0	0	0	0	0	0	0	0	0	0	0	0	0	0	0	0	7.03613	5.5737	11.6282	11.5389	10.8466	11.4808	11.0524	10.3275	14.2216	9.8132	7.27901	9.75095	9.34676	11.92	10.8561	11.1906	0	0.48526	0	0	0.949642	8.75971	10.4322	11.9901
MAGBg0105	2760.06	2983.57	2846.24	4053.63	11754.9	9426.77	6593.82	4890.4	4976.46	5249.41	12394.9	17156.8	5288.08	6462.57	5323.36	5162.33	379.56	783.501	750.799	341.79	225.685	5521.72	6915.53	6152.18	5430.49	1610.08	476.308	413.788	486.969	1045.69	396.379	889.187	630.033	993.28	596.612	645.72	202.859	1049.88	1303.85	1006.02	364.561	43.9218	29.0345	61.5116	128.07	285.125	1293.85	812.944	815.499
MAGBg0106	0	0	0.121835	0	0	0	0	0	0.607834	0.74166	0	0.104251	0	0	0	0	0	0	0	0	0	0.253902	0.131809	0	0	351.526	278.527	373.209	374.602	279.391	341.491	355.608	441.363	452.659	336.954	332.733	406.063	357.269	303.215	329.434	367.428	234.047	479.395	0	16.711	157.373	327.813	358.58	306.929
MAGBg0107	3.16	2.57	2.73832	2.73145	3.27254	2.77705	3.78182	1.85987	2.1993	4.24352	3.80012	3.73828	3.13652	2.12863	2.08967	1.72133	0	0	0	0	0	3.37133	0.934283	2.5771	2.00381	10.1143	5.62163	3.84631	11.5138	7.56761	11.2903	5.37968	9.12146	9.43628	8.37424	6.69128	11.0209	7.03927	8.26233	7.01928	2.37324	0	6.35621	0	0	5.5927	12.0583	12.794	5.14841
MAGBg0108	0	0	0	0	0	0	0	0	0.120083	0.0607903	0	0	0	0	0	0	0	0	0	0.628469	0	0.126841	0.130236	0	0	108.94	81.4685	66.3411	82.1042	85.2431	93.6463	95.0885	56.8583	17.4706	107.244	87.7019	124.813	110.16	121.794	101.385	109.401	36.649	43.8856	0	1.14687	17.9752	103.763	132.688	100.932
MAGBg0109	3.2	3.37	5.09094	3.79938	5.63535	3.21818	3.60788	3.98145	8.52739	9.1797	7.5574	11.3299	3.65198	5.50351	5.82826	5.23196	0	0.954813	12.6639	1.16377	12.9487	3.69159	3.99151	3.42229	3.92562	1025.02	635.997	1710.7	6558.64	3509.16	4733.33	3117.6	3769.67	4225.7	3540.61	2410.1	865.129	1295.95	1845.62	1629.04	691.754	0	13.7764	136.859	8.55762	18.12	2783.93	1443.23	1810.29
MAGBg0110	3740.07	4224.55	3156.01	4717.81	11397.3	8827.96	6115.36	4580.36	4345.2	4935.9	11708.1	16279.4	5458.51	6556.83	5390.89	5333.23	83.032	363.39	268.894	73.0451	101.536	5637.94	6882.86	6284.22	5676.07	680.979	205.712	177.969	215.879	500.097	132.567	377.279	256.966	371.497	308.658	370.028	82.4446	554.943	744.03	545.081	172.083	0	1.37315	0	7.31677	60.6796	709.376	494.096	416.998
MAGBg0111	999.09	1069.13	876.074	1342.58	3848.33	3054.62	2263.63	1654.23	1644.84	1679.71	4338.28	5933.57	1737.54	2202.62	1722.95	1678.96	19.8102	89.2889	105.439	16.5942	25.1897	1757.76	2152.91	1959.69	1851.53	1087.35	338.749	275.235	378.917	795.138	302.352	718.188	498.502	780.561	578.803	526.224	181.523	783.642	914.191	764.693	279.49	86.5497	8.19067	0	3.80908	31.3156	969.269	578.382	586.312
MAGBg0112	3.67	1.82	4.20796	4.53724	2.71982	0	5.86302	1.15144	3.41799	6.89181	4.04159	4.08636	2.55369	3.29924	2.44438	3.90165	0.97765	0	0	0	0	2.21057	3.55836	1.50787	1.60359	44.0524	246.964	6.55105	16.3673	8.76939	17.9778	31.0329	29.9133	33.9048	44.4456	16.3186	17.4262	11.3084	17.7702	13.6183	13.6137	0	0	0	0	0	10.8185	19.6759	12.0583
MAGBg0113	57.78	147.8	240.144	579.452	513.505	376.02	1120.8	1226.04	1254.63	1303.24	430.892	658.778	713.166	635.746	633.503	985.936	7.26789	22.8767	100.335	12.0228	104.092	1006.47	916.86	894.276	1079.8	4260.99	3256.92	5731.13	5411.62	4545.4	5068.08	4865.75	4723.59	5015.07	4637.87	4617.24	6043.79	5452.61	5080.92	5466.93	5781.83	2023.19	1487.94	966.352	100.362	755.154	5097.29	5727.21	5552.55
MAGBg0114	0	0	0.121322	0.113781	0	0	0	0	0.121048	0	0	0.103808	0	0	0	0	0	0	0	0.46744	0	0	0	0	0	59.1669	36.274	116.256	69.0068	190.602	143.671	103.516	106.185	53.8998	227.965	208.492	229.09	86.16	129.376	77.4289	138.296	97.2344	104.708	0	2.70807	40.3547	87.512	122.417	68.7611
MAGBg0115	0	0	0.110677	0.313043	0.269254	0	0.0964987	0	1.22133	0.833397	0.104477	0.379956	0	0	0.144604	0	0	0	0	0.288724	0	0	0.122408	0	0.244118	157.915	85.4274	377.035	380.718	677.941	465.722	517.142	393.108	422.069	705.583	565.371	602.759	329.408	453.825	355.302	488.573	224.929	77.1951	9.78932	3.38124	34.3955	356.158	400.742	378.71
MAGBg0116	73.68	58.54	108.37	60.398	47.1197	78.879	43.8174	55.2953	46.9596	41.2944	70.7236	44.5491	61.5369	54.051	41.7548	37.2641	295.801	215.954	154.79	242.178	177.389	58.2015	44.553	60.3615	49.4613	12.4104	4.82182	6.65468	5.10327	3.63821	4.61203	2.32553	1.62636	0.230203	2.57478	2.62572	4.65311	4.17321	8.16328	9.19663	9.21253	24.1077	50.1231	47.9627	56.1335	40.2836	6.40636	6.02425	5.02168
MAGBg0117	448.29	501.47	695.064	656.303	569.854	512.542	612	682.794	683.848	671.434	595.069	580.051	717.398	712.828	686.084	599.647	1531.87	1583.21	7781.71	1575.1	7081.63	749.528	728.311	779.78	697.796	220.452	130.895	450.937	337.767	680.27	528.664	427.205	335.136	117.688	651.957	742.15	704.227	367.427	501.949	399.256	658.311	34525	370.937	23964.1	82.5347	223.842	447.324	430.388	341.476
MAGBg0118	77.8	44.97	339.764	118.454	258.834	417.078	125.422	124.397	182.655	119.047	214.812	106.256	236.028	225.633	300.32	258.504	24.0525	59.3785	118.23	66.7983	75.0673	98.0388	98.3625	107.481	143.409	169.61	114.394	403.577	8016.11	6438.58	13476.4	5552.61	3022.98	4039.23	3776.74	4643.7	5532.42	1676.08	1868.47	2709.73	9753.11	371.334	348.545	192.666	93.5219	97.6014	3198.12	1494.06	1808.3
MAGBg0119	2075.26	2119.34	855.323	1563.15	859.669	1170.85	572.617	537.477	517.667	500.283	910.098	961.397	1443.8	1543.44	1451.77	995.166	1450.59	991.868	980.54	1194.22	762.029	1474.84	1424.16	1553.2	1053.43	410.946	264.129	203.926	219.742	280.385	221.405	256.967	231.765	217.354	288.515	243.116	230.104	313.729	370.163	302.799	321.759	163.248	399.754	152.174	194.917	259.231	352.748	314.039	284.378
MAGBg0120	0	0	0	0	0.150474	0	0	0	0.169974	0	0	0	0	0	0.219993	0	0	0	0	0	0	0	0	0	0	14.311	9.75934	27.7587	32.3627	60.5626	56.9331	30.1088	31.307	39.5695	44.8123	61.3889	41.5114	39.5431	51.758	52.124	25.8531	22.7555	0.761645	0	0.760514	0	62.7058	40.2419	51.3025
MAGBg0121	0	0	0	0	0	0	0	0	0.124504	0	0	0	0	0	0	0	0	0	0	0	0	0	0	0	0	7.29877	7.52165	12.7696	13.7991	9.5575	10.4579	11.8001	9.99971	10.3453	12.8584	11.3882	14.1559	14.5904	15.6593	13.6023	11.6718	0	0.707505	0	0.185693	0.539326	11.6098	11.8252	10.3319
MAGBg0122	29.4	23.86	35.8919	24.2821	39.564	8.26396	32.6446	24.2396	29.8124	39.1247	37.6469	40.5463	23.9549	21.7031	30.8776	31.3046	0.985229	0	85.3737	3.23581	73.1936	28.9494	27.0305	24.5224	20.4702	56.945	265.925	0	0	0	0	0	0	0	0	0	0	0	0	0	0	393.042	0	295.817	0	0.0537473	0	0	0
MAGBg0123	6.55	7.56	18.8974	14.2384	9.75109	17.9955	6.97994	7.83557	10.6393	9.95006	9.49815	5.11962	12.1275	11.9351	8.35532	8.90504	51.9673	29.928	35.5039	44.5279	25.7268	10.0215	9.88912	10.8153	11.2915	80.7679	89.0583	116.283	165.686	184.461	175.597	166.87	150.119	233.006	202.706	175.598	160.637	138.302	157.194	145.636	126.435	30.8917	53.0338	54.0484	30.4415	49.7231	146.608	143.876	150.639
MAGBg0124	615.07	734.01	648.267	730.149	273.573	199.194	259.806	282.965	410.083	342.351	182.511	226.12	299.47	323.78	274.027	246.563	357.639	1197.56	641.219	974.742	1428.87	312.002	381.401	314.299	239.378	10.7143	4.72212	12.2173	16.1648	8.07425	5.69877	3.67445	3.99631	3.12449	2.18977	2.62763	2.93927	5.91794	7.18612	6.28637	8.17565	36.0262	69.2674	25.1745	193.653	156.156	15.4658	4.3939	4.93214
MAGBg0125	206.25	215.99	86.9219	201.886	129.668	221.423	213.418	232.185	218.008	247.531	154.639	167.674	232.824	246.073	220.22	246.271	3.03687	3.89011	16.2745	5.50688	10.8227	286.93	268.535	266.35	252.547	8.50245	20.4829	6.66955	7.12678	2.41839	1.75813	4.5629	1.1657	3.60364	1.71693	0	1.32209	0.278507	1.30771	2.5511	1.01882	0	0.510077	0	0	0.507007	0.965418	1.13465	1.23473
MAGBg0126	3.28	4.63	10.9543	5.46458	4.73064	3.25036	4.43662	4.62723	3.48816	5.05465	6.02105	2.59253	5.58133	4.13941	5.26691	4.83092	31.139	20.7277	22.6785	27.1013	8.48508	4.97808	3.90756	4.53977	4.71064	5.95511	10.4372	8.39364	12.4391	8.94183	11.0857	17.7951	12.0434	14.6049	17.9796	11.6072	14.6832	14.6755	12.8839	10.6918	12.7989	0	0	0	0	1.26485	13.9612	13.3071	13.2838
MAGBg0127	0	0	0	0.186196	0	0	0	0	0.468144	0.344092	0	0	0	0.313171	0.319111	0	0	0	0	0.49571	0	0	0	0	0.219743	5.83054	93.6651	211.486	266.797	347.289	234.1	233.288	211.881	373.675	307.33	277.193	142.363	96.0977	136.661	167.139	152.557	0	1.31758	0	2.75446	1.42996	117.045	89.6748	157.055
MAGBg0128	70.34	53.68	79.8997	86.2534	74.8617	21.8643	86.9579	73.8759	64.8482	91.3463	77.5992	86.401	84.9349	89.6198	87.2029	95.117	21.9947	48.795	184.335	33.7601	152.768	75.7574	86.3971	87.3871	71.9923	4.44002	4.54606	3.15082	4.14935	5.0416	2.20985	4.533	2.5319	1.88065	3.92883	3.46146	0.8391	3.32715	2.72304	5.97483	3.28888	755.209	6.66082	570.517	1.84567	6.83631	5.42781	1.99322	2.91487
MAGBg0129	150.42	129.45	297.288	193.404	129.848	191.132	77.9754	110.962	122.751	97.832	169.559	93.7995	115.184	93.1735	84.7584	69.7415	648.639	489.546	427.725	659.645	481.215	97.9382	95.3289	105.494	107.551	7.11219	5.04217	10.9164	9.75587	10.494	6.48603	6.83752	12.5575	9.44661	9.65699	8.17286	5.13249	5.31518	5.9745	11.6282	9.92418	0	9.90871	0	0.520166	1.49871	9.81431	5.01835	8.78234
MAGBg0130	8.7	9.84	7.36458	10.3416	38.4594	20.8194	15.4726	10.9976	23.0726	21.7357	37.9236	49.9317	15.7816	17.5613	13.5166	14.1881	0	7.70829	15.9981	0.57972	4.53289	16.1945	23.159	16.5773	12.9439	3695.56	3253.95	3989.22	4041.97	4039.15	4253.91	4097.52	4165.12	4374.66	4203.72	3863.88	4481.38	3949.89	4079.04	4086.63	4256.54	1929.44	2817.26	174.364	101.505	1264.04	4239.17	4452.17	4482.75
MAGBg0131	49.36	48.91	109.2	81.2213	60.0913	50.4329	63.3838	69.4437	65.063	72.3762	67.8743	52.9876	80.9121	76.038	68.4186	58.6768	230.289	212.225	497.941	215.798	373.899	67.4412	68.9192	84.403	66.5853	32.1252	26.9351	32.9966	32.4887	24.2264	24.6667	29.1107	28.3335	21.947	29.4876	26.4323	32.8213	31.997	31.1731	29.1701	34.7302	1699.51	26.4291	870.21	5.09132	20.3249	29.4772	31.479	30.036
MAGBg0132	0	0	0	0	0	0	0	0	0	0	0	0	0	0	0	0	0	0	0	0	0	0	0	0	0	0	0	0	0	0.179433	0.41456	0	0	0	0	0	0.347062	0	0.356784	0	0	0	0	0	0	0	0	0	0
MAGBg0133	2369.23	2124.28	3928.8	2429.07	1941.17	3058.51	1531.12	1812.17	2002.78	1689.61	2249.46	1351.61	2168.29	1814.86	1490.21	1420.84	9329.17	7120.66	8437.53	9032.64	4999.26	1916.53	1780.13	2009.09	1950.82	561.151	364.947	393.341	461.139	556.743	639.929	334.727	340.292	453.207	429.92	539.114	403.74	586.175	682.664	665.934	420.252	1465.56	1938.61	3010.51	4558.13	4069.5	801.38	518.834	576.526
MAGBg0134	0.16	0.17	0	0	0.172516	0	0	0	0	0	0	0	0	0	0	0.408641	0	0	0	0	0	0.434878	0	0.516151	0	1.84942	0.849462	1.2902	2.07367	0.547448	1.53017	1.30708	1.30537	2.86041	2.58613	1.45498	4.15838	4.98374	3.5037	2.52453	2.93368	0	4.99835	0	0.30353	2.64413	4.20341	3.51556	3.38521
MAGBg0135	20.67	9.68	22.9953	13.8937	33.0834	5.16696	31.3998	19.5655	24.2681	31.3666	22.6594	21.3951	6.75384	8.46358	9.18656	9.95916	0.827167	0.453231	0	0.66436	0	5.37396	11.0716	8.61652	15.8327	1.20536	0.462321	3.02912	2.54549	7.58471	2.59467	2.10024	2.04957	0.918457	6.96097	8.95294	7.52877	1.08081	4.00995	1.36027	3.95631	0	0	0	0	0	1.55343	4.09447	2.42169
MAGBg0136	0	0	0	0	0	0	0	0	0	0	0	0	0	0.230903	0	0	0	0	0	0.458611	0	0.182869	0	0	0	0	0	0	0	0	0	0	0.245328	0	0	0	0	0	0	0	0	0	0	0	0	0	0	0	0
MAGBg0137	128.52	131.91	233.813	158.884	105.883	158.23	93.3937	105.857	124.801	109.586	126.483	75.4467	121.442	117.73	95.2268	85.2604	513.824	403.637	496.388	492.361	265.078	119.199	109.472	120.262	120.119	151.992	66.5034	153.264	157.328	99.849	86.6532	86.398	74.1657	69.6009	74.4303	48.2343	54.1313	86.8556	147.513	141.206	179.515	258.321	240.542	322.057	577.01	469.355	129.105	109.016	98.4117
MAGBg0138	0	0	0	0	0	0	0	0	0	0.124026	0	0	0	0	0	0	0	0	0	0	0	0	0	0	0	0.16093	0.143362	0	0	0	0	0	0.165252	0.171504	0.336542	0.337044	0.641156	0.172254	0.335355	0.17691	0	0	0	0	0	0	0	0.515211	0
MAGBg0139	1.57	1.35	2.41661	6.98913	2.58567	3.19933	7.51789	8.01445	8.96603	9.64801	6.36481	11.4323	8.75476	12.5685	10.3868	14.4961	3.41738	9.30549	0	3.39659	4.56405	12.5358	15.6264	13.0118	11.0835	0.239128	0	0	0	0	0	0	0	0	0	0	0	0	0.245451	0	0	0	0	0	0	0	0	0	0
MAGBg0140	241.98	257.29	155.763	274.423	138.565	154.976	219.832	244.008	236.249	245.901	123.972	148.59	289.515	254.306	240.409	249.528	51.4767	27.0882	15.1791	15.5359	0	312.48	296.302	298.733	264.381	1.54227	31.5897	1.04863	1.02689	0.258693	0	1.85659	0.709971	2.97467	1.20419	0	0	0.675138	0.9795	0.43986	0.70023	41.2878	0	0	0.548086	2.53526	0.379353	0	0
MAGBg0141	1391.21	1470.16	941.42	1599.9	3930.69	2970.96	2407.71	1702.44	1676.65	1800.99	4328.75	6080.09	2032.26	2448.26	2004.72	1898.66	21.9903	124.57	108.233	24.6405	30.023	2018.98	2430.81	2247.5	1966.07	759.763	252.83	464.158	502.648	1398.11	537.258	1418.52	852.311	1614.25	711.466	782.234	332.466	1096	1132.76	1189.33	353.881	62.5349	4.54808	0	6.44887	26.3008	1356.63	720.715	834.034
MAGBg0142	0	0	0	0	0	0	0	0	0.737404	0.74189	0	0	0	0	0.220247	0	0	0	0	0	0	0	0	0.212057	0	29.6839	33.7873	187.886	152.033	303.981	197.608	198.723	174.904	204.142	326.192	305.664	245.066	111.835	166.136	124.796	172.808	0	1.40964	0	0.178387	1.8851	108.753	146.053	136.37
MAGBg0143	0	2.1	0.00171488	0.59799	0	0.898333	0	0.090612	3.56561	1.56946	5.00438	1.13227	0	0	2.99131	3.09755	0	0	0	0	11.1287	3.13053	2.57344	0	0	0	0	0	0	0	0	0	0	0	0	0	0.232424	0	0	0	0	0	0	0	0	0	0	0	0
MAGBg0144	2.34	3.17	2.12178	3.51238	8.81761	3.48069	5.61781	2.6086	4.11033	3.14851	9.14653	16.9832	3.13156	3.44964	4.19006	2.64751	0	0.443725	0	0	0	3.77178	3.7798	5.92682	4.63574	51.1104	20.7418	9.9641	12.95	12.7259	10.3977	25.2246	27.7614	26.1889	35.8215	5.60448	3.46186	10.0781	14.3428	9.71844	5.64268	0	0	0	0.185509	0.276237	15.312	8.9044	10.3603
MAGBg0145	2.12	3.15	5.59937	14.4308	12.9024	12.1197	25.1138	37.4318	27.9416	33.1393	16.0328	18.4451	19.2207	18.3895	16.8754	21.2969	0.559954	0	3.94722	0.319606	0	25.3311	20.0028	19.1037	24.8536	81.8801	65.0141	109.565	149.762	119.999	131.214	175.022	122.041	62.3657	97.9127	135.415	114.847	138.421	120.038	124.772	129.983	0	0.669132	0	0.363548	3.03448	138.755	110.254	126.121
MAGBg0146	0	0	0	0	0	0	0	0	0.240237	0	0	0	0	0	0.190213	0	0	0	0	0	0	0	0	0	0	53.0469	46.2773	178.043	109.521	200.879	177.141	120.895	119.573	109.578	169.422	213.954	267.222	124.452	173.79	134.929	192.274	18.5813	4.20432	0	0	0.504336	116.913	171.102	123.957
MAGBg0147	5.96	7.69	11.3794	22.2724	29.985	18.9313	40.5228	39.5275	46.4496	47.9203	29.9902	36.5713	25.9177	27.7384	30.1776	41.2908	0	4.21782	6.4084	0.516283	9.59074	34.537	33.0447	41.7456	38.4001	11.1418	10.6631	4.52912	12.8862	12.0498	13.5819	13.8997	12.1227	18.8651	20.0024	7.72139	10.9236	8.0713	11.083	8.66044	6.52156	0	19.9287	35.0097	1.00497	7.11824	12.3164	13.3322	12.8392
MAGBg0148	0	0.72	0	0.425009	0	0	0	0	1.33789	0.452896	0	0	1.02936	0	0	0.431859	0	1.57187	80.2398	4.62212	53.5418	1.4046	0	0	0.490064	0	2.44528	4.46336	0	0	0	0	0	0	0	5.54e-06	0	12.5711	0	6.20364	0	294.676	3.60593	312.717	0.65656	1.9065	0	0	5.11e-07
MAGBg0149	1493.68	1597.65	1361.77	2028.25	6571.83	5088.68	3565.32	2450	2534.7	2627.72	7209.74	10068.4	2665.2	3537.85	2721.27	2553.14	24.9605	178.908	245.287	16.5102	37.5179	2645.63	3498.81	3102.14	2768.13	2194.23	706.205	538.672	589.614	1155.62	466.607	1030.75	746.599	937.565	831.195	783.285	297.756	1207.97	1449.68	1208.52	514.302	59.8412	5.31574	16.1554	8.80643	56.9936	1506.17	1067.92	996.624
MAGBg0150	0	0	0.275041	0.386917	0.11165	1.67543	0.237979	1.86806	1.50931	1.10974	0.459961	0.135595	2.03864	1.75015	3.01888	0.662891	3.37897	14.6761	227.48	9.34295	143.52	1.14625	0.892493	1.1719	1.50241	14.4327	10.3246	9.08636	10.5344	7.285	10.4018	10.4745	11.3213	9.54578	10.3117	9.02651	8.9099	7.08959	11.4224	8.07153	9.76335	780.993	37.87	536.085	3.18701	17.8486	4.85866	10.8331	7.64522
MAGBg0151	0	0	0	0	0	0	0	0	0	0	0	0	0	0	0	0	0	0	0	0	9.38951	0	0	0	0.244431	150.85	119.295	126.771	121.49	129.711	135.493	211.566	97.5119	5.15558	221.036	139.129	154.305	256.763	154.022	159.016	209.475	0	3.50335	0	0	9.9353	121.993	128.734	129.069
MAGBg0152	1283.48	1359.81	1653.79	1573.09	871.322	1261.42	909.052	1059.39	1115.87	994.453	1058.98	876.67	1386.11	1442.72	1194.8	1187.76	3336.85	2637.27	2753.96	2999.37	2013.38	1356.97	1406.11	1497.74	1225.1	33.7045	25.1027	0.689871	1.51172	0.945017	1.08928	0.999867	1.7659	1.35113	1.53773	0.246326	0	0.491402	1.1687	0.728473	1.96535	22.6291	0.461447	0	1.51921	11.9117	2.04723	0.467548	1.2031
MAGBg0153	0	0	0	0	0.137624	0	0	0	0	0	0	0	0	0	0	0	0	0	0	0	0	0	0	0	0	0	0	0	0	0	0	0	0.223697	0	0	0.23325	0.459969	0	0	0	0	0	0	0	0	0	0	0.251948	0
MAGBg0154	81.4	99.07	70.0759	122.274	110.267	73.2948	94.7254	98.0428	137.986	156.543	115.085	148.793	98.2226	101.677	120.413	121.089	1.64206	13.3849	97.5142	13.5993	44.9376	149.52	152.688	122.65	123.657	25439.7	19915.5	21791.6	27649.6	24955.5	30207.5	29164.6	39498.3	99939.2	35368.5	25398	42606	29863.3	28269.7	26038.7	27088	4282.53	587.326	444.05	83.4082	870.238	26769.9	30104.8	29300.7
MAGBg0155	3148.29	3358.64	2841.87	4336.55	13763	9324.55	7201.45	5060.44	5224.95	5637.12	14747.8	20759.2	5605.94	7272.22	5677.5	5457	45.5509	352.396	346.016	35.5656	25.199	5710.75	7289.5	6523.37	5698.18	1539.89	491.788	419.501	498.017	1117.39	491.896	1005.98	682.462	1085.68	599.912	731.275	319.659	1015.16	1146.75	1062.59	396.323	0	17.6109	0	11.7906	84.8359	1216	760.735	800.162
MAGBg0156	0.17	0	0	0	0	0	0	0	0	0	0	0	0	0	0	0	0	0	0	0	0	0	0	0	0	11.1207	10.9843	13.3606	4.93119	8.31113	2.21523	6.9559	7.67566	8.1424	4.99347	1.93013	1.12213	2.61744	6.59553	5.57088	8.75121	56.3828	148.448	178.308	325.84	268.289	3.02652	3.09578	3.79688
MAGBg0157	0.16	0	0	0	0.145215	0	0	0	0.861941	0.618508	0	0	0	0	0	0.454782	0	0	0	0	4.34877	0	0	0	0	449.311	333.465	736.161	397.217	721.055	622.734	428.608	636.301	190.268	556.497	675.459	749.741	655.466	721.073	669.252	505.96	134.24	337.633	0	12.5376	139.937	555.714	682.717	707.527
MAGBg0158	0	0	0	0	0	0	0	0	0	0	0	0	0.222031	0	0	0	0.299005	2.07791	6.31519	0.508774	0	0	0	0	0	2.16052	2.30745	0.763826	12.8934	63.1412	86.6087	160.712	60.9439	86.2455	85.9094	35.1895	32.2163	8.03353	7.48138	13.1538	78.2895	52.0165	2.87671	17.2503	0.291792	0	18.1987	4.60546	6.83573
MAGBg0159	0	0	0	0	0	0	0	0	0	0.145545	0	0	0	0	0	0.136063	0	0	0	0	0	0	0	0	0.157201	23.8801	9.5817	15.2498	19.9623	35.8476	20.7925	24.5183	16.5286	9.17996	2.20167	19.6793	24.3919	24.5031	29.3884	24.4888	32.2328	17.5284	2.18396	0	0	1.74075	18.2598	28.0798	32.6601
MAGBg0160	0	0	0	0	0	0	0	0	0	0	0.155678	0	0	0	0	0	0	0	0	0	0	0	0	0	0	0.457498	2.3947	2.47037	1.1713	1.55886	2.5405	1.64815	2.83905	1.46878	4.70685	3.78407	2.27338	3.75498	1.60284	2.87136	2.67739	0	0	0	0	0	3.51064	2.16044	2.54891
MAGBg0161	151.2	134.03	88.7935	122.341	116.95	57.7927	151.995	134.52	113.179	135.606	101.854	119.635	121.208	134.577	126.459	141.267	2.39621	11.9315	0	5.54508	4.79669	141.713	130.717	134.868	134.803	5.09079	4.97546	3.65226	4.3801	2.70122	0	3.99239	8.42187	2.5824	5.41194	2.94092	0	0.858106	1.28152	2.38481	1.32758	0	0	0	0.43175	0	7.79208	2.4348	2.11241
MAGBg0162	0	0	0	0	0	0	0	0	0	0	0	0	0	0	0	0	0	0	0	0	0	0	0	0	0	2.98009	2.12494	13.9747	7.97963	19.67	11.6654	10.9486	10.3338	3.31011	22.6169	22.2744	21.3246	7.94771	13.5746	6.25614	17.5079	0	1.90554	0	0.205646	2.11819	8.03213	8.68256	5.56371
MAGBg0163	0	0	0	0	0	0	0	0	0	0.0610925	0	0	0	0	0	0	0	0	0	0	0	0	0	0	0	40.6276	32.0109	18.6284	20.1306	20.3331	27.9031	26.1001	31.8296	26.0316	27.4371	29.8536	28.1383	20.7387	30.5198	16.2792	17.7287	0	68.9164	0	1.23924	28.2653	20.7036	32.799	21.8518
MAGBg0164	93.03	42.97	4.17262	1.88691	8.9779	62.5793	0	3.25604	0.183052	0.365852	28.3096	30.2346	1.25523	0.968744	1.65166	0	1.10916	3.85973	5.90347	0.9405	0	0.379433	0	0.681343	0	45.8261	48.136	42.1675	32.6527	28.01	20.91	10.904	12.231	17.3746	30.5006	20.6514	15.9924	24.4647	23.7484	26.6247	12.9385	70.7136	41.5511	328.311	102.65	86.8509	27.2197	22.3128	24.4379
MAGBg0165	6.3	3.83	5.5809	6.19949	4.99444	2.48374	6.1703	5.01384	3.83544	6.97774	5.24896	6.31258	2.4083	5.81591	5.05589	5.75642	0	0	0	1.00177	0	5.71252	4.98202	4.47638	3.56409	1.50352	0.637185	0	0.243163	0	0.28709	0.735712	0.489825	0.243941	0.496126	0.500418	0	1.03894	0	0	0.500378	0	0	0	0	0	0.54269	0.510509	0.529276
MAGBg0166	0	0	0	0	0	0	0	0	0	0	0	0	0	0	0	0	0	0	0	0	0	0	0	0	0	0	0.28628	0.822792	0.330143	0.347353	1.94554	1.32618	0.998103	0.329745	0.502841	0.844815	2.51657	0.906318	2.26841	0.537659	0.339912	0	0.350879	0	0	0	1.11688	1.3935	0.536776
MAGBg0167	0	0	0.184878	0.575433	0	0	0.168937	0	3.8989	2.77003	0.680254	0.562289	0	0.319021	0.305569	0.541107	0	0.809333	11.2648	2.03262	0	1.43565	2.01565	0.345217	0.0881415	1328.43	1035.45	1138.94	1074.2	1217.98	1169.23	1789	780.887	42.5876	1799.42	1117.72	1333.66	1969.51	1332.71	1462.93	1800.74	0	13.7611	28.2295	2.11128	59.9077	1108.83	1173.29	1119.93
MAGBg0168	62.96	48.91	52.9345	45.6505	22.5574	25.7578	23.6408	23.0009	28.2759	28.9194	29.0687	31.7033	28.8938	40.7199	33.2485	34.1202	21.4615	47.6434	43.8299	37.4916	41.6816	27.3151	30.6369	27.6492	25.7707	10.0332	49.4914	10.575	6.76928	5.52703	3.37643	7.01606	4.75427	5.98024	7.67003	2.67758	2.12777	8.63246	11.3894	6.49495	15.8347	170.367	127.183	200.857	292.118	256.244	8.42644	6.221	7.97984
MAGBg0169	109.8	123.08	326.585	221.105	127.703	130.873	137.095	152.767	162.161	128.28	176.813	91.2705	159.784	153.891	132.836	103.001	841.526	554.588	559.85	708.714	480.822	147.926	137.471	160.534	142.857	175.574	49.9388	569.263	323.511	989.66	728.743	508.239	383.262	129.152	1066.06	1153.7	1128.82	359.81	578.653	319.607	683.541	60.5705	105.634	55.8914	58.3691	40.9831	384.937	542.812	349.746
MAGBg0170	0	0.09	1.84902	0.419141	0.153254	0.411392	0.0692713	0	12.2274	11.1851	1.38098	1.29222	0	0	1.58596	1.02262	0.196104	1.15678	101.3	4.47298	4.11596	3.59653	3.72279	1.01798	0.471119	18737	15495.6	13767.8	15477.7	17219.8	16597.8	17606.3	7938.51	2122.72	22048.4	15901.1	22575.7	23054.6	22098.6	18768.5	20390.1	119.561	36.2105	354.252	15.2521	469.075	20750.8	23327.8	21185.9
MAGBg0171	0	0	0.199221	0	0.187444	0	0	0	0.201248	0	0	0	0	0	0	0	0	0	0	0	0	0	0	0	0	0	0	0	0	0	0	0	0	0	0	0	0	0	0	0	0	0	0	0	0	0.424246	0	0	0
MAGBg0172	28.07	28.02	14.681	19.2196	15.7137	22.8838	12.798	15.9303	19.245	14.572	19.7281	15.7254	15.4476	17.5829	15.6874	10.6583	8.32817	52.1289	0	29.3071	147.724	15.5145	21.9844	18.2975	9.68085	0	0	0	0	0	0	0	0	0	0	0	0	0	0	0	0	0	0	0	0	0.629123	0	0	0
MAGBg0173	538.25	591.92	251.949	543.365	365.822	291.305	416.917	438.718	352.084	405.283	329.427	411.986	488.334	507.49	501.614	512.003	10.7748	29.9381	35.9026	12.4534	27.8616	566.205	563.416	562.789	533.78	24.7879	51.9132	13.9936	8.26527	14.0214	17.612	17.0861	18.5389	27.9649	18.3506	19.2076	4.80903	4.1983	10.1839	11.6624	6.92551	0	0	0	0.300168	2.40377	7.0168	6.52088	5.71837
MAGBg0174	0.16	0.16	0.198644	0.241317	0	0	0	0	0.227827	0.216698	0	0	0	0	0	0	0	0	6.404	1.0279	0	0.624397	0.239633	0	0	342.44	266.444	293.997	299.189	329.863	302.255	499.665	210.61	8.08	488.569	293.721	346.93	563.471	384.471	429.531	504.833	0	0.549341	0	0	17.8741	308.911	298.669	272.594
MAGBg0175	87.97	67.88	101.811	72.8385	96.8141	33.5579	81.8802	63.4605	55.528	90.4967	77.4653	89.3126	63.5375	59.0599	67.108	70.7087	3.20143	11.0178	12.3965	5.24624	11.3088	59.7766	78.6768	72.775	49.8527	0.231998	0.590925	0	21.5995	16.8693	44.0682	17.2529	6.33505	9.23961	8.9406	10.4254	11.86	4.34209	5.20834	6.56137	25.6349	0	0.48177	0	0.786654	0	7.58622	3.79476	3.40256
MAGBg0176	11.17	7.9	34.3525	15.8287	24.9624	54.8665	15.6517	13.912	15.3606	9.78001	23.8888	11.1582	21.4323	19.8378	38.2399	27.2488	2.48363	6.77702	18.8578	5.67762	7.17105	8.56965	10.1639	9.65533	13.9474	244.445	163.889	89.3362	124.283	90.9861	144.375	121.282	187.685	141.447	140.069	134.05	127.443	110.615	106.492	84.0669	103.032	156.28	491.975	0	13.9655	156.468	93.7712	112.32	74.9538
MAGBg0177	0	0.13	0.165927	0	0.434996	1.57773	0.451935	1.04393	1.39943	0.967423	0.707651	0.163642	0.458393	1.4136	1.08206	1.153	0.832464	11.5734	68.0125	3.67094	68.7199	1.23093	0.692433	1.19701	0.841271	0.569815	0	0	1.08946	1.08592	0.241598	0.204082	0.594967	0.870466	0	0.413297	0	0.461089	0.227723	0.251927	0.450075	254.095	2.79505	224.256	0.86491	3.39438	0.805102	0.231027	0.261799
MAGBg0178	121.05	106.02	135.733	108.458	132.165	31.7631	112.225	79.2203	75.6558	124.516	117.519	135.497	95.3735	94.4091	104.394	95.5635	3.35865	7.1615	0	5.63183	12.6105	96.978	102.396	94.6667	63.7282	25.3311	87.2358	216.898	249.82	342.632	246.928	266.669	237.631	405.455	320.087	287.168	165.907	135.114	173.914	200.179	159.736	114.336	4.05953	0	0.511255	2.62695	147.147	119.778	189.665
MAGBg0179	0	0	0.402822	0	0	0	0	0	0	0.212036	0.188445	0	0	0	0	0	0	0	6.31924	0	0	0.449671	0	0	0	146.205	116.371	178.518	311.573	178.655	244.872	373.016	341.276	251.997	129.524	260.983	187.551	236.245	198.01	241.268	251.404	260.25	236.732	0	8.70508	104.34	295.918	184.831	263.227
MAGBg0180	7.86	4.51	52.2124	13.7349	32.012	18.3099	17.4071	16.6105	16.1829	11.1727	23.9075	11.9907	28.965	31.3047	35.2059	30.2908	5.93644	6.13776	9.51557	8.04045	0	10.9625	9.828	11.8222	15.465	66.9771	200.262	395.447	471.61	660.527	410.412	490.69	430.259	761.249	566.01	539.697	305.482	223.908	308.911	344.542	323.763	0	12.4274	0	4.20717	8.059	251.695	211.311	343.121
MAGBg0181	0	0	0	0	0	0	0	0	0.132274	0	0	0	0	0	0	0	0	0	0	0	0	0	0	0	0	1.43095	1.06598	4.81882	5.36628	4.1094	3.56709	3.35316	3.38649	5.71657	4.20482	3.35709	6.02312	5.44426	4.24172	3.09616	5.57829	0	0.823923	0	0	0	4.50809	3.19123	4.62493
MAGBg0182	30.36	30.13	40.7686	39.1009	62.023	22.8483	48.1246	32.6767	42.5354	47.3995	38.897	40.5582	30.7727	28.2538	28.0926	34.229	0.446723	1.53727	20.4983	1.39301	3.04911	28.1407	30.5292	37.5406	28.9033	49.7007	89.0383	425.04	443.304	649.058	540.94	515.802	441.821	213.252	591.79	725.837	593.378	299.493	331.919	272.776	484.216	40.5445	19.0883	15.1999	2.07751	8.89409	301.631	283.776	274.701
MAGBg0183	4.39	4.62	2.97796	2.57113	3.17269	1.59811	2.81528	3.55312	2.21089	2.84985	1.30003	2.43609	3.07112	4.6549	4.30765	2.67916	0	0	0	0	0	2.72512	2.99331	2.65097	1.65707	36.9337	21.8542	19.1482	27.6565	16.7224	40.455	26.6426	31.8036	24.0096	21.4801	34.3328	36.5225	18.7405	29.7501	15.4889	19.1906	0	55.392	5.83986	2.42763	19.9685	21.1398	26.6226	13.5474
MAGBg0184	0.22	0	0.578669	0.797305	0	0.291951	0.237665	0.151408	2.38238	4.35668	0.934807	0.618822	0	0	0.448326	0.410787	0.438434	1.59786	24.5743	2.25488	28.1131	2.11707	0.353979	0.186082	0.334307	1696.34	1557.1	2888.5	2447.09	2167.91	2114.77	1887.63	2112.18	1861.15	1592.51	2128.14	2400.51	2448.25	2291.6	2604.15	2164.71	663.851	163.398	162.675	15.8569	101.74	2241.51	2549.73	2450.95
MAGBg0185	54.1	46.43	74.0831	67.2436	71.1261	46.6033	77.6146	61.7809	55.7043	84.3515	75.5158	80.929	70.3388	72.9392	74.4689	72.9832	5.54533	8.2092	32.3371	5.51699	21.281	58.4359	70.9932	60.882	49.6035	8.96671	3.99776	16.7956	103.06	111.173	199.518	115.186	53.8715	62.9502	74.351	69.8124	82.7056	41.4919	45.5169	65.5673	145.178	0	3.58897	0	0.869598	0.845509	69.3337	35.999	40.8635
MAGBg0186	0	0	0	0	0	0	0	0	0	0	0	0	0	0	0	0	0	0	0	0	0	0	0	0	0	0	0	0	0.166273	0	0	0	0.167703	0	0	0	0	0	0	0	0	0	0	0	0	0	0	0	0
MAGBg0187	1621.88	1506.86	535.615	627.909	545.685	595.578	733.83	711.867	884.261	848.108	609.953	849.906	843.139	993.244	813.399	1004.02	1147.82	1400.39	1291.84	953.338	1619.21	897.745	1127.38	921.642	940.528	23.9854	14.5795	23.7269	21.939	17.4478	14.8699	13.6682	13.9665	24.925	17.3037	9.3953	7.34501	22.1284	19.9977	29.7135	27.898	164.559	175.642	184.12	366.808	326.269	26.2723	15.8782	16.1758
MAGBg0188	2.77	0	0	0	4.0756	0	7.79377	0	0	1.80602	0	0	11.8796	0	0	0.965877	11.6728	0	0	2.34505	0	0	0.326275	0	0	7.61574	9.10385	9.60295	16.0705	8.2819	16.2636	20.3386	15.0506	11.6999	14.3129	16.4974	32.9065	12.6338	28.1748	13.5719	16.1891	0	0	0.00706454	9.22511	0.73992	13.423	20.096	21.6039
MAGBg0189	0.35	0.12	0.434917	0.351815	0.366893	0	0.533104	0.161515	0.57823	0.462982	0.407228	0.534641	0	0.571167	0.196208	0	0	0	0	0	0	0.156271	0.325846	0.357001	0	11.5773	5.42441	13.8699	16.5476	19.8518	34.6459	11.5475	15.6954	14.8709	16.853	24.0305	20.8322	24.1439	30.4548	27.2816	6.88162	0	2.26643	0	0	0.701899	34.8852	23.8274	29.7094
MAGBg0190	0	0	0	0	0	0	0	0.14277	0	0	0	0	0	0	0	0	0	0	0	0	3.31616	0	0	0	0	0.355459	0.152679	0.521172	3.15279	0.554358	0.620873	1.24441	1.94703	0	0.179381	1.6222	0.354817	0.933432	0.184121	0.378822	1.2614	36.5022	0.372203	0	0	0	0.586831	0.184332	0.381175
MAGBg0191	313.58	252.78	249.273	198.541	370.812	173.537	284.296	227.086	219.374	289.066	284.054	313.636	113.694	138.816	133.826	151.57	6.82165	20.9435	5.0184	4.83058	16.0338	136.109	168.632	139.49	196.602	2.80341	0.438453	1.49069	2.74531	0.790648	1.17927	0.251703	0	0.250372	0	0.770416	1.81156	0	0	0.810231	1.8103	26.2333	0.534729	17.3995	0	0	0.556998	0	0.271615
MAGBg0192	0	0	0	0	0	0	0.108411	0	0	0.126499	0	0	0.285754	0.164834	0.323643	0	0	0.891802	12.1915	0	6.08189	0.130734	0	0.305062	0	1.63672	0.850215	0.750803	2.41843	1.85092	3.46987	2.33111	2.4995	0.212306	0.586027	6.31593	6.89341	1.42845	4.59918	0.834233	0.587575	88.7283	1.69986	33.3017	0.238481	0.348833	0.631472	5.5596	1.71237
MAGBg0193	1660.09	1684.8	1672.67	2212.56	7072.36	4540.54	3986.11	2709.38	2855.47	3041.5	7578.37	10620.5	2799.1	3632.56	2867.82	2814.89	32.8594	201.062	158.338	24.9754	34.6581	2841.94	3615.97	3253.44	2979.47	1068.59	309.306	321.52	331.928	876.333	322.972	816.702	564.109	947.807	520.203	536.051	193.79	802.708	965.986	848.591	272.756	86.8807	6.25015	0	9.93704	47.8493	1036.58	598.446	633.121
MAGBg0194	202.25	208.55	386.359	281.32	220.853	322.926	183.143	214.926	264.155	226.691	222.522	171.855	222.741	240.437	236.178	239.812	596.727	570.008	530.399	623.889	299.657	213.438	235.215	222.576	233.928	1358.07	1033.22	600.925	761.95	626.007	923.353	755.967	1168.31	872.198	846.837	824.271	756.664	688.326	732.727	664.857	731.106	1195	2620.16	105.59	279.472	1058.02	755.368	754.556	654.219
MAGBg0195	4.08	0.48	3.64784	5.45998	4.04405	3.88364	1.96625	1.99342	3.89191	5.69195	24.2762	34.3925	3.6485	3.45198	3.64024	2.8428	0.344032	2.69919	18.146	1.20269	0	3.42099	4.79589	3.34945	2.84071	2819.8	2166.52	2243.29	2333.34	1966.77	2391.52	2279.26	2733.1	2462.77	2289.47	2267.04	2534.1	2108.91	2023.59	2056.13	2212.27	1865.73	3578.07	193.621	152.175	1333.02	2114.92	2312.62	2054.95
MAGBg0196	185.39	157.99	128.032	122.489	152.777	93.9399	142.532	112.958	105.479	133.923	125.014	119.274	103.736	123.892	113.101	104.015	3.28772	7.23884	0	0.650837	4.3713	110.142	112.149	114.004	105.312	1.57151	8.57943	1.29057	0.630806	1.26619	1.21371	0.628372	2.09753	1.17441	1.67732	0	0	0.62753	0	2.05073	0	0	0	0	0.745514	1.03451	2.6199	0	1.10293
MAGBg0197	0	0	0	0.312266	0	0	0	0	0	0	0	0.426446	0	0	0.43678	0	0	0	0	0	0	0.687915	0	0	0	86.9945	56.1605	29.7763	18.9638	32.3834	18.265	11.9384	19.3238	19.8203	12.2791	8.12864	9.17676	42.1212	57.2422	69.1648	107.122	25.1572	29.4478	0	0.560929	0	64.7135	34.6348	51.3956
MAGBg0198	41527.1	25571.2	201115	76199.1	150916	261021	74004.5	74400.2	96403.5	62960.1	131200	66895.5	138717	138608	186198	147821	11336.2	35551	46861.4	32894.7	41354.6	55175.7	57495.3	66444.8	81803.2	64.8064	57.606	33.5323	328.157	315.755	582.023	263.536	155.38	170.365	158.856	192.734	264.279	132.637	99.6175	109.936	398.627	3515.47	81.6068	1825.51	98.6401	1577	155.12	76.8085	140.62
MAGBg0199	0	0	2.31e-05	0	0	0	0	0	0	0	0	0	0	0	0	0	0	0	0	0	0	0	0	0	0	0	0	0	0	0	0	0	0	0.205141	0	0	0	0	0	0	0	0	0	0	0	0	0	0	0
MAGBg0200	0.3	1.01	1.93235	0.403466	0.163265	0.45897	0.506913	0.425099	0.207943	0.61832	0.942658	0	0	0.793416	0.820439	0	1.58499	0.708957	6.11902	1.05981	0	0	0.682232	0.253442	0.433576	0.472354	0.407593	0	0.23154	0.244373	0.819684	0.468412	1.3979	1.62849	1.18438	0.476348	0.468125	0.495291	0.241954	0.500487	0.238107	0	0.494615	0	0	1.18398	1.03392	0.971176	0.251846
MAGBg0201	189.25	142.09	179.16	145.61	197.087	71.5651	185.489	147.343	150.851	200.658	166.105	167.435	138.076	141.352	149.769	150.593	9.98248	18.0614	41.2732	14.0596	0.0010133	120.885	144.039	138.845	121.147	0.243751	10.5148	0	0	0	0	0	0.246427	0.225016	0.228781	0	7.4e-05	0.240278	0	0.243679	0	26.8888	0	0	0.525303	0.810074	0.262754	0	0.254816
MAGBg0202	0.13	0	6.61e-09	0	0	0.541374	0	0.649852	0	0.691566	0.299026	0	0	0	0.280654	0	0.285862	1.48278	21.0412	0.941715	3.59501	0	0.303004	0.620122	0	0	0	0	0	0	0.770229	0	0.7795	0	0.836515	0.684906	0.824997	0.738917	0.529401	0.46045	0	39.5715	1.61331	39.3669	0	0.806999	0	0.820656	0.292586
MAGBg0203	18.55	20.23	51.6416	31.6554	24.9109	26.5217	36.1557	55.6911	31.1651	45.5378	33.8305	24.0978	63.1794	49.9223	38.4678	41.5982	154.68	122.271	124.285	120.007	88.7402	55.673	42.0355	54.7233	38.6886	150.145	103.298	47.6976	33.4081	46.8333	28.9146	20.4767	19.0861	21.6998	31.568	12.469	13.3525	64.7482	90.5808	86.7452	130.875	94.1541	109.569	246.975	196.123	168.108	80.0009	57.7048	61.5076
MAGBg0204	0	0.08	0.0907435	0.256733	0.0823955	0	0	0	1.15244	0.909345	0.0838553	0.151671	0	0	0.196208	0.191718	0	0.275413	0	0.498208	0	0.409435	0.462978	0.171683	0.104852	745.015	659.258	1102.49	1133.89	1158.1	1179.81	1092.8	1001.54	1018.64	1146.78	1169.88	1345.48	1097.81	1194.83	1099.05	1049.01	103.667	262.522	34.8532	10.8671	99.9546	1034.45	1171.26	1090.75
MAGBg0205	507.81	526.94	354.06	535.159	536.941	372.876	581.145	564.156	507.888	592.629	443.577	547.883	535.11	541.204	564.359	566.8	9.51667	21.232	18.9165	8.28145	0	639.66	614.804	600.18	616.481	13.6098	87.2898	11.478	10.8911	4.87076	3.05807	8.69788	9.28744	11.9018	4.36159	2.55916	4.55326	9.00873	6.39016	4.21578	1.271	0	0	0	0.94985	2.74106	8.82287	5.58425	4.15252
MAGBg0206	0	0	0.0673585	0.126351	0	0	0.0582821	0.0703839	2.02927	2.03267	0.261388	0.555849	0.0768111	0.265847	0.782827	0.129875	0.103441	2.59526	13.1249	1.85868	8.17412	0.709099	0.312215	0.164002	0.147178	697.218	578.103	1312.41	1184.68	933.102	1060.91	1030.89	1049.42	1055.2	919.19	1014.61	1243.86	1097.72	1003.47	1103.66	1176.73	358.877	159.33	150.03	13.2532	87.4923	1013.98	1163.52	1103.31
MAGBg0207	0	0	1.14777	1.43896	0	0	0	0	1.86624	3.07396	1.56107	1.07372	0	0	1.01983	1.54104	0	0	6.42285	2.15674	10.3301	0.548927	0.948788	0.421052	0	37.7906	603.084	1850.11	3739.59	1673.22	2363.54	4012.32	3495.75	342.154	448.62	2758.38	1203.45	2122.71	851.714	1716.59	2808.37	78.6887	7.55978	94.2287	6.825	7.80078	2368.13	700.532	1678.46
MAGBg0208	127906	111916	22559.4	18322.8	18749.9	15489.1	20676.7	20970	21934.8	21871.2	20353.3	25375.7	18907.7	20445.9	18952.7	25953.5	39451.4	27540	22771	14242.9	26266	24252.2	23806.5	19559.1	25336.8	174.563	532.146	1600.78	1807.75	492.095	294.501	449.196	325.219	657.925	401.79	183.316	61.6794	199.233	404.108	327.503	385.205	1121.14	1447.78	677.205	2602.31	1036.67	383.73	228.922	210.294
MAGBg0209	0	0	2.55393	3.17646	0.13487	0.380484	0	0	20.2795	15.7167	5.63941	7.76519	0	0.47297	3.48231	2.45218	0.256439	0	95.0279	6.74049	20.3135	0.409227	1.45946	1.6408	2.27876	24.964	418.786	6614.51	14248.9	13959.2	11399	28156.2	22727	40843.3	42899.5	10476.8	5151.93	12360.8	13238.9	12260.7	4387.54	245.794	49.3787	425.309	45.4533	45.151	16615.7	9685.47	11455.9
MAGBg0210	0	0.65	0.38571	1.03782	0	0.479819	0	0	4.58482	6.46381	1.46733	1.47374	0.140307	0.154524	0.635887	0.462472	0.385188	4.06717	25.0837	2.78672	30.4475	3.49517	3.92981	0.612383	0.684953	4308.39	2978.84	1488.74	2023.28	1515.27	2373.34	2174.39	3227.82	2496.86	2422.98	2157.65	2261.19	1695.09	1774.45	1531.25	1811.07	3751.46	8160.51	152.426	304.105	3012.58	1902.07	2197.2	1663.7
MAGBg0211	25.17	30.72	39.0645	34.0339	19.3151	30.6367	15.2902	13.9814	22.1072	17.4317	21.7189	13.2595	25.9757	28.8435	28.3464	21.0129	63.8578	51.5538	74.9537	60.2335	31.1521	27.9254	25.3532	31.0061	25.505	1192.77	921.663	3012.8	1102.4	1930.7	1712.37	942.651	3090.92	299.733	251.757	1288.37	1009.8	2365.17	2314.54	2836.51	451.323	129.4	435.154	44.9332	20.5986	158.594	1764.47	1883	2534.08
MAGBg0212	1261.54	1111.54	584.359	695.746	307.435	466.65	347.265	339.775	472.293	404.509	318.915	347.605	365.175	384.996	368.701	342.983	397.671	1088.01	627.619	756.195	1368.54	360.495	425.756	360.308	279.109	1.56745	1.0499	1.57338	2.64397	3.87306	3.2011	1.4926	2.72954	2.88153	1.51431	3.32489	3.37408	4.07426	4.04506	3.5019	1.19916	120.263	0	60.6379	1.71787	5.07489	5.96394	4.41028	5.60907
MAGBg0213	0	0	0	0	0	0	0	0	0.245669	0.247621	0	0	0	0	0.1525	0	0	0	0	0	0	0	0.12774	0	0	34.3026	5.63764	108.168	56.0812	198.569	147.309	96.4191	68.0892	18.7477	202.989	265.62	242.563	60.8116	98.8876	43.3035	122.688	0	0	0	0	0	67.1312	90.8462	44.9707
MAGBg0214	411.63	464.74	1365.78	861.324	620.745	862.655	525.069	621.465	683.409	573.98	720.699	378.872	763.572	639.689	557.326	473.595	3379.04	2517.82	3252.52	3172.74	1890.66	644.583	598.121	726.274	685.537	310.869	195.382	84.3659	45.7414	68.1204	44.7752	39.3474	49.138	41.1121	74.6072	26.2004	23.9325	64.2491	100.774	105.093	153.015	604.478	934.469	1886.94	2513.68	2086.24	89.8047	55.1442	84.2606
MAGBg0215	827.43	571.84	1026.09	649.481	1158.22	337.06	1274.77	1089.19	973.296	1099.49	995.72	908.004	515.454	597.689	596.291	689.542	22.2997	49.1911	87.8522	17.8885	20.286	511.95	509.922	521.203	721.131	69.8874	63.5293	15.7581	21.2081	14.3635	22.9887	18.9143	15.7889	19.6598	20.4309	20.3368	7.78351	8.01999	5.01057	11.8639	9.60493	0	0	0	1.61863	7.1205	9.76312	6.49623	8.55287
MAGBg0216	0.66	0.56	0	0.391207	1.21317	0.936977	0.881684	0.770859	0.81765	1.12376	0.288055	0.271249	1.14337	0.956921	0	0.988761	0.983389	1.92469	0	5.65968	0	0	1.6379	1.31465	0.61868	0	0	0	0	0	0	0	0	0	0	0	0	0	0	0	0	0	0	0	0	0	0	0	0
MAGBg0217	0	0	0	0	0	0	0	0	0	0	0	0	0	0.412418	0.202405	0	0	0	5.08389	0.819152	3.80425	0	0.169542	0.572452	0	0	0.174592	0	0	0	0	0	0	0	0	0.206273	0	0	0	0.216646	0	41.8746	0.853602	55.5476	0	0	0	0	0.217785
MAGBg0218	0.19	0	0	0	0	0	0	0	0	0	0	0	0	0	0	0	0	0	0	0	0	0	0.274257	0	0	1.13209	1.50525	0.654529	0.26631	0	0	0.248324	0	0	0.97773	0	0.250979	0	0.260596	0	0	0	0.53066	0	0.398163	0.403719	0	0	0
MAGBg0219	0.14	0.07	0.0917234	0	0	0	0.0755118	0.11339	0.566231	0.706631	0.0819987	0.224028	0.114936	0.350162	0.114302	0.16827	0	0.939175	11.3522	1.1645	12.9586	0.0909353	0.188935	0	0	335.943	254.365	388.982	361.458	291.104	358.503	322.278	380.863	351.553	292.38	305.808	368.914	339.574	322.628	355.817	371.587	233.732	347.615	109.479	17.5285	126.694	322.021	360.32	353.742
MAGBg0220	160.78	165.4	42.1213	49.1244	45.628	24.7683	41.394	44.6326	59.8729	49.0433	37.2447	48.7368	54.7795	62.2383	51.3467	53.6761	68.8541	142.762	148.644	71.2148	207.58	50.9438	55.666	50.7846	41.7436	1.4989	2.15604	10.4521	16.3657	24.7221	22.657	25.3762	21.3901	37.1149	37.2146	18.8246	10.1456	14.2209	13.3746	11.7082	11.2248	0	0	0	0	1.68839	20.05	11.4141	14.0385
MAGBg0221	0	0	0.276787	0.130294	0	0	0	0	0.276329	0.699083	0.128994	0.353789	0	0	0	0.133175	0.22078	0	9.13466	0.37191	0	0.287548	0.149733	0.337984	0	428.11	369.448	872.231	791.669	586.879	687.699	628.443	644.276	698.499	566.245	672.726	775.757	712.048	621.617	685.52	702.338	220.439	126.176	151.256	10.8745	66.9811	633.853	707.612	670.626
MAGBg0222	86.64	80.48	51.8223	28.1054	43.8908	30.7068	32.1308	34.4872	36.4009	32.4777	39.9414	26.8089	41.597	41.9698	53.4619	46.3685	24.4188	28.4056	45.106	21.5182	9.92131	23.8505	28.333	25.6858	29.6335	33.6104	375.204	936.144	1064.97	1504.62	954.962	1046.78	943.96	1669.24	1257.05	1213.77	691.277	492.516	665.948	828.823	700.209	0	4.75348	52.0901	4.42651	7.0299	545.789	444.409	810.458
MAGBg0223	0	0	0	0	0	0	0	0	0	0	0	0	0	0	0	0	0	0	0	0	0	0	0	0	0	32.5184	76.8631	15.1516	9.82359	16.3162	9.94093	13.7836	17.9062	25.839	19.6421	18.7042	11.0171	25.1754	28.2624	21.5834	7.04206	0	0	0	0	1.12911	24.0164	29.5429	22.8307
MAGBg0224	3.85	3.7	20.1437	8.91524	12.5778	14.6102	11.6661	11.1255	12.9249	9.85927	15.4397	12.9977	18.6365	23.828	21.1464	21.9635	4.62892	8.89532	13.2475	4.5037	0	9.79114	11.5064	13.9346	13.4156	351.351	605.924	403.598	412.182	652.786	424.119	476.435	421.67	702.73	517.393	573.373	344.514	412.964	507.421	496.68	356.821	534.24	196.697	12.4942	13.1759	95.8883	443.49	417.111	523.149
MAGBg0225	1.41	0.84	3.71309	1.89827	1.03298	1.33452	1.23144	1.81459	1.66125	1.12586	1.35614	0.870965	1.23966	0.76843	1.05325	0.964077	6.40547	3.44775	10.9274	7.04359	9.03351	1.19797	1.11806	0.900761	1.54507	130.73	106.243	221.173	207.296	167.743	194.453	189.827	185.982	173.522	163.822	177.003	241.322	194.419	197.584	209.141	209.567	68.4786	60.1563	62.7558	45.6677	55.7752	183.089	218.737	199.784
MAGBg0226	5.82	4.59	1.08692	2.52498	0.681306	0	1.73446	0.990965	8.53371	3.28705	1.61512	2.37273	1.45812	1.03808	1.60925	3.42728	4.10546	3.34963	19.2198	9.4134	28.4143	3.63648	1.34388	6.4253	2.0708	50.9369	102.867	446.547	651.061	795.827	583.688	906.823	758.737	1163.6	1223.33	603.533	433.41	494.112	543.257	551.429	378.047	0	3.4708	0	0.5974	4.05115	580.844	410.942	512.187
MAGBg0227	537.27	589.6	1644.63	1027.65	747.59	912.795	632.195	752.363	782.292	725.692	851.593	458.858	954.781	780.07	691.971	624.627	3524.08	2709.28	3243.05	3484.96	2162.43	822.105	734.473	878.972	787.089	1392.11	999.837	648.411	901.06	806.402	1062.87	902.766	1205.06	1102.78	1038.31	1017.85	895.742	854.753	861.947	857.364	837.431	1867.35	2885.65	640.681	1074.04	1834.51	963.862	910.649	855.691
MAGBg0228	0	0	0.0643365	0	0	0	0	0	0.868156	0.361158	0.126337	0.223703	0	0	0	0.0620243	0	0.247282	0	0	0	0.209613	0.195056	0.0783571	0.210863	258.8	209.666	390.822	361.344	309.191	332.342	321.829	331.312	326.227	295.759	329.844	416.997	329.025	330.46	338.214	355.222	166.635	197.675	45.7879	8.14259	66.0487	307.501	360.006	326.925
MAGBg0229	342.37	379.56	980.66	642.156	465.907	393.718	436.042	480.131	476.446	419.256	535.777	327.26	595.368	513.492	421.452	368.524	2674.61	1854.85	2139.76	2324.63	1526.19	479.841	455.765	550.801	505.148	411.826	279.292	306.328	185.993	138.634	97.5263	91.563	91.729	109.216	156.217	61.0341	60.0652	135.982	173.615	213.864	274.982	1324.7	1390.43	3134.01	3533.81	2743.48	172.171	127.271	151.338
MAGBg0230	9.66	8.02	10.3462	12.0199	10.0448	3.26769	13.5335	11.3176	7.34344	15.2776	10.738	10.3383	7.09773	14.8601	11.7454	15.3694	0.571397	0.740221	10.5154	1.88239	17.9669	10.38	13.5025	11.2326	7.99963	2.517	1.24628	1.78136	1.78115	2.18891	2.27248	0.871451	1.40628	1.40083	1.22375	0.601612	3.29442	1.25149	1.70824	1.42243	1.81939	39.5536	2.01572	65.5857	0.660998	1.44454	2.03295	2.21402	2.74525
MAGBg0231	6.18	6.31	1.20502	0.161696	0.698785	0.736196	0.298476	1.26463	1.88617	0.69628	0.4888	1.90651	0.983872	0.676428	0	0.836595	3.53906	1.21593	0	0.926176	4.27765	0.899093	1.11343	1.18321	0.567311	0	0	0	0	0	0	0	0	0	0	0	0	0	0	0	0	0	0	0	0	0	0	0	0
MAGBg0232	150.9	204.2	269.023	262.953	203.569	200.744	176.521	180.942	168.565	182.523	159.078	136.341	209.969	193.161	186.361	185.985	511.151	367.41	428.21	435.936	284.017	238.035	222.034	222.852	226.454	1526.32	1085.73	1762.67	1756.22	1618.42	2005.28	1431.38	1496.12	1527.35	1432.22	1789.96	1816.96	1986.35	1883.54	2007.85	1629.33	1000.42	1099.75	1077.29	1496.71	1449.26	2110.83	1770.14	1844.57
MAGBg0233	0	0	0	0	0	0	0	0	3.84e-05	0.996725	0	0.800711	0	0	0	0	0	0	0	0.845509	0	0	0	0	0	478.061	363.475	1906.36	572.853	1210.87	911.832	460.419	1941.33	5.25328	4.41508	624.701	548.216	1494.77	1451.47	1880.05	191.979	0	3.9474	0	0	2.00498	1109.95	1117.34	1664.52
MAGBg0234	51.16	37.15	12.4876	8.56967	8.70688	5.75583	8.03936	9.93128	10.6342	8.71824	8.29655	7.79561	7.65317	10.3218	8.89913	9.35789	10.6807	5.97456	16.2469	9.3383	12.0486	9.22379	9.16757	8.6932	10.9409	0.647165	1.43197	15.2946	19.3802	5.97419	9.08048	5.36883	5.71273	5.54409	6.22085	5.65759	2.66738	3.04482	5.76791	2.08539	10.6024	0	9.61569	15.2071	4.78711	2.40902	8.94566	2.35285	2.88158
MAGBg0235	0	0.43	0.566116	0	0	2.09394	0.224322	0.327284	1.67442	0.378428	0	0.199547	1.69089	1.90561	1.3259	0	7.82533	23.1807	131.097	17.2134	111.67	0	1.42984	1.8461	1.56599	0.300201	0.503112	0.530692	0.588013	0	0	0	0.315909	0.568026	0.825419	0	0.619327	0	0	0	0	273.006	6.87273	470.477	4.27627	6.2099	0.58985	0	0.302425
MAGBg0236	1.36	0.55	0.555549	0.770784	0.411014	0.356732	0.132949	0.849622	2.4505	1.16458	0.820657	0.491557	0	0.398008	0	0.491597	0.231599	0	6.79116	2.21416	0	0.699798	0.17063	0.204683	0.649276	341.453	357.518	959.987	2597.03	1784.51	1980.04	1364.8	1573.53	1808.31	1338.64	1274.74	552.419	545.604	808.241	804.105	526.611	20.1097	7.99437	21.7824	5.71363	6.87111	1083.19	598.202	855.973
MAGBg0237	0	0	0	0	0	0	0	0	0.170399	0	0	0	0	0	0	0	0	0	0	0	0	0	0	0	0	0.929748	1.91573	14.639	40.6338	36.2536	26.3888	74.7163	56.586	97.0274	100.419	23.1191	11.1726	30.9301	32.4047	33.2223	13.1996	0	0	0	0	0	41.4714	32.8002	29.4578
MAGBg0238	0	0	0	0	0	0	0	0	0	0	0	0	0	0	0	0	0	0	0	0	0	0	0	0	0	0	0	0	0	0	0	0	0	0	0	0	0	0	0	0	0	0	0	0	0	0	0.688543	0	0
MAGBg0239	712.43	864.69	2033.12	1401.24	841.797	817.972	853.08	948.057	998.382	782.426	1058.9	556.468	1035.31	874.078	798.763	672.498	5106.09	3425.94	3490.89	4162.17	2665.8	927.316	851.81	1050.68	917.178	547.823	172.119	560.492	282.304	852.66	640.447	405.759	321.336	94.7449	855.689	1068.68	959.358	304.187	516.067	284.499	572.195	411.988	1703.72	823.903	2343.39	1392.15	352.652	465.55	266.996
MAGBg0240	0.42	1.35	2.38931	1.71593	1.71168	0.968461	0.720222	1.42641	1.91678	0.772522	2.74756	0.692429	2.16142	1.46573	1.37617	1.76919	0	0.799693	5.17644	1.28206	0	0.779847	1.66734	1.42769	0.987123	1158.47	1943.07	298.607	154.606	541.856	169.724	105.147	152.98	126.223	103.017	418.235	81.8782	688.252	808.432	555.605	45.8776	0	7.93501	0	0.555304	5.00681	831.546	614.2	522.382
MAGBg0241	364.08	436.85	1103.34	720.865	472.516	661.874	415.239	464.865	532.493	441.297	565.855	299.785	515.633	451.578	392.872	360.577	2432.95	1673.64	1825.86	2205.55	1444.84	465.319	440.052	534.92	480.269	829.142	541.663	350.284	463.468	393.707	588.488	503.744	651.593	589.802	565.333	545.189	525.032	479.297	507.392	463.97	447.858	803.61	1687.18	209.888	422.561	694.549	562.592	553.579	479.298
MAGBg0242	193.29	174.16	137.252	118.442	204.239	123.875	177.725	136.599	143.596	151.026	276.438	167.651	101.382	129.992	130.785	106.288	2.80593	8.11055	0	1.59843	4.91823	104.314	111.933	117.486	100.623	13.4688	15.2454	4.96522	1.73262	2.49944	6.61947	9.9197	4.98562	14.7166	4.9879	4.15269	5.35905	1.90292	2.5546	3.03386	3.78591	0	2.61591	16.8162	0.282496	3.30154	4.86175	3.36235	3.91395
MAGBg0243	0	0	0	0	0	5.45e-05	0	0	0	0	0	0.18814	0	0	0	0	0	0	5.89798	0.482522	0	0	0	0	0	90.1498	39.7208	27.6949	74.0943	37.3712	100.514	72.9386	55.0225	114.78	64.1871	62.8307	85.1191	109.964	102.051	111.894	79.9548	196.572	208.531	0	10.4651	99.8298	126.552	113.879	119.066
MAGBg0244	13.01	14.25	15.3631	16.2612	7.71274	6.93361	9.33384	8.95168	14.7413	10.3125	6.51702	9.18959	10.8758	14.3493	13.3903	9.93661	5.05171	18.8008	15.0807	24.2209	19.0182	9.26757	8.694	10.5771	8.56336	0.263434	0	0.235541	2.3308	0.282234	1.81524	1.00555	0.81546	0.730171	1.12572	0	0	0.83363	0.790276	0.272163	0	0	0	0	0	0	0.253934	0	0
MAGBg0245	33.34	16.86	12.2032	6.92336	9.32206	27.7783	4.46002	5.56036	6.66226	5.44593	18.3129	13.2079	7.4054	8.8311	11.22	8.78476	1.29545	2.94584	0	1.86989	4.93639	2.29824	3.62398	4.73426	4.02083	269.609	247.369	205.318	232.089	321.452	370.232	178.369	240.201	210.148	200.086	370.148	242.229	439.544	489.693	434.276	116.442	41.3743	28.8084	0	2.40855	16.8053	568.305	401.144	447.63
MAGBg0246	1621.08	2093.74	1658.03	2879.69	2568.99	1733.19	3614.71	3760.35	3676.01	4040.08	2217.98	3033.71	2778.36	2679.33	2642.42	3347.38	370.306	494.232	2600.11	380.757	4813.97	3620.24	3395.06	3333.27	3724.95	62.7642	103.562	72.8043	59.2393	48.3687	47.4652	63.5019	66.1993	82.25	50.7694	41.2816	53.2412	52.8363	52.3056	53.293	68.0973	23828.1	686.698	17957.2	857.976	851.788	47.6569	49.8346	52.3345
MAGBg0247	0	0	0	0	0	0	0.168928	0	0	0	0	0	0	0	0	0	0	0	0	0	0	0	0	0	0	1.31196	1.52964	6.64929	4.33454	1.00866	0	0.359447	0	0	1.7706	0	0	0	0	0.268401	0.255192	0	0.531412	0	0	0.421675	0	0	0
MAGBg0248	7.27	1.82	5.24064	1.9313	0.309785	0.830189	0.505938	0	0	0.794918	0	0.28506	0.36842	0	0	0	0	0	0	0.540421	0	0.371625	0	0	0.299557	3.02528	2.2214	2.10984	2.33134	4.25399	6.25567	3.63371	0.853869	4.2524	3.02645	7.63285	4.07958	5.43327	7.02846	3.89945	0.654265	22.2775	4.08687	0	0.24818	1.80163	5.20358	3.33719	4.3825
MAGBg0249	0.8	0.4	0.509162	0.159171	1.10235	1.09242	0.587651	0.354727	0.986057	0.513624	0.318886	0.43566	0.387075	0	1.31539	0.981776	0.607872	4.03251	38.6608	1.42974	35.9338	0.353659	0.550734	0.826693	0	0.661902	6.11798	3.22174	6.01647	1.82079	5.54678	13.9412	11.3234	12.2815	9.93844	5.72079	4.70714	2.45627	4.21405	3.42494	7.11022	247.573	1.87835	15.0875	0	0	6.86088	4.30283	4.46051
MAGBg0250	0	0	0	0	0	0	0	0	0.278428	0	0	0.694591	0	0	0	0.0827689	0	0	0	0	0	0	0	0	0	332.141	285.323	1292.53	292.749	713.565	554.738	223.246	1242	0	0	368.033	286.017	1030.82	928.747	1233	56.2682	0	0	0	0	0.0579978	714.072	770.434	1050.91
MAGBg0251	4.18	3.6	23.6512	9.30248	15.2542	32.9958	5.18584	9.8176	11.1513	8.66125	13.8468	7.48487	13.1366	17.031	20.6283	14.2109	2.23933	5.81174	11.5757	2.86507	4.59166	6.08679	6.84696	9.10755	8.02314	0	0	0	0	0	0	0	0	0	0	0	0	0	0	0	0	0	0	0	0	0	0	0	0
MAGBg0252	154.94	137.59	54.01	77.4707	82.4903	156.241	124.171	119.23	127.972	135.393	106.681	151.395	149.447	184.125	139.074	203.785	88.8291	155.66	150.972	106.044	174.133	137.79	204.412	160.119	161.473	0.13868	0	0.689077	0.300535	0	0.37958	0.175268	0	0	0.211528	0.227579	0	0.196769	0	0.307583	0.155471	14.2198	0	0	0	0	0.340254	0	0
MAGBg0253	237.72	284.66	89.4845	285.385	155.473	311.517	278.379	316.262	303.299	317.68	124.574	191.42	305.37	310.002	289.803	304.572	2.9411	10.7954	4.58939	1.42942	13.0315	375.963	348.595	378.044	348.945	1.7477	71.4011	1.29849	0.846185	2.26416	1.10514	3.26057	2.73534	3.45218	1.35474	0.701034	1.06949	0.903046	1.6893	0.718936	1.19052	0	3.18459	0	0.781523	9.10853	2.12044	0.2233	1.33797
MAGBg0254	0	0	0.229685	0	0	0	0	0	0.316457	0	0	0	0	0	0	0	0	0	0	0	0	0	0.461942	0	0	2.35628	0	4.8618	2.81918	8.80644	7.15877	4.26499	3.07555	0.233089	8.96465	8.63397	11.4685	3.73435	5.8111	3.523	7.65636	0	0	0	0	0	3.63876	4.6171	3.04355
MAGBg0255	0	0	0	0	0	0	0	0	0.181059	0	0	0	0	0	0	0	0	0	0	0	4.40634	0	0	0	0	0	0.395364	0	0.226447	0.239223	0	0	0	0	0.230983	0	0	0	0	0	0	0	0	0	0	0	0	0	0
MAGBg0256	44.87	24.81	5.56962	0.8849	15.2663	68.9816	0.933679	3.56512	0	0.754216	29.3629	20.7429	0	3.16934	1.22899	5.27052	2.05119	0.72448	0	1.01861	0	1.31172	0	0	0	2.88134	5.4481	14.0383	31.0649	25.0726	52.5009	36.1881	28.8407	36.757	29.5466	46.5662	33.4818	28.816	23.761	19.8762	34.528	0	3.56542	14.5019	0	2.6798	20.9732	34.1871	25.4471
MAGBg0257	775.02	652.15	431.106	533.47	321.341	354.395	468.911	498.905	547.05	634.737	422.838	529.872	554.944	607.542	501.427	621.532	336.656	475.986	477.173	283.657	567.153	589.423	690.236	570.5	561.399	0.868988	1.3847	16.4891	16.5405	4.63222	5.70006	3.52695	3.93918	2.07722	3.04102	1.9264	1.85107	3.07609	4.20592	2.75499	6.50102	0	10.6977	8.48962	9.98277	12.4397	9.34645	2.17369	1.06356
MAGBg0258	0	0	0	0	0	0	0	0	0.192353	0	0	0	0.198382	0	0	0	0	0	0	0	0	0	0	0	0	1.67933	0.317253	0.408444	0.714475	0.654248	0.326543	0	0.370126	0.635096	0	1.46847	0.371164	0.56257	0.396363	0.342399	0.661996	0	0.597392	0	0	0	0.474146	0.352833	0
MAGBg0259	0.12	0.12	0	0	0	0	0	0	0.193414	0	0	0	0	0	0	0.158264	0	0	0	0	0	0	0	0	0	1.995	3.40595	61.3367	152.793	147.763	124.311	311.522	253.935	479.621	468.189	110.366	44.34	135.41	155.221	146.946	50.5193	0	2.9662	0	0	2.94445	186.856	104.381	121.071
MAGBg0260	78.71	80.84	241.313	143.1	112.41	148.125	88.68	100.042	122.734	99.6727	123.269	69.4956	122.416	108.992	85.9633	81.9961	564.16	408.736	466.821	583.152	220.818	107.591	99.276	121.22	114.156	25.7426	13.9093	5.45663	1.73139	2.09753	0.289217	2.26857	1.01552	2.97468	2.55784	0	0.497889	2.99723	2.96615	1.95169	3.60346	0	82.1923	127.595	218.973	196.576	1.6451	2.35454	1.7311
MAGBg0261	0	0	0	0	0	0	0	0	0.139653	0	0	0	0	0	0	0	0	0	0	0	0	0.15949	0	0	0	58.4215	180.39	81.2153	58.4357	125.728	61.1658	56.6189	59.2724	69.5864	54.634	98.174	41.8629	73.2573	90.6423	95.2579	38.1961	0	0.773641	0	0.91029	0.297321	78.9474	68.1699	89.7886
MAGBg0262	228.96	228.43	77.4279	194.359	134.4	119.434	125.183	124.526	105.562	119.893	130.811	153.805	214.63	208.115	207.01	179.216	3.19362	9.26423	6.49684	4.18744	0	220.473	214.451	229.544	185.854	15.3212	40.5079	3.7168	3.99801	2.97002	5.45913	4.90747	5.5805	10.4251	7.96242	4.60125	5.16866	4.38064	4.8644	2.7365	5.46534	26.8315	10.6971	0	1.1148	5.81155	5.52693	4.78116	2.80027
MAGBg0263	0	0.13	0	0	0	0	0	0	0.977076	0.759155	0.280325	0.145862	0	0.0872647	0.087222	0.138734	0	0.28096	6.34146	0.929461	0	0.387924	0.720286	0.168142	0	1419.91	1056.94	745.062	912.477	848.599	1027.97	1004.95	949.76	611.143	1185.52	961.364	1187.4	1067.46	1038.88	905.838	1014.81	1243.76	2448.57	11.4964	77.4767	770.417	994.786	1166.11	990.52
MAGBg0264	0	0	0	0	0	0	0	0	0	0	0	0	0	0	0	0	0	0	0	0	0	0.153568	0	0	0	101.581	207.767	27.4952	12.2242	41.4636	9.77129	6.82925	14.0665	6.79491	6.93992	25.5831	4.0826	58.1237	73.9693	50.9314	3.64033	0	0	11.1941	0	0	57.2671	56.7635	46.1239
MAGBg0265	14.57	14.63	19.9696	21.7414	67.1399	46.5109	30.5542	29.8518	28.9863	32.7595	65.6965	88.3298	40.7348	32.0867	36.2469	32.7399	1.04181	6.63819	6.62927	3.59425	4.64608	29.7986	35.3936	31.4396	23.4019	2.20649	3.33183	4.90678	6.72793	11.7172	11.4232	11.48	5.26694	7.19268	1.23188	6.97711	5.42018	5.35476	7.13214	11.0741	11.7589	0	1.0244	0	0.553572	1.55636	7.45023	6.49818	8.02278
MAGBg0266	697.5	734.8	329.759	710.894	962.129	806.684	611.778	580.842	490.645	573.808	1029.99	1356.76	922.345	985.521	938.092	842.293	8.99096	45.8337	68.7048	12.6424	18.0456	953.929	988.372	984.222	837.982	664.962	346.314	1378.16	2148.38	4550.92	2236.14	5960.93	3982.75	6388.97	5976.59	2404.74	1348.51	2709.72	2575.45	3189.84	1050.65	213.48	159.427	49.5932	28.4999	82.0988	3452.71	1693.81	2473.15
MAGBg0267	6.46	5.96	12.2732	9.88591	11.5502	13.1164	11.8397	8.1228	13.8406	12.9471	9.8422	14.0356	10.7851	12.0184	11.9992	15.6577	3.38778	8.96097	10.624	4.2931	10.6	12.1863	16.2406	10.5287	10.9124	10.836	6.96521	12.5235	28.1672	24.628	44.4355	18.3706	18.7114	21.7371	20.3979	32.6956	22.6292	27.2528	27.5438	26.0475	17.3013	0	0.892642	0	0.162555	0.235958	41.9105	21.1129	27.0963
MAGBg0268	173.71	194.41	466.994	313.673	229.055	201.209	213.609	198.364	222.493	206.628	246.557	171.928	243.688	219.516	203.147	184.827	861.283	579.37	616.913	739.92	456.646	212.167	202.762	222.079	188.8	308.953	395.323	269.199	229.222	383.472	228.879	225.815	218.01	195.017	230.723	320.039	214.128	267.917	344.161	306.634	212.284	164.886	680.817	290.043	788.413	459.732	265.687	263.488	291.511
MAGBg0269	51.02	42.56	52.6655	42.6197	62.0115	15.7824	48.6046	37.9016	41.4693	51.2679	58.1548	66.1169	35.7047	42.088	43.8297	44.3312	1.83471	5.3358	7.12068	3.70786	0	40.6987	45.1384	47.2566	28.091	6.49316	5.08	7.72034	12.3306	15.2092	24.5257	8.93867	10.6008	9.72514	10.4529	22.6628	12.3463	17.3273	15.6433	17.684	10.8292	0	0.593439	0	0	0.470894	29.9784	18.6079	20.4977
MAGBg0270	0	0	0	0	0	0	0	0	0.0922981	0.2809	0.0868885	0	0	0	0	0	0	0	0	0.483278	0	0	0	0	0	74.3328	86.0259	40.8101	69.4418	50.662	81.3784	113.372	125.825	129.282	119.518	74.2866	65.1919	60.3419	52.5267	48.0607	61.3206	56.9516	206.353	0	4.23616	57.6726	57.0291	69.8165	58.5928
MAGBg0271	237.03	272.24	852.449	597.247	384.898	769.338	295.691	361.847	386.645	319.183	391.783	204.947	405.039	353.858	292.481	268.361	1814.74	1362.44	1582.81	1782.87	1072.97	352.935	337.981	379.608	371.715	46.2473	43.7355	50.9003	46.6585	57.7103	33.9087	48.3254	40.6503	62.918	62.9003	30.3033	18.7347	49.4798	57.2308	70.7412	64.6703	301.72	435.96	588.188	1051.77	945.713	51.7716	40.3128	51.7072
MAGBg0272	30.49	19.93	1.72625	0.649068	2.24276	30.2698	0.149633	0.721799	0	0	10.7254	7.23253	0	0.227692	0.222994	0	0	1.84959	0	0	0	0.360866	0	0.632198	0	0	0.191275	0	0	0	0	0.221552	0	0	0	0	0	0	0	0	0	0	0	0	0	0	0	0	0
MAGBg0273	389.78	461.96	1035.92	752.117	536.32	602.489	432.291	475.671	574.101	476.222	571.477	381.805	524.262	451.157	394.863	365.863	1821.27	1378.6	1610.5	1782.29	1137.96	497.366	459.182	553.463	461.2	9.56991	6.63947	0.222717	2.68637	2.8328	3.48467	1.59258	1.57609	1.35521	0.684832	1.61448	0.226711	0	0.235304	0.968582	1.38004	23.4977	135.607	31.1701	124.099	63.3312	1.00363	0.470716	0.730625
MAGBg0274	4.7	2.04	7.59767	3.782	5.69893	0	6.54325	2.13636	1.50714	3.83676	0	5.31147	5.53799	5.35689	0	2.28984	0	2.12869	0	0	0	2.02391	2.50916	4.73988	3.38613	0	0	0	0	0.253562	0	0	0	0	0	0	0	0	0	0	0	0	0	0	0	0	0	0	0
MAGBg0275	0.07	0	0.181547	0.357993	0	0.773014	0.15586	0.66277	2.18579	1.09763	0.594137	0.308455	0.827794	1.55215	1.40798	0.0917082	0.45486	4.58612	62.1153	6.07029	54.4626	1.61758	1.00662	0.990313	0.890171	730.807	589.966	591.658	646.595	624.58	663.659	668.271	486.289	432.664	766.825	621.841	845.218	815.829	774.876	712.732	784.185	524.37	276.811	257.23	10.8891	106.221	743.349	832.444	772.346
MAGBg0276	0	0.15	0	0	0.589181	0	0.512241	0	0	0.803567	0	0	2.06368	1.21699	0	1.12923	0	0.749558	15.383	0.526151	4.92203	0	0.763451	0	0	0.742959	0.933108	0.888826	1.11962	0.669222	0.656408	0.871981	2.15769	2.58747	3.14183	0.247495	0.786403	0.956448	0.999798	0.266346	0.304133	89.8747	2.28997	29.8051	0	1.57723	0	1.17248	0.748609
MAGBg0277	4.43	3.83	10.6119	4.4436	4.57182	0	6.58351	0	2.71523	7.00884	1.81828	0	1.25867	0	3.36226	3.58e-05	0	0	0	0.394606	0	0.743528	4.96771	0	14.9795	0	0	0.604091	0.370704	0.0620048	0	0.000562704	1.35924	7.75e-06	0	5.88e-06	0.000653529	0	0.759075	0.173693	0.00329552	0	0	0	0	0	0.165287	0.883406	0
MAGBg0278	282.94	283.19	82.4115	204.032	104.042	144.566	122.407	123.379	112.184	123.705	80.4855	107.319	209.826	208.923	213.978	163.123	6.23193	18.9075	34.5798	6.88275	67.8108	218.414	216.145	238.047	176.927	0.338288	4.26683	2.03902	1.51475	1.49753	3.82845	3.81418	3.54179	5.35835	3.17506	1.47357	6.37544	1.68447	4.43954	2.64668	0	327.119	4.95383	240.732	1.36211	5.48981	3.36515	7.67763	5.49015
MAGBg0279	0	0	0	0	0	0	0	0	0.140641	0	0	0	0	0	0	0	0	0	0	0	0	0	0.500473	0	0	67.1215	143.082	18.3028	5.44087	23.3827	2.83571	0.806325	4.68858	0.414497	0.188846	16.1176	0.259422	40.086	57.1526	36.0011	0.407742	0	0	0	0	0	45.9764	38.4862	24.3235
MAGBg0280	211.34	239.62	687.181	436.233	285.303	312.043	345.921	687.943	294.891	557.129	447.324	203.726	647.462	472.091	449.608	408.391	1845.49	1237.71	1243.64	1624.72	971.207	552.554	430.897	551.392	413.288	387.369	229.519	558.458	383.979	160.049	122.976	76.0478	82.8356	116.32	267.007	52.8644	65.4227	100.966	129.963	197.744	248.143	1652.49	2920.08	5352.81	6625.31	4987.6	128.498	95.8403	124.122
MAGBg0281	0	0	0	0	0	0	0	0	0	0	0	0	0	0	0	0	0	0	0	0	14.7577	0	0	0	0	0	0	0	1.92922	1.93019	2.29401	0	0	0	0	2.30368	0	0	1.57e-05	1.99448	1.73287	58.1157	22.0886	0	1.23493	3.04259	0.00263484	2.64357	2.24451
MAGBg0282	0	0	0	0.0736657	0	0	0	0	0	0.511317	0	0	0	0	0	0	0	0	0	0	0	0.525631	0	0	0.583751	404.109	345.272	1950.3	426.038	1049.45	820.485	352.148	1819.99	10.5433	5.70937	548.151	392.151	1417.63	1353.54	1793.12	76.725	42.2477	2.5044	0	0	0	1025.81	1050.43	1570.38
MAGBg0283	0	0	1.0367	0.231183	0.400269	8.21903	0.426853	2.1812	3.20695	2.81352	1.85258	0.421842	1.6867	3.20437	2.41524	1.42588	3.19258	25.9828	334.81	13.1969	210.947	4.56178	1.58047	2.39942	3.24407	0	0	0.623693	2.50607	0.733158	1.10954	0	0	0.314261	0	0.322336	0	0.334608	0.32764	0.677986	0.644619	1708.11	21.4675	1171.37	2.32444	9.4572	0.353821	0	0
MAGBg0284	0.86	2.39	0.795805	2.27594	3.58078	4.51458	3.25826	2.39972	3.72587	2.33114	2.13847	2.91322	3.67886	2.92622	2.42471	5.11669	0	0.850763	0	1.84599	0	3.48131	2.68389	2.36377	2.97108	11.7139	0.235002	179.099	87.8649	315.684	224.713	141.57	119.655	23.2115	371.121	336.326	391.576	105.606	181.989	82.0368	213.51	0	0.963421	15.6397	0	0	108.591	167.265	79.5369
MAGBg0285	3.47	1.76	2.22231	1.87835	1.24005	2.9791	2.88342	2.32142	1.72089	2.86668	0.78297	1.34785	2.53341	1.82672	1.43441	1.38307	0	0	0	0	0	1.49378	1.09177	0.676146	1.06187	28.098	88.6307	101.564	160.752	91.4298	167.946	278.41	312.852	529.03	286.984	142.406	161.258	130.838	115.08	113.444	137.276	69.6897	26.9305	0	1.67024	9.60812	139.935	115.194	133.921
MAGBg0286	0	0	0.170462	0	0	0	0	0	0	0	0	0	0	0	0.253712	0	0	0	0	0.448342	0	0	0	0	0	0	0	0	0	0	0	0	0	0	0	0	0	0	0	0	0	0	0	0	0	0.358686	0	0	0
MAGBg0287	0	0	0	0.179645	0	0	0	0	1.39897	0	0.412268	0	0	0.189011	0	0.0801844	0	0	0	0	0	0	0.381657	0	0	376.635	313.469	1913.62	403.184	970.248	792.523	326.995	1780.59	2.32639	2.78136	484.725	427.338	1335.8	1348.87	1769.23	75.8442	0	0	0	0	0.386948	979.854	1036.66	1550.88
MAGBg0288	0	0	0.143913	0.269934	0	0.308767	0	0.150376	0.143595	0	0.270384	0	0	0	0.185836	0	0	0	0	0	0	0	0	0.175196	0	44.9191	29.0706	19.3644	27.8906	34.9763	38.8293	25.4806	28.0548	40.9592	34.7541	34.0603	25.6672	28.3227	29.2092	29.1408	15.3397	19.2233	4.05106	0	0.214155	3.10925	37.4493	21.8662	26.7147
MAGBg0289	1.18	0.92	0.19024	0.41644	0.153634	0	0.110068	0	1.15694	1.50494	0.279984	0.642488	0.0720404	0.166361	0.163198	0.183872	0.102174	0	4.36646	0.167891	3.07076	0.355494	0.422958	0.461186	0.138848	593.78	408.113	649.95	798.263	768.981	1083.64	688.749	707.791	635.814	726.175	968.77	963.442	949.878	1006.32	906.254	620.081	175.251	157.79	28.186	7.52344	69.1692	1097.44	953.84	898.119
MAGBg0290	0	0	0	0	0	5.70768	0	10.7494	4.77072	5.84572	0	7.18674	12.3935	12.0712	15.5386	0	8.95866	12.1146	194.128	8.70637	17.1454	15.0658	3.5156	9.26095	0	2.77359	0	7.26074	12.9462	1.82952	4.0762	5.24169	0	0.000103939	10.3468	7.19e-05	2.55858	0	0	1.42926	7.81528	977.153	14.8584	721.839	3.96475	8.62481	0	0	0
MAGBg0291	7.88	5.25	9.23011	7.57869	1.89512	1.78061	1.78591	2.24255	1.59732	2.76576	0.496929	0.303962	2.89796	2.61339	0.829672	0	4.7548	16.9672	13.4412	11.7556	0	2.45476	3.8862	3.26406	0.978335	1.8412	0	0.587	4.20163	2.06056	1.71689	3.28368	1.92832	8.25277	6.04588	1.59073	2.01549	0.828253	1.81918	2.04087	0.80302	1.74e-05	0	0	0	0	2.20646	1.82717	0
MAGBg0292	0	0	0	0	0	0	0	0	0	0	0	0	0	0	0	0	0	1.18537	0	0	4.52153	0	0	0	0	0	0	0	0	0	0	0	0	0	0	0	0	0	0	0	0	47.533	0	16.2655	0.237907	0	0	0	0
MAGBg0293	1.77	1.66	1.62839	1.53242	0.935053	0.348044	0.848709	1.70608	4.04958	2.78721	2.90355	1.39319	3.36115	2.54428	1.47091	2.84941	7.13704	1.71236	5.27086	4.77158	0	1.90056	2.4563	2.58613	1.26059	423.081	239.631	314.804	539.72	710.619	1028.24	338.515	438.761	446.79	458.655	873.867	606.717	849.464	908.8	821.489	259.872	65.9015	87.3828	14.5407	10.5477	37.9067	1174.37	681.754	821.28
MAGBg0294	0	0	0	0	0	0	0	0	0	0	0	0	0	0	0	0	0	0	0	0	0	0	0	0	0	0	0	0.296553	0	0.275776	0	0	0	0	0.233562	0.279868	0	0.328593	0	0	0	0	0	0	0	0	0	0	0
MAGBg0295	0	0	0.299635	0	0	0.413819	0.667407	0	0.770122	0	0.362369	0.330031	0	1.26847	0	0.55772	1.18464	0.686169	6.25458	0	0	0	0	0.939018	0	5.61631	4.9549	7.42336	6.11824	2.16019	5.62568	1.65075	1.35171	0.767236	3.40605	1.54616	1.27486	0	1.47618	1.49591	4.03922	25.7583	1.57515	0	0.286991	0.83367	1.21973	2.37938	0.573246
MAGBg0296	0	0	0.343367	0.849507	0.108248	0.281601	0.229546	0.137293	0.723118	0.846738	0.127996	1.01031	0.151238	0.688974	0.460341	0.7364	0	0	0	0.60196	0	0.276252	0.177053	0.159172	0.177931	475.278	448.298	2227.63	665.843	1339.1	1052.54	541.452	2076.14	82.6355	72.7424	788.581	588.3	1632.27	1617.68	2099.15	204.019	0	0	0	0.662031	1.09667	1161	1214.14	1826.15
MAGBg0297	0	0	0	0	0	0	0	0	0.192983	0.185786	0.319637	0	0	0	0	0	0	0	5.7483	0	0	0.749365	0	0	0	541.858	1352.37	334.567	304.432	535.992	244.83	268.741	282.142	280.891	240.971	432.06	168.104	491.013	535.459	420.954	177.283	0	1.44125	15.5689	0.578374	2.75131	487.958	413.879	415.189
MAGBg0298	107.63	105.51	207.901	141.727	105.165	112.939	91.6306	112.896	104.182	97.8331	116.238	65.1801	155.265	136.509	130.899	110.483	459.579	344.678	756.141	401.479	593.274	122.89	117.842	132.876	116.139	352.837	190.698	282.573	450.563	564.521	850.436	294.706	342.212	354.935	369.158	739.991	506.324	677.288	697.281	713.009	240.677	2271.52	329.1	2173.92	680.369	494.745	1066.6	592.871	732.006
MAGBg0299	370.75	403.88	1086.73	703.819	450.671	512.598	463.169	525.266	516.319	446.195	574.604	287.821	618.331	565.172	437.648	388.703	3046.61	2134.93	2357.95	2581.57	1505.78	534.932	475.854	569.544	523.023	641.982	384.616	246.499	153.123	114.389	124.78	59.4136	93.4851	94.8715	134.599	125.878	150.869	413.713	540.577	735.247	1023.19	1521.22	2163.22	2918.39	5112.76	4092.38	535.99	376.152	519.259
MAGBg0300	0.15	0	0.19441	0	0	0	0	0	0	0	0.201629	0	0	0	0	0	0	0.70588	0	0	0	0.205466	0	0	0	0	0	0	0	0	0	0	0	0	0	0	0	0	0	0	0	0	0	0	0	0	0	0	0
MAGBg0301	7.52	8.84	10.2179	8.71808	8.39915	1.6437	9.46406	8.00941	4.93649	9.08838	9.40592	9.27711	5.36293	7.31174	9.61643	8.02713	0.941081	0.655719	0	1.80557	0	8.74235	6.23066	8.42691	6.95399	2.1961	3.04581	5.40346	8.32275	4.86823	6.99225	9.08868	7.88899	10.2597	8.40731	6.21814	6.43122	6.80432	6.19972	4.8934	9.02218	23.0749	10.2535	0	0.514126	1.88275	7.73072	5.58936	7.34318
MAGBg0302	6.68	7.79	18.2298	14.3775	6.99261	3.90571	7.27285	9.32724	8.06142	7.48024	9.44313	4.89169	8.49493	10.225	5.68332	7.56496	51.854	37.8613	36.8722	43.553	13.6164	6.63022	6.77221	6.98444	8.26167	104.304	38.1616	633.21	383.959	1091.3	797.464	554.831	452	109.536	1186.07	1205.5	1218.87	404.843	648.775	344.521	809.056	71.2044	14.3954	13.1112	18.9296	15.9822	442.19	570.703	343.316
MAGBg0303	468.27	365.27	212.462	170.359	214.911	199.19	180.79	190.808	215.184	213.16	222.974	251.016	195.369	199.702	189.001	256.733	125.227	91.2527	66.3147	58.1379	36.6813	228.151	237.625	211.133	216.476	30.1923	15.0567	16.2295	26.5722	39.5106	39.7881	18.0869	22.7215	25.0373	17.4654	31.622	24.886	54.8738	58.9811	72.3798	80.5072	73.0704	102.671	129.93	231.059	187.329	71.1123	44.5934	59.9395
MAGBg0304	1125.49	832.75	1455.21	594.593	1126.32	2266.36	619.068	607.637	742.522	527.457	1016.16	637.379	1000.37	992.145	1323.04	1119.23	266.095	376.401	425.351	285.232	369.466	488.751	500.685	528.361	676.647	26.1632	17.852	38.0555	62.7321	65.0405	60.7102	36.2692	25.1418	34.3055	29.7446	18.2457	21.1545	21.0804	21.8786	35.4175	76.5159	0	14.6049	11.1444	14.3069	25.5544	32.1325	16.569	21.9308
MAGBg0305	307.13	336.67	283.067	421.931	1296.52	980.412	700.357	505.721	527.093	549.4	1422.78	1987.9	523.645	698.159	561.437	514.763	5.48081	39.2563	79.7442	7.94782	17.4396	546.723	711.737	640.792	560.072	590.776	136.327	2176.46	2322.97	7119.35	3077.64	7871.04	4599.24	9184.45	3163.34	3761.54	2063.52	4549.79	4211.63	5200.57	1673.02	60.6194	20.0975	68.2103	32.7895	25.0841	5695.4	2728.78	4055.5
MAGBg0306	1.33	1.07	0.129993	1.09912	0.102572	0.562685	0	0	0.663943	0.305033	0	0.47287	0.146162	0.856121	0.630258	0.672036	0	0	4.21156	0.517685	0	1.62604	0.911968	0.790707	0.726171	1041.31	1304.15	429.347	311.14	806.767	485.687	369.691	476.58	429.372	405.66	650.461	397.804	593.252	844.443	593.939	284.388	197.991	385.705	0	10.2851	211.953	778.498	793.328	717.966
MAGBg0307	0	0	0.242696	0	0	0	0	0	0.29651	0.427157	0	0.140127	0	0	0	0	0	0	6.07461	0	13.3784	0	0	0.504344	0	3.72146	41.7091	96.6999	109.58	169.186	113.334	119.523	101.267	173.549	130.194	145.062	75.4249	62.7061	78.997	89.9855	71.9834	34.7648	1.34061	0	1.96118	1.34059	58.5111	50.1756	84.9437
MAGBg0308	0	0	0	0	0	0	0	0	1.80322	1.19569	0	0.474757	0	0	0.239925	0	0	0	18.8248	0	0	0	0.358009	0	0.303863	481.069	372.505	2252.11	547.883	1282.38	995.988	431.313	2191.96	0.39227	0	654.789	515.825	1728.55	1646.71	2257.85	109.992	50.2085	0	12.0478	0	0.498396	1156.64	1254.39	1826.11
MAGBg0309	0	0	0	0	0	0	0	0	0	0	0	0	0	0	0	0	0	0	0	0	0	0	0	0	0	0	0	0	0	0	0	0	0	0	0	0	0	0	0	0	0	0	0	0	0	0	0	0	0
MAGBg0310	28.3	29.75	83.6639	51.3731	35.2337	41.9251	33.7288	37.2563	35.592	31.49	39.8838	22.6757	38.7222	36.9015	36.1256	32.5423	164.952	130.951	101.943	149.73	96.7346	34.3657	36.0062	36.1379	36.8784	56.028	72.3952	155.283	171.354	252.167	165.923	152.811	131.955	159.369	167.761	210.026	162.371	127.055	146.081	174.339	149.955	12.3241	36.9052	0	68.5791	59.362	136.083	111.245	155.948
MAGBg0311	8.19	4.62	1.34396	0.418281	0.36452	4.74616	0.389333	0.926148	0	0.00168348	3.77899	2.70821	0	0	1.14131	0	0	1.54684	19.6156	0	0	0	0	0	0	5.37703	0.00471154	0.00533659	12.1438	10.4978	17.6316	7.7941	6.67544	4.42832	5.628	11.3595	13.4235	0.00572276	12.14	10.648	10.7865	0	0	0	0	0	20.8172	15.0967	10.8213
MAGBg0312	0	0	0.000448092	1.48e-08	0	0	0	0	0.494219	0	0	0	0	0	0	0	0	0	3.87355	0	0	0	0	0	0	11.0238	1.92971	42.909	26.2728	78.2659	61.3366	36.3623	34.7156	15.0541	82.3662	90.1719	88.6082	25.4839	49.9755	25.2197	51.6587	0	1.36968	0	0.718166	3.33287	30.9569	39.5105	24.7827
MAGBg0313	0	0	0	0	0.242494	0	0	0	0.696107	0	0	0	0	0.683303	0.543259	0	0	0	0	0	0	0	0	0.927529	0.738886	1.31391	1.25147	0	0	0	4.11234	0	0	1.96439	0.956272	0	5.13379	0	0	2.4902	0	7.43e-07	0	0	0	0	0	0	0
MAGBg0314	2.02	0.71	6.07624	1.60186	6.93765	0.66665	6.67821	4.10753	5.20451	4.7626	4.55234	5.32118	0.584439	0.424687	1.65856	1.46298	0	0.634697	0	0.379436	0	0.698004	1.43602	0.424233	1.7241	497.838	431.886	363.979	449.617	472.506	505.794	529.287	238.8	60.4061	642.203	499.77	701.763	650.606	626.537	562.718	664.642	128.274	31.9127	0	2.45448	34.4269	615.03	727.745	657
MAGBg0315	21.28	25.09	66.8067	46.1118	30.3559	27.9491	25.8351	29.0127	32.1052	25.9308	33.5322	18.9799	32.1968	30.2649	25.2022	23.0261	153.393	115.921	106.162	138.316	67.463	28.0307	29.3818	34.7425	31.4507	417.389	304.703	333.682	343.019	288.669	353.626	343.217	345.92	276.307	355.67	324.234	401.834	387.898	394.521	371.67	415.626	231.367	833.041	382.129	720.77	629.9	348.065	401.757	356.627
MAGBg0316	1.42	1.9	1.06986	1.96909	0.382473	0.699197	0.0719761	0	7.05499	6.73218	2.2628	1.32325	1.13903	1.35341	2.65847	1.84698	0.174263	0	37.1736	1.59313	11.4052	3.43722	3.95661	1.33545	0.868033	8021.75	6652.23	6168.22	6943.76	7565.87	7468.82	7947.91	4367.33	3668.39	9658.1	7042.43	10163.4	10002.1	9491.26	8359.7	8954.07	122.09	24.6985	97.2977	9.93186	218.821	9054.11	10051.7	9339.3
MAGBg0317	0	0	0	0	0	0.284033	0	0.13875	0.699577	0.302535	0	0.271099	0	0	0	0.129423	0.0347093	0.470427	14.1589	0.774118	3.22064	0.139497	0.288241	0	0.29285	130.147	105.169	544.821	129.016	299.648	259.883	87.4107	514.389	0.198559	0.557975	146.466	123.028	384.766	418.994	544.746	23.0195	36.3452	1.27291	46.8593	0.224404	0	270.981	331.914	449.027
MAGBg0318	0	0.12	0.307734	0.143943	0	0.660774	0	0	2.14797	2.32539	0.722423	0.526457	0	0.203184	0	0.148516	0	0.544886	9.92004	1.6001	14.8733	0.319559	0.999321	0	0	689.824	673.889	1649.39	1534.78	1279.54	1424.74	1229.09	1252.91	1439.36	1196.04	1290.9	1454.28	1283.56	1147.84	1318.74	1275.12	144.839	80.541	40.6602	9.51098	71.5479	1118.41	1338.33	1296
MAGBg0319	0	0	0.205153	0	0	0	0.177547	0.214366	1.02345	0.620959	0.385928	0	0.701826	0.539789	0.531006	0	0.63011	7.30944	79.8478	2.68034	89.6245	0.213745	0.89072	1.24874	0.896516	9.03482	2.95893	5.45017	8.34263	12.6641	31.3959	7.09903	16.0176	13.0815	9.84268	20.9244	16.3751	20.0502	16.0879	18.6203	4.02531	328.842	3.91009	248.956	0	3.54589	31.9994	17.4662	15.889
MAGBg0320	44.2	46.77	36.4369	55.8205	62.4942	30.923	62.0194	63.1858	56.2975	58.4906	60.3239	69.0968	49.3023	63.5429	53.2188	60.1716	5.84722	13.5178	114.028	15.3923	126.366	57.2855	61.9085	60.5964	59.9485	25.4404	27.1937	24.9221	22.3632	35.1228	35.8474	43.7741	37.4428	54.3264	39.4823	27.7286	32.7031	33.4129	28.7699	33.3075	26.8445	680.044	27.4365	331.181	1.84325	11.0688	40.2189	29.4954	37.7175
MAGBg0321	0	0	0.265563	0	0	0	0	0	0.532171	1.05151	0	0.178852	0	0	0	0	0.00500845	0	0	0	0	0	0	0	1.76e-09	261.503	166.641	580.846	349.769	581.723	428.127	314.829	634.119	64.679	55.6582	311.477	332.515	539.853	547.021	670.634	253.196	0	1.86428	0	0	0.75758	427.765	437.053	594.412
MAGBg0322	0.14	0.14	1.81336	0	0.736115	0.389005	0.941392	3.41107	5.24676	3.8411	1.87564	0.744467	6.20502	8.12075	11.9688	2.09783	3.34366	29.0269	500.567	17.5529	442.011	3.97251	2.746	7.51175	3.96218	108.669	65.8188	142.238	157.656	185.682	232.633	182.818	128.07	148.655	249.672	239.811	300.019	182.727	222.007	176.341	230.231	3952.29	312.938	2434.56	17.6219	157.955	208.111	217.87	195.803
MAGBg0323	59.63	62.88	36.5536	66.889	59.6629	33.5209	65.939	70.2423	75.4485	73.1156	53.0941	57.5442	66.629	64.6734	79.7996	73.4459	4.50652	3.21216	0	4.18882	16.2146	72.8529	77.7816	79.4325	69.9585	2.75888	4.19044	2.20388	1.9389	0.261065	0.727403	1.19083	1.32696	0.361921	0.41416	1.27184	0	0.399243	0.770543	0.412798	0	28.4071	2.35129	0	1.68174	1.76658	0.411319	0	0.478476
MAGBg0324	0.22	0.06	1.27718	1.06059	0.229308	1.65274	0.188504	0.682606	21.5004	17.3968	3.63063	2.49616	0.683721	1.27914	4.56318	2.11527	1.30257	10.2595	284.968	16.2231	75.1348	7.58797	7.0845	2.20609	1.07512	24939.7	20581	18623.7	20974.9	22840.2	22495	23680.2	11830.7	4449.63	28969	21431.9	30228.7	30604.9	28986.8	25314.7	27339	1072.25	446.114	740.565	46.7684	878.517	27829.4	30725.5	28333.9
MAGBg0325	75.84	21.24	150.862	41.7897	189.573	45.6629	178.61	131.959	139.877	178.862	129.965	146.999	20.2125	24.7779	33.1639	54.2637	1.79924	2.98958	5.55532	1.31352	9.99921	15.2049	25.1492	18.3738	60.453	4.27125	40.4338	62.4477	123.05	51.4174	80.0524	145.923	115.67	14.6889	6.55632	80.2171	27.3738	76.418	20.7092	53.8373	81.9967	37.0936	3.1749	15.09	0.247885	2.28566	70.8527	16.731	53.2016
MAGBg0326	0	0.1	0	0.236612	0.10238	0	0.109417	0.131281	0	0.633683	0	0.431189	0	0	0.162797	0.36512	0	0.446796	0	0	4.9321	0.654533	0.544893	0.615677	0.274444	1.70347	0	17.9835	7.5214	25.1801	17.8284	10.523	8.91693	1.94811	26.0754	27.4829	30.5358	9.22497	13.7606	7.56048	18.3186	17.0233	0	0	0	0	9.85555	12.4148	6.92198
MAGBg0327	0	0	0	0	0	0	0	0	0.32164	0	0.140118	0.268957	0	0	0	0.143325	0	0	0	0	0	0	0	0	0	367.242	200.932	1398.35	436.99	811.808	717.553	348.92	1294.86	1.84948	0.844257	529.884	503.379	1123.47	1224.22	1572.14	184.881	0	0	0	0.258875	0.839205	909.64	992.837	1459.47
MAGBg0328	7.06	5.82	29.4044	13.4831	19.1582	27.6382	11.2791	9.52631	14.45	10.7396	21.3962	13.8883	16.0447	17.7423	21.1594	19.1075	3.46071	4.02014	12.01	4.31772	7.61114	10.0927	10.9442	15.1745	14.5232	130.764	458.445	1089.11	1352.64	1827.7	1296.26	1208.56	1111.42	1795.75	1417.44	1513.14	901.431	752.818	956.469	1115.71	820.612	0	11.3203	97.3539	9.24505	9.40346	813.796	649.239	1010.3
MAGBg0329	0	0.27	0	0	0	0.316947	0	0	0	0.422204	0.22146	0	0	0	0.200373	0	0	0	0	0	0	0	0	0	0	7.11802	17.8798	137.708	293.86	267.852	238.017	606.58	492.589	906.051	943.348	198.919	91.6255	267.122	296.438	236.123	77.2758	0	1.37907	0	0.40481	0	376.066	195.66	238.586
MAGBg0330	0	0	0	0	0	0	0	0	0.0595664	0	0	0	0.0678339	0	0.0771182	0	0	0	0	0	0	0	0	0	0	46.834	25.9099	31.2875	35.715	30.8001	46.6782	46.8665	45.3263	34.1303	52.0324	41.4012	67.7922	44.7074	59.4344	34.8456	40.0706	17.6814	43.3568	0	0.345026	13.2418	37.1616	60.3396	40.8223
MAGBg0331	0	0.27	0.605598	0.669603	0.415292	0	0.295144	0.712586	0.584721	2.22977	0.312308	0.272877	0.271004	0.970656	0.891073	0.491058	0.52355	0	39.4116	1.5962	29.6303	1.1962	0.294457	0.259868	0	1.64972	228.82	547.707	1253.97	439.48	714.047	1336.08	1195.08	128.493	21.4392	762.664	207.056	648.68	178.93	534.302	820.373	136.526	11.0981	60.1568	3.05437	13.3362	762.725	145.227	549.46
MAGBg0332	291.15	316.69	881.064	547.394	404.223	447.989	350.93	411.412	436.656	365.58	453.391	242.915	506.324	413.893	338.343	320.822	2305.03	1651.58	1727.3	2096.05	1175.87	417.379	386.058	469.341	435.776	407.898	264.177	211.814	238.918	254.633	313.887	239.076	326.405	268.165	309.467	313.853	343.235	233.13	295.923	233.55	276.385	644.785	1027.67	340.031	518.247	761.145	270.204	293.667	238.617
MAGBg0333	0	0	0	0	0	0	0	0	0	0	0	0	0	0	0	0	0	0	0	0	0	0	0	0	0	0	0	0	0	0	0	0	0	0	2.02e-06	1.11e-05	0	0	0	0	0	0	0	0	0	0	0	4.54e-06	0
MAGBg0334	10.76	21.07	6.1338	12.8258	11.375	9.36372	5.87432	6.60466	20.3232	10.5533	2.78416	7.25223	9.55947	8.64977	8.87759	6.65773	9.68596	50.4858	44.4257	39.4747	63.1141	9.22123	15.8532	10.3971	8.77014	8.57257	239.651	613.469	685.37	958.667	588.306	592.674	521.274	947.818	678.978	711.937	410.915	274.057	348.497	466.46	452.623	0	2.20767	35.8278	3.28495	3.39161	258.078	234.296	420.48
MAGBg0335	0	0.15	0	0	0	0	0	0	0	0	0	0	0.18565	0.203278	0	0.174847	0	0.543582	0	0.399271	7.42292	0.159293	0	0.356911	0	6.24329	10.0055	9.07955	16.2242	8.89161	19.3855	20.0218	19.1061	34.8549	18.4295	14.0637	13.4427	15.6894	15.589	13.3218	11.6038	40.8677	8.35664	13.6475	0.984101	4.71115	20.2628	15.0786	16.3657
MAGBg0336	0	0	0	0	0	0	0	0	0.216309	0	0	0	0	0	0.220325	0	0	0	29.357	0	0	0	0	0	0.262395	13.0816	20.0558	155.814	304.925	287.707	252.038	504.337	446.716	834.764	852.887	216.667	110.061	242.545	278.848	262.832	112.204	0	3.38252	0	2.5238	5.89973	309.387	193.972	233.068
MAGBg0337	0	0.28	0.783121	1.32213	0.57215	0	0	0.736062	0	0.710748	0	0	1.20479	0	1.36564	0	0	6.83e-07	1.67e-05	1.38012	0	0.917641	1.14309	0	0.769499	0.247281	0	2.3581	1.02981	0	0	0	0	0	0.28213	0	0	0	0	0.909413	0.725663	0	0	0	0	0	0	0	0
MAGBg0338	0.64	0.65	0.62293	0.105567	0.920754	0.490963	0.355672	0.214426	4.35938	2.41321	0.835778	1.03786	0.117136	0.604015	0.567804	0.308512	0.157244	0	17.2214	0.544988	4.9703	1.19041	0.11133	0.249948	0.112118	44.509	918.541	2107.32	2298.1	3255.38	2034.23	2321.24	2014.71	3411.9	2637.09	2705.7	1479.29	989.086	1322	1677.05	1629.58	283.912	104.619	54.0311	19.7134	66.1149	994.971	917.161	1667.59
MAGBg0339	1226.77	999.33	817.124	777.761	773.742	374.155	864.199	701.583	688.293	907.383	771.507	920.681	750.325	819.606	799.175	898.491	197.942	304.773	287.31	186.379	418.049	800.109	834.51	799.66	693.62	36.5107	18.8513	17.7782	21.3599	21.3059	15.7278	13.9171	17.8366	26.707	15.4413	5.46169	6.14537	24.3996	31.7083	26.8323	29.3407	543.076	610.031	1033.91	2315.74	1706.31	34.0052	23.4174	29.8861
MAGBg0340	5.14	5.66	28.3013	13.967	10.6467	11.3691	7.4874	8.07829	10.2461	8.34097	16.0553	6.37165	12.3914	9.63377	11.1895	8.62304	43.5395	38.6264	32.7971	40.5197	24.8418	7.8249	8.17232	6.94824	9.50104	212.676	380.44	101.995	82.4907	174.727	83.4121	81.3247	86.8587	66.1368	54.9384	108.213	66.7061	154.542	195.162	160.802	74.9249	0	5.00216	0	0.588653	5.42614	168.741	157.085	152.147
MAGBg0341	0	0	0	0	0	0	0	0	0	0	0	0	0	0	0	0	0	0	0	0	0	0	0	0	0	0.211482	5.61336	16.1166	17.6806	22.4038	20.8892	17.3315	14.5022	26.4533	21.2121	20.0836	10.7765	4.70822	9.66067	10.004	14.4556	0	0.441313	0	0	0	8.69408	5.26114	10.3143
MAGBg0342	0	0	0	0.172054	0	0	0	0.191695	0.183043	0	0.17234	0	0	0	0.710694	0.353728	0	1.30523	29.7513	1.43813	8.9051	0	0	0.670007	0	1.90101	1.42477	1.16061	3.03244	0.984761	1.37645	1.88096	3.75716	3.52039	2.61598	1.19945	1.88946	2.50072	0.975355	1.76601	1.91918	196.043	3.99607	48.7603	0.625997	2.37816	3.12166	1.46837	1.0149
MAGBg0343	0.93	0.53	0.4015	0.372056	0.961547	0.286803	0.455795	0.821134	0.547139	0.665249	0.728029	0.941864	0.896582	0.346165	1.02396	0.88609	0	0	4.42255	0	0	0.6046	0.437931	0.319369	0.574108	162.294	336.107	203.777	223.324	301.745	189.316	163.479	206.733	198.669	163.03	229.621	132.566	232.468	257.983	248.212	120.26	18.1881	4.76509	0	0.213502	2.85985	235.493	194.927	241.886
MAGBg0344	0	0	1.15172	0.742354	0	0.689087	0	0.0816708	13.1351	11.0219	2.3069	1.1789	0.0891442	0.21176	2.39084	2.02807	0.17608	0	62.7901	6.86803	23.0383	5.2501	4.87465	0.421946	0.482639	18456.8	14828.4	12507.1	14209.8	15820.2	15634.1	16424	8158.6	2282	20047.7	14985.4	20519.9	21034.8	19919.3	17228.6	18689.8	857.872	1573.83	431.368	94.8454	1325.83	19147.3	21480.9	19448.1
MAGBg0345	2.77	2.08	0.264401	0.776131	0.107342	1.15802	0	0	0.135127	0.315082	0.146427	0.887045	2.50154	1.59966	1.5787	0.408868	0	0	0	0	0	2.02479	1.48133	1.35088	0.579075	20.267	17.9602	59.9241	40.024	63.5595	62.1844	57.0535	69.7653	86.5995	18.396	70.5636	27.1243	43.964	57.7062	63.0989	30.3548	0	0	0	0	0	56.4571	50.8565	75.4339
MAGBg0346	0	0	0.402105	0	0	0	0.346804	2.20278	2.79763	1.21462	0.756142	0	2.06327	3.49217	3.79017	0.387906	3.67287	21.0691	291.02	11.3	240.587	1.69753	2.30523	1.81361	2.38307	0	0	0	0	0	0.299805	0	0	0	0	0	0	0	0	0	0.337592	1340.15	12.847	684.099	3.07641	7.95509	0	0	0
MAGBg0347	8.33	4.5	16.0885	7.81028	11.1326	5.3438	13.9479	13.3506	12.1279	14.1717	18.1073	16.823	18.5363	20.3071	18.3108	19.8771	2.00167	4.15145	0	4.45583	0	14.0417	18.8438	14.029	13.2375	70.9871	30.724	44.7016	64.8067	80.3002	113.405	38.3391	47.1664	48.804	57.3396	125.76	73.6882	108.217	112.058	97.8737	28.4577	0	0	0	0	13.4951	163.678	100.222	105.568
MAGBg0348	0	0.33	0.547815	0.715033	0.487539	0.788364	0.668268	0.530493	0.535847	0	1.64616	0.206015	1.09222	0.788236	2.34185	1.27248	0	0	0	0	0	0	0.191053	0	0.205992	1.34545	0.675037	2.03069	3.56249	4.20931	4.18413	5.29598	4.08526	4.73844	5.39487	3.94644	1.60703	4.05722	5.34602	3.60164	2.99783	0	0	0	0	0	3.32649	1.57219	4.74714
MAGBg0349	11.91	10.24	46.1637	20.1402	25.4352	14.9849	15.6528	16.7192	16.2325	13.2306	29.8055	13.5074	26.9587	35.4319	35.7811	22.627	4.21341	12.6542	0	9.61908	20.936	9.56936	8.59028	15.1323	14.0439	7.54327	30.1845	58.1086	114.225	118.495	101.839	86.3176	79.0916	122.544	111.798	86.8008	44.7685	37.1463	48.3894	61.3114	45.4208	0	1.01812	0	0.220826	0.883002	44.7572	33.812	56.4665
MAGBg0350	0	0	0	0	0	0	0	0	0	0.205971	0	0	0	0	0	0	0	0	0	0	0	0	0	0	0	43.7335	62.1207	33.3608	57.7965	61.2225	82.3117	66.4849	66.4575	90.4874	25.8133	69.0826	39.7869	47.3388	46.1276	50.1274	32.3014	0	5.8156	0	1.01501	3.95893	66.1201	45.5553	72.6585
MAGBg0351	96.87	104.02	8.26846	61.8047	6.42398	36.5452	1.70779	4.12074	1.91987	0.988867	6.28443	7.42182	53.6916	57.0671	54.8416	34.6393	3.0273	1.63655	16.7877	3.17078	7.35467	58.3909	49.9034	57.4993	29.5261	223.795	122.632	492.342	721.514	799.808	1024.29	677.073	436.991	160.788	643.829	828.541	1448.03	523.554	535.992	293.01	625.018	62.4918	35.108	54.2116	26.8157	20.5696	529.45	489.142	310.646
MAGBg0352	294.17	330.97	839.245	536.534	330.689	357.958	358.239	396.088	401.267	331.401	429.282	222.832	477.807	431.026	352.695	284.62	2314.87	1586.89	1716.47	1956.25	1204.85	407.842	365.722	448.563	403.79	186.793	109.594	388.989	247.046	46.961	41.7136	15.5582	12.7948	30.222	154.697	7.622	10.2108	17.4625	28.8445	47.6834	48.1613	483.43	325.78	1308.99	893.4	674.47	17.8468	19.6924	21.0557
MAGBg0353	1	0.22	2.65436	0.881023	0.741172	0.370523	0.553595	0.527363	0.636649	0.647797	1.72267	0.930636	1.75009	2.93796	1.31067	0.832945	0.210766	0	0	1.28483	0	0.326286	0.530945	0.61427	0.338841	0.549758	0.147872	0.168991	1.39072	0.949513	0.434566	0.185356	1.60452	0.347444	0.179552	0.182705	0.172489	0.364873	0	0.552674	0.178385	0	0	0	0	0	0.59824	0.358604	0
MAGBg0354	125.12	152.9	413.64	258.72	171.736	225.563	153.293	177.255	192.223	153.682	207.293	107.722	197.075	170.851	157.025	135.506	890.836	633.163	783.776	816.772	548.212	173.443	151.18	191.564	166.609	673.29	886.803	207.612	128.503	319.582	134.768	115.854	142.509	141.742	173.068	219.956	123.96	251.433	352.501	231.868	88.0387	85.4846	332.685	193.217	327.526	300.22	258.855	274.958	209.133
MAGBg0355	0.16	0	0	0	0.166323	0	0	0	0	0	0	0	0	0	0	0	0	0	0	0	0	0	0	0	0	0	0	1.86835	0.321066	2.69002	1.30988	1.80001	0.272806	0.345529	4.72763	3.52962	0.873421	0.898345	2.22661	0.361658	0.97745	0	0	0	0	0	0.728609	1.85319	0.634348
MAGBg0356	0	0	0.00102047	0	0	0	0	0	0	0	0	0	0	0	0	0	0	0	0	0	0	0	0	0	0	10.3258	13.5575	33.2076	27.4465	26.3565	20.7591	21.241	24.0076	25.3791	22.649	18.9246	29.945	27.3812	24.2632	19.5142	25.8993	0	0	0	0	1.39822	23.4805	24.3968	22.7048
MAGBg0357	0.1	0	0	0	0	0	0	0	0	0.118067	0	0.16861	0.137547	0	0	0	0	0	0	0	2.8907	0	0	0	0	49.4603	15.0265	42.6769	22.2337	81.4201	69.797	35.0672	32.6127	25.2641	72.7376	129.374	79.1464	26.9164	41.0391	29.3121	43.5829	0	17.7776	0	0	11.5981	39.8629	43.5936	33.5366
MAGBg0358	0	0	0	0	0	0	0	0	0	0	0	0	0	0	0	0	0	0	0	0	0	0	0	0	0	0	0	0	1.94561	0.588135	3.17109	5.69416	1.19555	1.18254	2.18322	2.82222	3.47674	1.42598	0.831323	3.18551	0.580261	0	0	0	0	0	3.85422	0	0.777922
MAGBg0359	1.68	1.71	0.666744	1.72909	0.684206	0.356675	0.870536	0.430143	1.67073	0.167946	0.939782	0.686343	0.384456	0.651736	0.65004	0	0.782268	3.50198	0	0.442732	8.02294	1.06524	1.80817	0.68612	0.370566	0.694268	0.568654	0.424182	0.210167	0.229452	0.551205	0.226132	0.441899	1.52573	0	0.681478	0	0	1.56817	0.235632	0.573713	0	0	0	0	0	0.477488	0.453518	2.1112
MAGBg0360	0	0	0	0	0.391231	0	0.278241	0.167824	0	0.162012	0	0.274868	0.183149	0	0	0.154839	0	0	0	0	0	0	0	0.391046	0.350935	37.5597	16.0925	53.5576	55.4238	108.698	68.1971	58.5074	51.33	16.0312	47.596	74.8048	90.8726	47.1023	53.982	53.7012	85.4567	0	2.66617	0	0.478002	3.12299	52.4421	62.6845	62.0552
MAGBg0361	0.18	0	0.339709	0.208948	0.23236	0.794171	0.293301	1.29454	1.52114	0.886105	0.360779	0.0951988	0.773836	3.44562	2.91895	0.537633	1.578	9.45868	213.712	6.58253	151.953	0.470196	0.978822	2.46008	1.34846	10.9694	15.0117	48.937	43.0045	76.7989	62.1924	69.4015	63.5768	54.3139	110.179	93.3206	85.8932	42.7899	52.6652	37.7981	64.541	780.682	12.7819	624.593	2.00003	7.92385	44.4412	56.6521	42.0946
MAGBg0362	1.06	1.01	1.384	2.03825	2.26834	1.41438	3.81723	2.28966	5.31607	7.21496	2.94214	4.44584	5.4122	6.00678	5.10116	5.40902	1.23763	6.14335	5.22651	3.14274	0	4.67954	4.56133	2.90081	4.16724	152.996	120.586	147.015	195.01	258.66	326.254	149.083	184.771	204.418	216.9	311.824	218.328	276.016	298.697	299.474	92.7504	0	42.3082	0	1.61495	12.2089	376.047	239.818	281.561
MAGBg0363	98.55	142.67	123.808	214.694	180.269	110.233	249.683	258.722	373.723	384.16	165.868	222.513	199.296	200.853	205.016	263.42	4.58824	19.4786	85.5837	15.2885	25.9068	312.806	282.225	244.937	280.638	17852.4	14553.8	14127.3	15362.1	16353.6	16404.9	17248.7	9242.08	4803.03	20488.7	15459.3	21873.5	21665.6	20540.1	18225.4	19648.6	583.167	496.907	302.01	44.568	695.592	19860.4	22035.6	20237.3
MAGBg0364	487.83	488.27	366.144	477.235	670.721	474.747	571.714	540.219	553.176	611.805	649.859	677.731	527.743	546.567	514.333	545.831	10.4043	33.1402	49.5556	6.64146	20.7111	573.529	580.277	542.276	543.485	239.532	210.805	182.886	663.638	223.169	640.938	492.784	296.214	217.941	54.6505	263.568	639.468	377.664	241.434	266.714	328.8	171.468	253.211	232.269	350.662	324.107	402.295	240.701	253.977
MAGBg0365	2.76	1.92	12.5265	6.16514	6.68764	10.3737	6.44766	8.1426	11.6619	7.66316	11.2541	5.64029	12.1112	16.7107	19.4786	13.251	2.43935	17.6516	276.243	15.2467	213.972	7.80008	5.91227	7.14663	6.09904	18.6634	297.119	922.597	1238.74	1530.14	1035.63	1604.19	1369.23	2350.19	2116.84	1232.95	634.906	719.787	832.727	973.515	675.362	1071.13	22.9134	879.039	4.7625	19.2768	825.99	554.017	910.83
MAGBg0366	0.28	0	0	0	0	0	0	0	0	0	0	0	0	0	0	0	0	0	0	0	0	0	0	0	0	0	0	0	0	0	0	0	0	0	0	0	0	0	0	0	0	0	0	0	0	0	0	0	0
MAGBg0367	35.52	40.51	99.7005	67.7208	44.3408	39.6149	42.528	42.7452	48.9751	38.161	51.6761	29.8888	50.4386	41.1294	42.115	33.9488	234.013	172.785	161.49	194.119	113.616	48.6446	38.9637	50.2666	49.429	52.6243	67.7055	12.2841	6.1607	16.8271	4.70028	5.40324	5.15529	6.09683	4.77918	11.6716	4.21864	23.1639	25.855	16.8657	6.59225	112.971	258.979	310.625	532.965	425.009	21.9742	19.9807	18.673
MAGBg0368	478.16	548.16	1408.74	940.25	604.474	744.044	682.402	1083.73	684.99	881.816	833.703	423.951	1042.04	829.468	755.543	693.253	3641.92	2456.08	2643.47	3090.07	1830.98	902.912	741.967	924.68	749.451	344.603	209.191	532.175	373.581	66.8944	71.1858	35.7744	27.7805	46.8957	188.829	27.8595	39.6195	70.3391	105.776	150.489	162.811	330.076	505.729	909.811	996.33	722.653	91.3978	86.9508	90.9672
MAGBg0369	0	0	0.335667	0.702302	0	0	0	0	0.754926	0.940406	0.509871	0	0	0	0	0.00516627	0	0	15.7826	0.182933	0	0.418621	0.451794	0	0.148077	887.517	690.566	4079.27	1042.15	2330.16	1828.48	799.933	3924.18	9.86789	10.2387	1208.34	1006.52	3122.61	2978.92	3992.08	237.117	24.0335	0	0	0.479936	0	2269.48	2298.8	3403.85
MAGBg0370	22.39	17.96	3.37198	2.34235	3.31783	4.06821	2.02903	4.1252	3.49143	0.139421	3.70119	3.24522	3.71534	2.49881	3.44833	3.85774	3.62471	4.96752	0	4.20107	0	4.7208	4.44376	3.33429	4.30292	4.57665	6.95306	27.6011	36.5107	42.4403	33.0982	35.731	26.3362	52.5399	42.4852	35.3432	18.7119	17.9995	22.4122	25.5394	19.1994	0	0	0	0	0.768615	22.6745	19.5655	24.2365
MAGBg0371	0	0	0.236678	0.256338	0	0	0	0	1.05612	0.431745	0	0.427879	0	0	0.182497	0	0	0	0	0	0	0.155814	0	0	0	205.644	183.621	1043.96	383.087	938.972	656.449	398.875	938.65	110.461	288.696	669.014	632.375	724.259	805.033	903.937	283.366	0	5.03017	10.4049	0.452152	7.11972	565.582	659.218	774.169
MAGBg0372	215.76	260.99	670.765	434.921	269.568	287.572	256.953	290.199	319.979	251.483	317.91	176.779	292.964	269.163	246.362	211.968	1507.81	1055.5	1257.69	1323.38	787.26	258.608	256.381	301.982	288.737	133.518	129.097	203.635	239.651	315.148	225.249	204.986	186.715	268.527	227.117	261.311	175.315	149.009	194.648	218.24	169.417	90.814	104.149	164.626	243.066	202.667	192.432	134.2	194.839
MAGBg0373	1.66	0.98	8.98761	3.71134	5.35847	2.69398	4.03321	5.19772	4.55606	4.05902	4.82286	1.65796	8.88863	9.26366	7.98011	5.97656	0.535512	1.78769	4.5197	1.9352	0	1.72757	1.89713	2.78598	3.97312	167.22	266.426	210.68	256.362	337.95	217.038	316.83	280.944	471.121	385.883	253.274	155.103	221.692	280.574	260.877	150.762	83.7172	52.1138	0	3.8709	24.8857	276.187	215.616	261.257
MAGBg0374	0	0	0.253153	0.102683	0	0	0	0.138038	0.593238	0.266496	0	0.372753	0	0	0.427818	0	0	0	0	0.318773	0	0	0.447786	0.15509	0	96.3832	55.3296	114.798	128.121	201.151	136.68	128.074	89.8889	59.2848	113.413	147.37	174.331	113.591	130.313	125.327	151.729	0	3.02839	0	0	6.14148	113.418	120.88	136.656
MAGBg0375	28.2	37.66	40.4224	46.7905	104.622	72.1245	87.2598	62.6294	64.0247	79.7705	132.911	142.233	58.5922	71.8895	62.1572	65.5931	6.23388	7.51841	5.41796	5.71606	0	64.7994	70.9693	65.34	65.295	50.376	127.339	36.5672	48.8377	57.3827	42.1769	60.0269	58.5692	152.574	31.1969	49.2569	23.2905	44.8925	57.8556	48.239	30.6917	0	41.4711	14.248	24.6688	26.0046	63.3664	38.7734	44.259
MAGBg0376	10.49	15.23	4.25007	16.0901	6.34265	11.8802	12.7857	17.145	12.9195	10.4667	6.88131	9.15856	17.3438	13.8135	15.9052	17.5558	0	1.44594	17.5802	0.449064	5.01058	17.0956	19.0132	21.1911	15.0795	16.6742	12.3078	4.14872	12.057	8.6888	12.9807	12.3657	10.5968	13.0427	10.1778	10.1507	9.44886	11.2566	15.3793	11.7817	8.74531	234.745	12.0548	46.1872	0.253201	5.9487	13.5602	8.46126	13.2261
MAGBg0377	0	0.31	0	0	0	0	0	0	0	0	0	0	0	0	0	0.195494	0	0	0	0	0	0	0.21823	0	0	1.12282	0.463002	0.536259	0.291817	0.280454	0.685049	0.563062	0.270575	0.846817	0.277283	0.539643	0.271931	0.28797	1.18891	0.585989	0	0	1.72387	0	0	0.497461	0.312948	0.307349	0.297457
MAGBg0378	0	0	0	0	0	0	0	0	0	0	0	0	0	0	0	0	0	0	0	0	0	0	0	0	0	0.53385	2.01938	0.355982	2.17216	2.86182	7.17421	1.60175	3.75567	3.70882	1.95284	3.56517	1.79025	1.61506	2.87414	1.69339	5.93689	0	0	0	0	0	3.43655	1.43677	2.36194
MAGBg0379	0	0	0	0	0	0	0	0	0	0.423083	0	0.129251	0	0	0	0	0	0	0	0	0	0	0	0	0	17.2572	18.5504	64.3618	56.0271	108.45	84.0557	70.7346	60.1621	53.6635	120.381	91.7861	97.5499	48.6987	65.0689	48.5486	60.2075	0	0	24.099	0	0	46.342	56.0853	48.9913
MAGBg0380	231.29	277.56	670.635	454.058	268.488	449.128	272.753	308.857	328.672	271.687	342.929	185.525	342.215	288.06	267.621	209.77	1693.09	1098.23	1145.98	1376.41	856.227	309.678	278.545	360.591	296.218	271.744	68.76	207.665	101.323	365.93	273.885	160.576	126.796	63.3828	361.943	527.823	396.342	131.693	221.19	119.986	257.531	213.681	533.893	203.757	586.35	343.218	159.177	194.753	126.434
MAGBg0381	143.3	151.09	9.94079	75.2367	7.74975	88.3994	2.60878	6.24441	3.55065	3.04363	9.0311	11.9641	86.0238	95.3806	83.4502	51.4522	1.01317	8.47364	36.239	3.4551	3.92148	88.343	91.1924	92.0407	47.5151	406.359	198.184	887.654	676.448	1250.29	805.851	895.768	757.968	1162.61	394.619	1263.65	856.924	772.662	1079.44	1052.35	884.508	461.847	173.826	91.0294	10.329	78.1701	860.479	935.563	1132.07
MAGBg0382	864.67	726.21	377.524	452.896	302.85	350.739	435.152	472.449	518.289	553.756	385.93	493.557	541.54	552.506	466.14	573.968	390.113	485.199	473.564	294.776	549.819	560.827	666.965	526.315	559.264	47.1146	179.649	6111.9	6822.51	1672.61	1554.27	1099.25	1165.65	864.774	575.629	346.656	203.212	1204	1637.47	1382.81	2396.17	2272.59	4557.2	1433.21	3414.16	3777.11	3030.85	918.622	764.461
MAGBg0383	0	0	0	0.290914	0	0	0	0	0.891449	1.93091	0	0.566178	0	0	0.268621	0.830363	0	0	0	0.625083	0	0	0	0	0.372552	7.72788	224.207	561.893	1328.14	451.493	756.062	1458.43	1261.22	128.492	6.51636	792.528	204.986	744.67	214.655	571.652	924.541	0	10.9825	0	3.28884	7.65414	804.634	170.887	582.59
MAGBg0384	214.89	132.54	980.38	360.804	766.163	1250.31	361.285	378.183	471.54	314.021	665.498	347.1	711.077	728.233	927.965	753.966	66.4171	212.819	247.152	177.646	244.083	268.955	312.397	351.464	436.739	17.0264	13.9134	32.5832	671.542	583.851	1165.81	561.136	299.711	373.936	375.417	417.519	509.423	167.033	179.633	253.28	859.555	0	28.7279	29.4152	7.94379	12.5532	299.656	149.527	181.852
MAGBg0385	0	0	0	0.546602	0	0	0	0	0.29633	0.381497	0.126689	0	0	0	0	0	0.164107	0	9.48902	0	0	0	0	0	0	127.927	110.84	627.446	182.217	367.322	315	121.315	583.25	4.14688	5.47837	181.088	162.189	474.508	447.685	593.908	46.9617	0	0	0	0	0.641422	344.776	357.176	502.604
MAGBg0386	0	0	0	0	0	0	0	0	0.313844	0.87199	0	0.455751	0	0	0	0	0	0	0	0	9.08679	0	0	0	0.466864	5.93547	277.876	647.335	1605.51	468.764	848.441	1587.38	1464.62	120.108	9.93131	970.663	243.178	810.048	198.248	656.467	997.364	57.7165	4.10382	20.5611	0.78576	9.57748	949.594	173.372	626.442
MAGBg0387	0	0	0	0	0	0	0	0	0	0	0	0.169865	0	0	0	0	0	0	0	0	0	0	0	0	0	0	0	0	0	0	0	0	0	0	0	0	0	0	0	0	0	0	0	0	0	0	0	0	0
MAGBg0388	0.29	0	0.586277	0.713593	0.614621	40.9801	0.490501	4.72491	3.95564	2.91186	0.367036	0.315236	4.8296	7.25946	5.12865	2.11115	5.24781	39.6493	778.778	29.1525	648.777	2.70517	2.43626	6.17021	2.2352	0	0	1.14487	8.259	1.89956	4.36904	0	1.67273	1.27089	0	0	0	0	1.02339	0	2.42576	4376.71	32.2401	2633.27	4.73868	19.3962	2.11466	1.74685	1.56185
MAGBg0389	29.77	21.96	86.5347	43.4426	67.2962	50.7096	39.6922	40.8251	35.6561	38.242	65.9127	45.4545	66.7585	77.4257	86.8494	65.2973	9.28792	23.6717	23.3399	19.4545	27.8368	31.3003	38.1723	35.3446	40.4874	28.3307	41.0292	61.3916	63.1128	87.8705	62.6919	60.6449	58.3509	87.2953	72.9603	76.5032	42.7087	34.215	47.7959	52.6027	44.6235	0	9.67604	0	1.93653	3.80679	38.675	33.9942	45.3695
MAGBg0390	0	0	0	0	0	0	0	0	0	0	0	0	0	0	0	0	0	0	0	0	0	0	0	0.185552	0	0	0.173367	1.11232	1.77428	1.16448	3.48761	1.62561	1.5772	0.42245	0	1.81314	3.83174	1.89009	2.81762	3.44147	2.42572	0	0	0	0	0	2.22202	4.75045	6.24055
MAGBg0391	4.66	3.03	24.9266	11.9679	22.6528	22.7685	11.3488	10.4667	15.1127	10.4647	18.0346	9.18227	22.7552	23.0604	26.8223	22.7615	2.0169	3.82361	7.79385	3.43371	15.1086	9.81436	8.25547	7.69652	12.6359	118.15	62.167	86.1306	157.667	202.807	282.536	89.2005	124.446	132.551	126.026	237.675	165.202	223.318	243.896	239.357	63.8267	49.787	25.8647	10.5792	1.95184	13.6722	313.645	186.44	220.112
MAGBg0392	151.93	205.07	147.283	210.93	166.4	93.189	131.408	130.295	112.433	137.349	110.995	144.412	172.074	180.467	165.755	183.489	22.0297	18.7607	17.1033	15.2115	10.097	206.888	211.819	190.43	187.107	274.108	252.172	260.188	610.072	310.787	551.11	457.403	306.417	170.207	120.66	283.159	654.188	320.346	204.75	187.417	301.843	19.9604	23.0498	12.9729	20.1715	18.3349	347.622	184.925	188.846
MAGBg0393	0	0	0	0.125017	0	0	0	0.138823	0.132447	0	0	0	0.150852	0	0.170707	0	0	0	0	0	0	0	0	0.161546	0	26.7007	27.1389	24.077	25.1628	18.1093	21.0864	21.4916	26.0204	24.0397	26.1736	21.2617	25.8721	27.2698	19.0431	22.762	26.4624	17.4794	36.0484	0	1.36316	14.4187	23.4634	23.2977	22.2121
MAGBg0394	193.03	233.88	574.68	379.613	246.405	279.914	253.681	314.66	279.825	271.288	300.054	163.104	336.541	286.91	259.34	232.511	1439.27	972.963	992.528	1183.37	823.488	308.768	273.293	329.291	274.038	265.108	146.731	183.618	128.571	100.937	92.0187	54.6033	62.9947	56.8516	96.4133	65.2676	66.6755	172.964	219.622	286.829	326.386	446.987	726.377	665.972	1337.7	962.36	233.061	157.634	200.696
MAGBg0395	0.46	0.52	0.682628	3.42089	0	2.11424	0	0	3.00097	3.16805	1.593	4.18454	0	1.16469	1.56545	1.58418	0.697863	0.461867	23.4903	1.35866	6.44189	3.04753	0.877959	0.914903	3.26758	100.891	129.4	538.931	594.423	724.936	665.44	696.122	584.499	169.222	656.35	872.804	744.717	418.014	441.846	384.574	636.216	53.0199	36.2633	57.4107	57.4802	51.512	461.368	395.224	374.561
MAGBg0396	0	0	0.140213	0.270042	0	2.10948	0	1.17184	1.83351	0.880321	0.414785	0.12413	0.800128	1.10624	1.31844	0.714381	0.861255	4.36218	88.3534	2.80222	102.042	0.765654	0.607107	0.170667	0.766813	327.236	559.691	282.34	342.268	486.89	301.213	404.833	399.317	573.773	569.605	398.625	197.105	392.776	443.168	368.166	180.908	376.64	13.0047	312.009	2.99642	13.4457	462.819	340.796	380.283
MAGBg0397	32.75	18.51	139.494	53.7992	99.6813	142.551	58.9492	53.6883	61.5594	47.4578	86.8433	42.0219	105.888	106.146	152.149	104.837	8.23936	26.4256	20.0852	27.4992	30.0464	38.0533	44.862	49.4877	52.0755	0	0	0.261022	7.577	2.65802	9.49224	1.10013	1.15373	2.68085	1.73131	4.25801	1.96372	0.664878	1.12033	0.941228	5.03834	0	0	0	0	1.33734	0	0.955994	0.32246
MAGBg0398	32.7	22.8	38.6047	29.7905	36.383	12.3226	33.2753	25.2057	18.1118	35.926	28.3369	36.6258	23.0583	24.481	20.1728	26.3562	1.76397	8.98964	0	3.00151	11.1515	23.218	21.9074	26.8641	20.079	9.52226	2.80371	3.19693	4.37919	7.09078	2.4128	5.00534	3.82261	5.27184	7.44451	3.30447	1.77457	5.61318	4.8856	6.63453	2.10267	0	0.625516	142.475	0	0	8.14401	3.06464	5.4014
MAGBg0399	0	0	0.223083	0	0	0	0	0	0.229074	0	0	0	0	0	0	0	0	0	0	0.717966	5.08628	0	0	0	0	0	0	0	0	0	0	0	0	0	0	0.253741	0	0	0	0	0	77.598	0	0	0	0.417951	0	0	0
MAGBg0400	9.95	3.28	12.9984	5.58488	19.7324	4.11349	16.2506	15.6097	15.0565	13.921	16.8401	16.6206	4.16926	4.44892	4.57089	6.7188	0.249285	1.68e-08	5.28031	0	0	2.10176	5.20372	4.36273	6.89089	749.736	16.3369	437.042	142.254	850.545	546.696	218.684	196.397	59.1708	461.612	1654.55	816.821	180.81	251.785	129.951	282.257	51.7401	22.7951	0	0	10.9406	181.816	221.666	149.128
MAGBg0401	0	0	0	0	0	0	0	0	0	0.257765	0.12004	0.109898	0	0	0	0	0	0	0	0	0	0	0	0	0	22.5599	20.8186	57.1404	50.3027	76.6505	53.2866	55.4003	52.3262	47.5121	71.1327	71.8171	79.3108	43.3424	56.6956	59.0261	65.7455	17.0666	21.5503	0	0.582761	11.8287	44.4898	54.7424	52.1895
MAGBg0402	743.73	920.77	2149.76	1473.83	888.219	931.462	860.854	1000.54	1077.11	824.448	1093.67	612.746	1061.54	919.501	837.321	716.865	4999.03	3387.26	3961.38	4263.26	2684.2	1021.45	913.595	1123.51	972.63	512.893	317.742	278.366	265.048	324.293	261.94	272.75	219.015	167.698	264.351	219.466	303.045	328.223	343.103	324.544	383.904	646.438	2621.48	2145.84	3833.74	2541.2	326.536	334.882	354.204
MAGBg0403	0	0	0	0	0	0	0	0	0.478428	0	0	0	0	0.63083	0.619193	0	0.368181	2.47159	23.3288	1.87945	17.4568	0.625579	0.584709	0.291872	0.262955	0	0	0	0	0	0	0	0	0	0	0	0.335851	0	0	0	0	154.038	0	233.654	0	0	0	0.346186	0
MAGBg0404	1.22	1.69	1.98744	1.99926	3.00165	1.52237	1.71905	0.743569	1.74713	2.72581	2.27148	1.82693	1.13936	1.30897	2.02267	1.66627	0	0.505187	0	0	0	1.33507	1.23332	0.867378	1.3998	8.16452	7.34222	7.24432	8.77691	8.05977	7.95008	8.98704	8.61816	8.14227	7.62613	6.5382	8.32613	7.36874	10.4307	9.24294	10.2875	18.9561	5.84999	0	0.211189	2.84677	6.08515	10.1804	7.7878
MAGBg0405	261.97	397.81	520.058	1125.61	916.317	737.922	2002.16	2168.87	2130.14	2314.76	858.341	1205.57	1303.08	1231.77	1256.96	1767.29	18.0253	58.2506	246.721	25.0688	199.424	1838	1693.28	1666.95	1939.98	54.0907	1762.91	1068.73	2143.33	1362.51	2417.94	4538.4	4048.41	4715.52	5029.55	2285.76	1805.24	1793.8	1749.79	1804.04	2274.84	972.568	35.464	715.826	4.62459	25.0616	2162.74	1993.76	2140.21
MAGBg0406	8.06	7.9	3.23905	5.07719	4.06672	7.26322	2.70223	3.10877	2.86678	2.995	4.76319	5.83393	3.10232	5.31633	2.04831	2.13489	0	1.0801	14.7691	0	3.68388	2.35523	3.912	3.15383	4.11	142.073	21.9389	245.6	191.38	439.286	329.564	243.158	196.899	49.6286	390.646	575.793	467.501	171.067	221.233	141.103	299.365	66.5389	12.4677	0	0.229049	3.52534	189.081	188.064	144.049
MAGBg0407	1011.36	1229.06	1258.05	1626.62	1607	1084.96	1879.15	1972.78	1790.8	1998.3	1537.84	1818.95	1636.05	1590.59	1553.84	1824.16	1425.19	997.926	1054.24	1159.2	803.948	1985.52	1874.07	1897.04	2008.63	548.213	332.443	361.436	914.862	333.867	789.329	673.056	413.873	447.263	44.6618	278.666	899.204	533.693	353.716	341.595	412.659	329.773	351.728	339.335	588.654	647.684	532.666	332.22	361.326
MAGBg0408	0.2	0.72	0.130318	0.247273	0	0	0	0.186628	0	0	0	0.109022	0.145235	0.179397	0.167034	0	0.195382	0.453938	0	0.666518	0	0.132701	0.275672	0	0	23.8059	64.8782	108.9	129.318	169.791	109.485	118.605	118.589	167.244	148.662	136.209	78.7368	79.4915	102.926	104.109	67.3142	0	3.08427	0	1.20788	1.96604	79.6191	67.2504	103.227
MAGBg0409	228.07	254.07	189.636	244.906	333.419	172.679	223.706	199.145	175.11	213.668	277.399	370.562	232.376	247.2	235.601	221.396	8.62013	15.8759	66.2777	7.21222	52.1569	248.054	262.845	243.584	251.537	812.344	488.827	1099.54	710.858	1221.26	741.486	922.386	872.274	1569.05	307.437	1190.82	747.823	993.49	1293.23	1479.01	1424.06	162.553	63.0113	47.9524	5.38708	21.8153	1133.07	1203	1435.55
MAGBg0410	2.7	0.68	1.48834	0.881817	2.54108	0	2.7128	0.788827	2.04573	2.11758	1.54618	1.26045	0.545768	0	0.954167	1.07099	0	0	4.91312	0.395269	0	0.181334	0.854924	0	0.928954	785.505	19.9466	393.932	125.076	691.205	457.755	169.745	125.79	68.9423	270.122	1522.64	591.646	138.328	202.95	117.617	233.384	44.4946	36.6362	0	5.50274	24.157	143.484	186.318	138.955
MAGBg0411	0.22	0	0	0	0.115231	0	0	0	0	0.143155	0	0.121441	0	0	0	0.13682	0	0	0	0	0	0	0	0.172772	0	11.0199	8.44251	8.66392	9.65102	9.81581	16.8578	8.14852	13.308	14.6759	9.40736	14.7545	14.3113	12.9048	16.0363	14.8102	9.60679	0	9.72719	0	0.633602	4.90594	14.1696	14.2746	14.3664
MAGBg0412	97.18	110.68	88.5276	136.004	394.423	223.842	215.422	165.139	176.008	184.11	371.281	564.563	169.964	202.677	175.126	173.406	1.51881	7.04137	9.14967	1.85177	6.84721	188.118	221.325	202.82	189.221	82.9237	55.8159	185.068	199.086	336.398	253.887	291.853	253.013	169.658	490.987	367.219	286.013	151.099	193.197	143.845	202.57	0	2.15697	12.4964	0.806016	6.36839	179.735	162.678	135.768
MAGBg0413	0	0	0	0.285809	0	0	0	0	0.943504	0.881855	0	0.45488	0	0	0	0.144976	0	0	0	0	0	0.338479	0	0.162738	0	396.569	305.033	1728.44	446.683	1022.11	838.159	376.37	1623.19	29.6306	23.9623	587.298	446.723	1301.43	1244.14	1683.92	105.41	0	8.57425	0	0.923013	5.0018	1026.54	1004.08	1455.66
MAGBg0414	0	0	0	0	0	0	0	0	0	0	0	0	0	0	0	0	0	0	0	0	0	0	0	0	0	29.1732	41.3513	28.233	29.6962	35.9437	27.9859	20.6876	27.4388	19.2705	11.3546	32.8227	28.3831	36.6401	41.7322	44.6052	20.8575	0	0	0	0.223693	1.71279	38.197	38.8449	43.442
MAGBg0415	3.1	1.89	6.20415	2.68802	0.959552	1.77833	2.03245	2.25739	1.05749	1.72254	0.840925	0.371244	1.96081	1.51888	0.841378	1.62541	13.343	11.5469	0	8.15839	6.19816	1.14117	0.690354	0.808669	1.10115	35.097	21.1383	15.254	30.9562	19.057	22.2135	12.4801	14.2786	20.8256	19.4542	10.1524	5.98272	13.4257	18.8429	21.5336	25.8771	98.0954	186.462	252.47	417.782	383.387	18.3487	12.0518	18.7602
MAGBg0416	0	0	0	0	0	0	0	0	0	0	0	0	0	0	0	0	0	0	0	0	0	0	0	0	0	0	0	0	0	0	0	0	0	0.236719	0.1911	0	0	0	0	0	0	0	2.79208	0	0.442171	1.0392	0.203057	0	0.228678
MAGBg0417	0	0.14	0	0.469675	0.133238	0	0	0	0.645927	0.329692	0	0.426311	0	0	0	0.162866	0	0	0	0	0	0	0.191136	0.202115	0	66.9795	4.72414	161.829	83.6657	318.111	217.302	133.632	109.137	27.3807	341.718	382.369	363.15	116.837	175.504	84.242	207.439	0	3.59214	0	0	2.99292	109.863	155.418	83.4592
MAGBg0418	17.12	19.05	51.6122	32.2646	24.0209	26.5305	24.8791	27.2547	26.1463	23.2648	27.2877	13.8217	35.3834	29.5535	19.9098	18.6515	162.042	109.069	183.402	144.697	87.8161	27.9371	21.4718	31.7483	21.835	43.6176	63.9859	44.3478	53.9088	57.2425	55.5493	60.6778	51.93	19.7838	8.85169	53.5365	32.3194	57.297	58.4092	57.0591	69.2098	27.2845	60.3902	54.1267	107.518	104.07	60.5011	45.2281	68.9258
MAGBg0419	0	0	0	0	0	0	0	0	0	0	0	0	0	0	0	0	0	0	0	0	0	0	0	0	0	0	0	0	0	0	0	0	0	0	0	0	0	0.437679	0	0	0	0	0	0	0	0	0	0	0
MAGBg0420	38.73	31.67	32.3966	36.5393	3.60484	4.71624	5.91905	5.60715	7.53517	10.4086	5.34138	3.96625	4.88788	4.85908	6.55143	1.38432	12.9037	35.4146	31.3277	33.281	20.4132	6.64283	6.7493	5.05289	1.14183	1195.44	862.338	629.72	748.828	714.733	826.668	808.058	695.827	377.639	969.304	811.469	1014.17	936.867	925.991	774.564	850.454	610.637	1320.3	39.9474	41.9669	483.726	860.938	1004.57	839.951
MAGBg0421	0	0	0.130822	0.251577	0	0	0	0	0	0	0	0	0	0	0	0	0	0	10.4177	0	0	0.473446	0	0	0	10.1955	267.856	660.236	1500.01	575.163	881.22	1628.16	1462.55	168.706	72.3995	897.062	311.747	825.369	258.735	675.894	1024.68	60.8695	3.56713	28.691	2.15184	4.83113	942.532	208.642	630.008
MAGBg0422	0	0	0.325157	0	0	0	0.143896	0.339778	0	0.334463	0.15273	0	0	0.217317	1.9386	0	1.24834	5.78736	75.044	1.50989	63.377	0	0.703428	2.25189	0.185442	0	0.310368	0	0	0	0.369818	0	0	0	0.00201743	0	0.999948	0	0	0	0.214586	591.615	8.84251	101.018	1.1526	4.26656	0	0.693589	0
MAGBg0423	0	0	0	0	0	0	0	0	0	0	0	0	0	0	0	0.2026	0	0	0	0	5.62619	0	0	0	0	0	0	0	0	0	0	0	0	0	0	0	0	0	0	0	0	0	0	22.2241	0	0	0	0	0
MAGBg0424	0.49	0.89	4.11538	4.73337	1.68949	40.4949	1.64631	5.91024	70.8837	14.9016	4.12611	3.1088	8.9167	13.5223	34.8506	7.58631	9.67802	47.3283	1217.33	43.5472	634.017	142.589	51.961	9.96175	10.4062	126818	250275	30441.6	7854.23	47800.9	5182.64	1317.8	9100.63	230.706	165.667	34701.4	2087.38	75842.3	90426.4	55978.3	210.519	4404.32	180.752	2697.13	105.913	150.412	77415.7	71106.8	55600.5
MAGBg0425	0	0	0	0	0	0	0	0	0	0	0	0	0	0	0	0	0	0	0	0	0	0	0	0	0	15.7984	7.76596	15.5524	27.6612	42.4779	22.328	27.2313	13.2507	0	0	10.9991	31.654	19.2709	18.0598	22.1439	34.6861	0	0	0	0	0	21.102	24.1678	28.6355
MAGBg0426	0	0	0.106165	0	0	0	0.151809	0	0.525144	0.377737	0.36383	0.484429	0	0	0	0.202628	0	0	0	0	0	0	0	0	0	1.74122	5.86005	154.305	380.27	362.234	307.248	865.242	651.304	1170.29	1248.87	235.094	121.016	345.827	350.008	296.278	102.442	0	1.17389	22.6883	1.53006	1.26126	466.617	271.075	307.727
MAGBg0427	40.74	36.18	50.9294	51.8605	52.7843	19.1159	51.4196	36.8281	36.2447	56.696	53.0263	54.4761	43.9886	50.7769	56.2619	58.8147	9.03712	11.4874	14.3234	10.9579	6.73298	46.7276	56.1425	52.7243	38.7986	0	0	0	0	0	0	0	0	0.51123	0.260233	0	0.517637	0	0.268439	0	0	0	0	0	0	0.504082	0.286218	0	0
MAGBg0428	0	0	0	0	0	0	0	0	0	0	0	0	0.280186	0	0	0	0	0	0	0	0	0	0	0	0	30.4752	10.4414	18.9103	23.0493	37.9534	50.622	16.0003	20.4259	24.1375	22.6882	42.6283	34.0141	36.7897	37.4739	39.0655	13.0302	0	9.89996	0	0	7.15162	71.9245	36.6286	32.0493
MAGBg0429	0	0	0	0	0	0	0	0	0	0	0	0	0	0	0	0	0	0	0	0.354986	0	0	0	0	0	5.38148	2.86636	4.62387	4.00875	4.31159	4.13052	3.86619	3.01936	4.1439	2.82976	4.27928	5.73397	4.24248	4.97474	3.94916	4.09892	0	3.47264	18.6706	0	1.02249	2.59398	5.85027	2.66529
MAGBg0430	0	0	0	0	0	0	0	0	0.287859	0.151809	0	0.124556	0	0	0.186193	0	0	0	4.66705	0	0	0	0	0	0	94.7347	185.767	98.4174	99.3039	152.797	107.115	85.9096	83.5774	127.061	94.0068	135.634	62.5743	95.7085	117.956	110.661	74.2618	0	2.67508	0	0.91543	1.66239	93.2143	91.5209	111.545
MAGBg0431	0	0	0	0	0	0	0	0	0	0	0.123351	0	0	0	0	0	0	0	0	0	0	0	0.178897	0	0	155.534	309.051	41.5901	12.6572	53.5579	12.5411	6.35243	16.8639	9.77045	8.18049	48.4754	6.39701	95.6814	110.562	78.7808	1.79866	0	0	0	0	0.61119	104.906	84.5035	64.4627
MAGBg0432	0	0	5.2596	0	4.46039	0	3.6934	3.6058	1.3e-07	3.64459	3.26832	0	0	3.98e-06	3.94e-06	0.419532	0	0	0	0	0	0	0	0	1.58224	0	0	0	0	0	0	0	0	0	0	0	0	0	0	0	0	0	0	0	0	0	0.258275	0	0
MAGBg0433	0	0	0.00105198	4.07e-08	0.000209298	0	0.000691743	0	0.00138726	0	1.48e-09	0	2.12e-09	0	0.00182611	0.000202913	0	0.00212727	0	1.95e-06	0	0	0.0015046	2.37e-09	0	0	0.416302	0.579712	3.91738	6.34263	7.68909	3.05774	1.62165	2.29303	1.27184	3.96171	4.09457	0.266122	1.16998	2.14134	2.76074	0	0	0	0	0	1.73977	1.11579	1.17662
MAGBg0434	0.1	0.1	0.868956	0	0.403142	0.53262	0.107398	0.389127	0.495517	0.250434	0.233213	0.212417	0.566224	0.979815	0.163715	0.837703	0	0	0	0	0	0.129323	0.268542	0.453568	0.271239	0	0	0	0	0	0	0	0.228306	0	0	0	0	0	0	0	0	0	0	0	0	0	0.224592	0	0
MAGBg0435	2.5	2.84	2.17522	1.80006	8.41433	2.74548	2.76774	4.16448	3.10499	2.83942	7.88924	12.2555	3.64765	3.19836	2.8088	2.22046	0.196489	0	0	0	0	4.34555	3.3218	4.05001	3.21516	65.1219	35.5948	76.9945	50.1483	112.81	44.4224	79.6268	71.2446	92.85	25.7094	87.6672	52.6757	70.2176	98.1625	98.3523	86.975	24.1545	15.7505	0	0	5.87227	77.9068	95.0104	107.85
MAGBg0436	0.69	1.62	6.69155	3.60483	6.14136	10.2995	3.65013	2.12802	2.9028	2.05429	4.78287	4.85669	3.15176	5.04661	6.01103	4.39546	0	1.03496	4.71817	0.760224	7.06116	1.51561	2.04549	1.41672	3.56844	3.20383	1.97778	5.00199	9.29677	3.13454	5.50432	9.9219	10.1025	4.66762	3.39692	6.89695	2.00337	6.18911	3.1126	5.82866	6.55221	0	3.63654	12.8879	0	1.41358	8.44904	4.21143	5.08322
MAGBg0437	0	0	0	0	0	0	0	0.233502	0.222962	0	0.209925	0	0	0.293987	0.288564	0.215435	0	0.79494	21.7439	0.583922	10.8472	0	0	0	0	0	0	0	0	0	0	0	0	0	0	0	0	0	0	0	0	0	1.21689	79.1928	0	0	0	0	0
MAGBg0438	0	0	0	0	0	0	0	0	0.193783	0.427633	0	0.160189	0	0	0	0.188751	0	0	5.74899	0	0	0.191395	0.206756	0	0	57.3249	121.596	517.491	668.982	647.555	751.617	816.495	714.158	126.6	482.427	888.353	705.92	467.67	398.055	389.548	697.005	82.7271	61.8458	17.2445	2.51362	32.9386	532.266	389.295	419.59
MAGBg0439	0	0.16	2.20836	0.953839	0.0667721	1.2546	0.246592	1.41722	16.7909	13.2469	4.12291	2.19811	1.38669	2.02189	5.08006	2.00312	2.10592	9.70437	374.104	17.7421	181.224	6.07557	5.55911	2.16853	1.54231	16643.3	13816.3	12183.4	14006.8	15227.7	15065	15774.9	8338.49	5585.81	19514	14246.6	20486.4	20309.4	19152	16719.2	18277.9	1532.89	358.739	1154.99	36.8374	660.947	18425.6	20608.9	18959.3
MAGBg0440	9911.36	8295.42	3536.73	3707.5	3175.78	4032.61	4015.89	4617.87	4825.32	4708.4	3631.22	4094.09	4214.07	4554.87	3881.49	4604.7	3661.18	4013.23	3301.85	2565.64	4212.6	4493.75	5581.8	4119.56	4616.45	51.4981	81.3811	384.398	411.051	135.116	104.117	107.423	97.3772	99.9231	84.1611	45.1942	31.3754	77.9992	116.104	107.031	156.869	270.462	283.765	124.464	338.398	237.582	176.598	71.393	72.7698
MAGBg0441	0	0	0	0.173166	0	0	0	0	0.184218	0.186243	0	0	0.210559	0	0.23842	0	0	1.31471	23.954	0.482455	0	0	0	0	0.202065	2.3536	2.63797	4.78031	4.33136	5.26019	5.12409	6.24993	8.14675	7.71097	8.06091	5.16923	4.59837	3.09322	3.16594	5.55773	4.24848	24.6628	3.33902	49.0737	0.552143	1.58407	10.0224	5.95593	6.43179
MAGBg0442	5.32	4.47	0	6.41125	3.97585	2.82066	0.000642692	0.0046045	2.83186	0.000105981	0	6.63858	4.12739	3.98562	3.19949	3.99682	0	0	0	0	0	3.9496	6.78108	4.84286	0	0	0	0	0	0	0	0	0	0	0	0	0	0	0	0	0	0	0	0	0	0	0	0	0
MAGBg0443	0	0.15	0	0	0.34557	0	0	0.229105	0.181882	0	0	0.13372	0	0	0.480901	0	0	3.55341	14.4958	1.16451	34.9549	0.192651	0	0	0	8.40688	4.17453	7.67168	12.0256	15.5959	25.9838	6.55386	10.3578	9.65199	11.2135	20.8987	14.0943	18.1254	17.9347	14.5012	7.40293	154.129	3.19472	211.308	0.730057	2.09818	22.6074	14.2387	14.6032
MAGBg0444	0	0	0	0	0.11261	0	0	0	0.154675	0	0	0.122252	0	0	0	0	0	0.574592	0	0	0	0.203045	0.1735	0	0	304.734	688.436	77.2386	31.5569	101.708	17.8342	16.995	39.6705	23.3715	23.1728	69.1106	8.72093	184.598	226.412	138.112	5.14914	35.8753	0.871764	0	0	0.611101	172.267	154.96	113.288
MAGBg0445	0	0	0	0	0	0	0	0	0.11751	0.237586	0	0	0.134293	0	0	0	0	0	0	0	0	0.122704	0.382175	0	0	44.2607	20.8386	65.7632	54.5443	97.9696	91.7082	69.2112	66.2814	67.1682	93.5208	114.187	103.657	68.2425	89.841	78.0766	91.2839	131.352	53.5951	10.445	2.94424	32.5862	74.6003	90.6555	88.0698
MAGBg0446	0	0	0.199623	0.448448	0	0	0	0	0.594956	0.542966	0	0	0	0	0	0	0	0	0	0	4.00073	0	0.561777	0	0	6.38274	6.98914	92.2785	211.719	185.954	162.505	396.461	352.168	567.972	619.226	137.13	71.3794	198.415	167.383	183.457	64.8242	0	0	27.8002	0.573791	0	270.261	132.9	160.653
MAGBg0447	4.07	2.92	2.5096	3.47438	12.5993	8.23636	6.35845	3.18503	5.88085	4.95425	10.3799	19.1178	5.28897	8.89095	6.58419	6.42768	0.255939	0	0	0	0	4.27717	6.58827	5.08196	5.47576	67.6167	15.1213	170.68	89.5655	308.575	246.641	149.65	111.173	65.6665	363.577	342.303	369.426	116.027	203.349	102.908	212.638	50.6681	82.4516	0	1.64247	26.56	144.952	191.56	114.33
MAGBg0448	124.55	83.27	615.01	236.337	461.176	597.015	235.835	247.363	295.609	199.868	439.051	210.557	471.736	475.23	598.437	473.468	42.2989	152.424	189.218	125.115	305.192	179.851	197.766	210.805	252.298	1.89038	10.9696	22.8976	38.2909	51.1184	34.8629	29.7366	23.8734	41.3612	30.3511	39.135	27.7198	11.8823	16.7415	18.6533	22.4119	1093.45	12.7995	122.648	1.29227	7.71428	14.1897	9.07948	19.8098
MAGBg0449	0	0	0	0	0	0	0	0	0	0.359033	0.334326	0	0	0	0.23398	0	0	0	0	0	0	0	0	0	0	76.6329	18.4459	85.7407	34.0711	129.147	89.3454	58.8942	61.9274	79.4516	93.6821	157.349	108.779	64.6789	100.519	81.0258	100.086	102.004	61.0265	0	0.90138	33.2257	78.354	97.9721	80.3461
MAGBg0450	11.92	9.33	15.6617	11.9957	14.6068	4.094	12.4498	6.3956	5.86931	12.4381	11.921	15.9348	10.7109	8.33422	6.16008	9.81898	0.418616	0.969709	0	0.356149	0	8.86671	10.8947	10.4204	6.08325	7.81347	13.6988	4.89914	6.66817	3.12314	6.79072	8.79472	9.20727	10.7514	9.0706	6.13925	6.79657	3.52612	6.27562	5.48787	7.92245	0	10.0201	0	0.405646	3.70966	7.19629	5.87098	5.31277
MAGBg0451	103.14	129	293.641	213.611	129.049	145.574	123.421	159.596	160.386	132.143	165.177	88.7367	156.731	134.133	125.589	104.909	723.811	500.184	506.244	635.898	363.358	147.258	133.315	160.879	142.787	226.594	236.715	351.304	353.521	353.043	251.646	270.001	246.46	381.45	369.844	259.761	175.362	169.036	205.713	267.434	246.312	725.358	1044.42	1951.93	2549.43	2090.97	223.075	159.796	235.441
MAGBg0452	0	0	0	0	0	0.374067	0	0	0.351233	0	0.154864	0	0	0	0.21593	0	0	0	0	0	3.99165	0	0	0	0	45.7967	39.8967	150.584	183.672	204.004	205.058	259.876	213.354	42.1407	162.275	301.508	196.411	128.856	130.573	118.925	202.178	91.0161	40.2262	14.571	1.77955	10.071	143.572	110.878	114.136
MAGBg0453	700.96	602.9	327.694	337.725	209.613	277.162	302.212	328.24	339.23	394.368	282.487	317.822	321.602	364.955	318.249	359.843	292.201	325.705	269.864	184.102	460.766	351.108	384.537	312.541	378.85	47.8853	188.079	5222.49	5708.17	1497.97	1393.95	950.293	966.11	739.699	462.298	332.721	210.43	1081.73	1415.43	1187.85	2048.8	3126.31	3718.77	2198.46	2992.06	3167.71	2629.03	808.143	671.941
MAGBg0454	0.52	0.92	0	0.466971	0.269577	0.356331	0	0	0.284846	0.170173	0.311893	0	0.378544	0.218348	0	0	0	0	0	0	0	0	0.359029	0.204988	0.181329	116.38	16.0558	136.515	71.449	219.645	182.244	121.475	95.8451	37.2163	209.526	356.18	275.473	78.3019	120.448	75.8238	149.775	74.6346	19.7283	0	0.585193	9.50989	104.119	131.206	80.8465
MAGBg0455	0	0	0.563397	0.416707	0	0	0	0	1.49338	0.435352	0.554163	1.24438	0	0	0.303028	0	0	0	28.6789	0	8.04336	0	0.210143	0.59135	1.1867	4.55245	466.218	1125.39	2552.49	830.915	1450.55	2703.71	2461.01	217.338	9.44103	1541.97	421.16	1343.01	357.228	1090.12	1683.93	0	2.75433	0	4.60719	3.82233	1581.3	257.78	1033.97
MAGBg0456	1.15	1.63	1.70636	1.2872	0.70127	35.7893	2.44497	7.34023	2.44224	2.68142	2.58409	0.742654	9.36875	20.7218	15.9094	2.06499	11.8211	92.8078	749.521	45.1456	1512.79	1.94174	4.86928	12.6467	7.88811	0.639231	0.196475	0	0.691795	1.13652	1.39562	0.286515	0.254058	0.379522	0.559629	0.521547	1.59934	0.799436	1.10949	0.870123	0.525598	8374.66	32.9945	6137.19	3.96293	22.4023	0.808651	1.36027	0.582161
MAGBg0457	0	0	0	0	0	0	0	0	0	0	0	0	0	0	0	0	0	0	0	0	0	0	0	0	0	0	0	0	0	0	0	0	0	0	0.194316	0.395326	0	0.203123	0.197835	0.205275	0.389598	0	0	0	0	0	0	0	0.413614
MAGBg0458	155.92	202.13	468.884	332.665	193.811	198.477	181.986	203.743	247.04	177.939	240.414	131.404	225.955	195.169	163.08	145.563	1007.87	740.75	795.909	936.927	611.749	217.112	192.977	247.473	209.014	133.909	202.719	20.8719	5.86187	28.4209	5.35425	2.64279	8.22109	2.58588	3.8381	17.1235	1.86824	45.5851	62.7608	31.2225	1.53578	0	39.5005	0	35.0305	13.8139	39.4945	38.4908	28.784
MAGBg0459	0	0	0	0	0	0	0	0	0	0	0	0	0	0	0	0	0	0	0	0	0	0	0	0	0	0	0	0	0	0	0	0	0	0	0	0	0	0	0	0	0	0	0	0	0	0	0	0	0
MAGBg0460	191.06	202.87	191.165	244.725	581.681	426.908	354.151	284.302	280.157	272.478	645.945	856.908	294.244	330.919	268.005	293.245	177.58	149.879	102.716	167.853	110.52	282.183	337.615	335.222	296.94	158.095	98.0205	121.175	136.672	256.532	154.16	277.243	197.247	325.496	189.998	170.743	99.6779	201.364	216.133	223.243	93.7039	111.272	94.2459	147.605	195.685	164.591	249.268	137.742	179.44
MAGBg0461	0.44	0.63	0.957462	2.0615	1.96665	4.59095	3.55677	3.11851	2.70472	3.3395	2.80431	3.27738	4.0454	4.14904	3.99929	4.9401	1.47007	3.80599	7.30561	2.50519	2.73337	3.87218	4.50721	3.83889	3.38356	207.971	156.202	129.703	155.554	134.489	164.866	165.298	188.532	188.664	186.418	164.312	184.147	154.051	152.357	137.457	160.403	137.296	276.375	25.0504	9.33013	110.414	142.922	177.215	155.79
MAGBg0462	0	0	3.04687	0	0	0	0	0	2.05e-08	0	0	0	0	0	5.71e-08	4.81e-09	0	3.37e-05	0	0	0	0	2.98e-08	0	0	0	0	0	0.185068	0	0.444665	0.366509	0	0.182983	0	0.190285	0.186752	0	0.385467	0	0	0	0	0	0	0	0	0	0
MAGBg0463	59.77	75.99	88.2577	167.691	270.974	167.951	297.634	299.703	273.622	298.249	319.677	387.828	210.968	218.304	206.139	261.348	3.14893	12.9187	23.692	4.11065	13.263	246.813	260.031	242.468	263.773	23.437	122.955	52.4181	80.9099	120.948	60.8135	115.166	91.9197	253.057	53.3546	76.016	44.4548	67.7197	73.0297	91.68	32.884	116.469	12.6659	80.6912	1.68094	15.4903	98.33	62.3599	72.9899
MAGBg0464	2.46	2.04	2.65973	2.6446	9.27074	2.44198	6.14553	3.04908	5.58851	6.00522	11.1657	13.5549	5.06135	7.04514	4.30016	5.0204	0	1.15162	0	0	0	5.15886	4.74441	4.6014	4.08004	10.9699	157.69	583.795	902.898	1055.82	757.436	1437.11	1185.37	2026.03	2021.28	817.538	429.653	627.925	756.354	751.526	427.222	22.1591	4.42278	0	3.40688	2.29708	754.133	532.577	705.615
MAGBg0465	91.01	83.56	63.7601	103.823	91.7853	40.3138	112.863	117.693	95.0486	108.055	78.6154	98.7074	96.4905	98.7623	105.049	109.618	4.21679	9.12403	0	1.8435	6.0871	115.522	104.246	101.286	117.864	65.6683	89.7545	371.026	295.561	539.172	351.266	341.949	327.887	311.719	476.388	528.799	428.018	224.324	330.975	282.3	347.668	34.68	36.1817	97.8329	103.252	89.4592	276.939	259.512	277.074
MAGBg0466	0.12	0	0	0.137757	0	0	0	0	0.450571	0.298787	0.137425	0	0	0	0	0	0	0	0	0	0	0	0	0	0	14.3843	1.56123	85.9347	43.4228	130.29	99.447	57.732	62.067	39.0169	154.152	148.222	163.437	47.6744	82.6553	34.9863	85.0219	18.1546	6.50087	0	0	1.14685	46.881	68.269	35.6441
MAGBg0467	54.36	44.42	13.7672	8.82276	9.50011	12.799	10.3271	7.43379	13.275	11.5711	9.69929	10.2084	7.07678	9.05365	7.11062	10.3942	13.3864	14.6903	136.762	9.59067	124.805	9.34723	9.67693	8.11745	13.4054	0	0	0	3.83773	1.94911	1.98309	0	0.10951	1.34459	0.0686568	4.0395	1.86783	0.0109432	1.51603	0	2.99857	612.838	5.62134	386.148	1.70681	7.43861	0.0143914	0.081517	1.45518
MAGBg0468	0	0	0.000928411	0	0	0.919434	0	0	0	0	0.60638	0	0.287942	1.01604	0.58443	0.228352	0	3.90838	8.51996	1.52419	17.2314	0.260073	0	0	0	42.2919	21.4093	28.3224	41.5735	61.7953	97.1752	29.6382	36.3739	37.4848	37.8649	83.5746	65.6299	88.8361	107.762	84.1473	22.3927	138.37	8.03971	39.5882	4.04723	3.35315	127.14	76.9229	85.6724
MAGBg0469	0	0	0	0	0	0	0	0	0	3.15531	0	0	0	0	0	0	5.10635	2.91976	0	0	11.3217	0	0	0	0	5.4661	40.4166	105.55	110.883	149.377	101.733	112.402	98.3996	174.311	117.04	126.956	75.1113	47.3217	63.9844	88.7462	85.5479	0	1.26823	16.3728	0.215707	0.841572	56.6398	37.973	87.9542
MAGBg0470	167.99	193.21	66.2704	166.377	100.341	123.213	127.46	138.916	131.237	134.492	107.482	138.463	178.223	186.001	184.932	172.481	6.14723	23.8859	233.092	16.6105	334.752	198.853	196.242	197.707	182.21	174.924	3518.78	2105.91	4124.87	2670.98	4659.79	9055.09	7955.32	9282.11	10207.3	4385.11	3468.24	3513.82	3491.62	3432.6	4487.97	1057.68	20.2225	935.521	1.31073	13.445	4272.93	3788.73	4197.89
MAGBg0471	0	0	0	0.0152718	0	0	0	0	0	0	0.118094	0	0	0	0.403534	0	0	0	0	0	3.06638	0	0	1.52e-08	0	2.89594	4.5742	2.71477	4.73502	2.57751	4.02931	5.19604	3.03191	6.44444	1.59975	5.1078	2.6298	2.79865	3.52642	3.16402	2.27292	0	0.822761	0	0	0	2.77559	2.17596	4.18014
MAGBg0472	0	0	0	0.407928	0	0	0	0	5.0501	0.709232	0.32507	0.967916	0	0	0.677516	0	0	0.581254	6.1e-05	0.421257	0	0	0.201359	0	0.176086	1448.66	26.0046	4649.5	238.579	5543.58	335.498	2461.37	2750.48	6962.68	3.47741	5373.79	374.985	2369.59	4824.84	5279.76	3584.49	23.5737	11.9096	0	2.57871	5.39951	2543.69	4223.02	5560.71
MAGBg0473	0.14	0	0.356242	0	0.292269	0	0	0	0	0	0.503867	0	0.203117	0	0	0	0.535599	0	0	0	0	0.371493	0	0.432464	0	0.229936	0.196033	0	1.81489	3.53565	3.96523	1.12205	2.01702	2.67182	1.36453	1.83869	1.80945	0.238755	1.40478	1.44712	1.14835	0	0	0	0	0	0.751402	0.939456	1.21332
MAGBg0474	236.41	193.59	282.596	245.311	255.956	99.0403	264.466	178.02	164.533	264.907	236.198	277.888	219.966	221.977	219.303	227.346	13.7972	35.4467	22.4521	19.3636	42.1149	210.363	226.534	230.613	168.247	6.48808	5.2643	4.82307	11.4362	11.2617	15.3949	3.72587	3.61103	7.02206	9.88483	21.0607	10.6531	13.2018	20.0776	15.3525	4.09187	30.822	0.62894	20.443	0.343368	0.498528	23.6041	13.0228	14.7137
MAGBg0475	0	0	0	0	0.372364	0.551236	0.190258	0.45924	0.220024	0.221852	0.206833	0.564731	0.536465	0.327888	0	0.658982	0	0	0	0	0	0.490815	0	0	0.251039	0	0	0	0	0	0	0	0	0	0	0	0	0	0	0	0	0	0	0	0	0	0	0	0
MAGBg0476	0.32	0.21	2.63698	0.739645	0.663529	0.862026	0.695409	0.866091	1.49705	0.412329	1.00328	0.461595	1.68722	1.21603	1.37263	1.80109	0	0.46054	0	0.34099	0	0.575486	0.443963	0.673021	0.144601	79.4754	166.317	20.3004	4.73755	22.6912	4.89872	1.6168	8.87314	0.921459	0.541636	14.3757	1.18104	43.9305	59.4936	30.8437	0.598552	0	0	0	0	0	40.2258	38.2718	28.9702
MAGBg0477	0.08	0.1	1.54398	0.958733	0	0.472082	0	0	15.656	13.1147	3.41133	1.94508	0	0	2.78648	1.42165	0	1.28438	81.4929	5.6173	12.5122	6.06824	5.85377	1.15296	0.573757	22912	18771.7	16512.7	18682.8	20411.3	20098.9	21455.1	10688	4239.4	26217.6	19407.1	27438.1	27357	26212.8	22521.9	24290.4	237.309	116.546	188.285	33.3482	836.54	25043.1	27737	25357.2
MAGBg0478	0	0	0	0	0	0	0	0	0	0	0	0	0	0	0	0	0	0	0	0	0	0	0	0	0	20.0678	21.5853	17.0721	18.6617	25.2733	19.9097	13.151	21.3785	14.0739	9.89852	16.022	11.9947	14.5802	19.6839	23.31	10.7561	0	3.1368	0	0	1.50645	16.1442	15.2299	18.9914
MAGBg0479	0	0	0.315184	0.144272	0	0.329944	0	0.482115	1.53451	0.807124	0	0.131583	1.26413	0.830938	3.38768	0.593087	2.36225	8.9423	182.836	6.56979	243.815	1.44679	0.499502	2.5622	0.842828	12.3315	43.3234	24.1784	45.7667	31.0705	50.3532	95.5503	89.918	90.8134	96.8636	48.2606	43.0338	36.7677	41.3634	31.7214	50.0493	1476.02	32.6597	234.613	0.241151	7.00366	46.9397	44.0568	44.0298
MAGBg0480	0	0	0	3e-08	0.000284821	0	0	0	1.37e-06	2.68901	0	0	0	0	3.94e-07	8.46e-06	0	0	0	0	0	3.3e-05	1.32e-06	0	0	0	7.0609	11.0716	9.11051	12.5985	9.83308	15.1222	11.057	17.4578	13.8306	11.068	6.49987	4.84991	7.15316	4.66008	6.27398	0	0	0	0.351656	0	5.29827	5.56576	8.34441
MAGBg0481	9.82	11.77	31.9808	19.8645	10.1184	5.67878	14.8745	16.4079	13.0546	13.212	14.8324	8.77779	19.8173	14.8807	15.1009	12.7578	97.1678	60.9053	81.3658	68.0322	33.5293	14.9566	16.0676	17.6593	15.4529	55.2369	33.2226	34.9854	37.6676	45.5001	40.73	43.3239	45.5083	44.1345	36.4414	38.5511	42.7047	34.0261	44.1083	45.436	48.5495	37.09	107.149	66.4784	75.2619	93.1698	41.9676	42.2487	44.0132
MAGBg0482	0	0	0	0	0	0	0	0	0.189391	0.0957403	0.0891905	0.0812268	0	0	0.122551	0	0	0	0	0	2.30337	0	0	0	0	38.2884	108.146	69.0012	132.915	85.3229	149.096	259.706	246.093	278.616	304.365	140.149	138.816	106.357	120.706	100.109	134.527	63.4261	59.3109	0	1.27719	20.0002	131.631	127.569	112.907
MAGBg0483	0	0	0	0	0	0	0	0	0.672792	0.717988	0	0.249662	0	0	0.350765	0.263546	0	0	0	0	0	0.460344	0	0	0.282656	39.5161	118.616	169.172	175.796	270.986	169.563	178.611	153.868	250.069	199.642	217.079	117.435	116.27	152.695	160.168	111.753	0	3.4882	0	0.614209	1.8856	124.616	106.279	145.55
MAGBg0484	0	0.18	0	0	0	0	0	0	0	0	0	0	0	0	0	0	0	0	0	0	0	0	0	0	0.241928	0	0	0	0	0	0	0	0	0	0	0	0	0	0	0	0	0	0	0	0	0	0	0	0
MAGBg0485	0	0	0	0	0	0	0	0	0	0	0	0	0	0	0	0	0	0	0	0	0	0	2.35e-09	0	0	0	0	0.231687	0.274554	0	0.384845	0	0.30035	0.264909	0	1.31897	0.401606	0.296946	0.359443	0	0.456709	0	0	0	0	0	0	0	0
MAGBg0486	0	0	0.273877	0	0	0.230866	0	0	0.740645	0.688192	0.313969	0.287636	0	0	0.783655	0	0	0.77812	0	1.16583	10.6997	0	0	0.308943	0.45183	12.9625	252.915	597.281	1455.44	470.329	855.197	1495.32	1315.31	147.394	21.9952	876.929	266.564	765.01	241.962	667.712	977.287	0	9.0112	22.2418	2.49427	6.22358	892.658	174.909	584.466
MAGBg0487	69.61	72.76	204.303	129.185	90.307	120.501	96.6225	146.724	93.0875	114.519	117.986	62.7213	153.002	126.944	105.235	85.0578	495.677	346.249	377.208	458.633	230.886	111.649	99.0989	128.695	110.797	188.402	163.885	88.5633	99.2643	72.4653	100.123	91.6119	142.524	120.079	99.8412	96.4656	101.16	95.1197	107.516	95.5916	123.385	148.428	375.078	98.48	224.344	263.079	107.102	117.095	94.4472
MAGBg0488	0	0.11	0.14569	0.13472	0	0	0.396085	0.15236	0.734784	0.58554	0.539218	0.498069	0.317362	0.968842	0	0.274175	0	0.949061	0	0	0	0.772921	0.158797	0.357068	0.312853	18.0027	12.4037	33.8233	25.5838	20.1674	23.5839	27.9881	21.5938	25.3762	22.8433	21.7513	25.6008	25.0768	23.8217	26.3864	33.0074	0	0.363223	0	0	1.35559	23.8227	27.7552	29.7056
MAGBg0489	57.42	59.29	10.0454	40.396	5.91105	17.9102	6.82126	8.8785	5.69764	4.63354	7.00857	7.13148	41.5869	35.2974	34.9137	24.8773	11.4664	8.71697	8.48336	13.456	3.24089	40.1601	36.2608	41.9328	22.2221	132.153	88.6625	188.266	273.994	382.625	442.973	234.407	227.882	296.337	310.036	401.617	286.843	335.851	372.548	352.689	174.251	16.884	25.4142	11.2343	2.78025	14.3845	465.331	292.913	354.67
MAGBg0490	0	0	0	0	0	0	0	0	0.279501	0.147216	0	0	0	0	0	0	0	0	0	0	0	0	0	0	0	14.63	14.3657	27.2829	59.6251	55.4095	49.7079	70.6391	70.7041	86.1231	92.0376	43.04	23.7892	38.8067	45.2756	41.3158	26.0855	0	0	0	0.222356	0	49.9041	32.9334	40.6504
MAGBg0491	0	0.14	0	0.200321	0	0	0	0	0.161198	0.246274	0.377398	0	0	0	0	0	0.014746	0	0	0	0	0	0	0.283856	0	4.60873	23.0293	49.618	46.8431	70.2703	43.0125	50.8837	47.8894	82.5133	56.7112	64.7836	32.0322	23.133	30.28	35.7421	31.5445	0	12.1322	0	0	3.52323	28.9488	23.0199	38.6835
MAGBg0492	0	0	0.128521	0	0	0	0	0	0	0	0	0	0.14695	0	0.175552	0	0	0	0	0	0	0	0	0	0	4.12667	1.0145	6.29067	2.22388	4.76626	4.71641	4.75225	2.94508	2.61284	2.81325	1.44198	1.9355	1.63812	2.08046	3.39528	1.20508	0	3.07151	11.3636	5.18374	7.00196	1.42115	1.14291	1.58732
MAGBg0493	10.9	12.61	33.5477	22.3428	12.9156	15.4464	11.6494	13.9756	13.4757	13.4639	16.0031	9.66111	14.523	12.0369	11.0461	10.8504	74.9798	54.6737	51.6117	67.5962	46.8294	14.3892	12.5353	14.1378	15.5902	756.351	405.781	531.811	580.921	403.602	756.379	543.137	429.94	668.468	589.594	495.965	703.725	649.918	704.902	713.743	686.353	2736.39	1613.46	1949.53	895.502	1284.88	754.55	747.411	794.649
MAGBg0494	0	0	0	0	0	0	0	0	1.10468	1.08415	0.258042	0.341696	0	0	0.17797	0.268532	0	0	0	0	0	0	0	0	0	9.82807	213.219	508.231	526.632	779.359	465.006	531.62	451.386	801.537	604.192	624.668	341.929	214.244	300.34	398.199	348.817	0	8.38778	0	1.41563	7.41576	238.455	198.395	378.014
MAGBg0495	0	0	0	0	0	0	0	0	0.341123	0	0.15834	0	0	0.224112	0.221179	0	0	0.599155	5.46174	0	4.08699	0	0.241299	0	0	108.867	14.6783	228.163	130.717	395.618	290.021	186.497	157.316	38.6931	419.16	462.747	449.549	148.15	245.285	124.331	275.939	97.1766	16.5102	29.838	1.4898	8.5053	153.04	230.386	137.06
MAGBg0496	0	0	0.152353	0	0	0	0	0	0	0.767251	0.158157	0.315354	0	0	0	0	0	0	0	0	0	0	0	0	0	82.0836	52.5798	90.3876	421.26	186.569	293.553	153.132	233.836	220.513	175.562	127.328	36.961	63.5174	92.7428	68.7445	37.7041	0	21.3424	0	2.00325	11.9471	146.883	88.4215	89.336
MAGBg0497	0	0	0	0	0	0	0	0	0	0	0	0	0	0	0	0	0	0	0	0	0	0	0	0	0	0	0	0	0	0	0	0	0	0	0	0	0	0	0	0	0	0	0.00597956	0	0	0	0	0	0
MAGBg0498	0.13	0	0	0	0	0	0	0	0	1.13565	0	0	0	0	0	0	0	1.85205	5.24289	0.844771	3.92323	0.206823	0.437364	0	0	382.522	288.407	95.6257	141.683	110.874	189.594	159.831	259.587	174.196	195.896	163.396	139.102	132.134	124.847	97.2942	135.663	804.523	1288.81	0	36.5049	424.379	125.339	156.094	114.554
MAGBg0499	233.04	164.31	232.957	227.37	215.08	77.9697	268.126	190.611	186.794	279.435	157.263	166.685	173.36	192.62	195.041	192.941	8.407	31.5884	24.5028	15.404	26.8766	163.1	171.25	161.885	128.114	22.4471	17.3309	11.9387	16.2877	22.7289	10.563	18.9713	16.1239	30.2116	25.0367	13.6397	6.73966	13.9672	19.6263	25.3216	20.5673	147.427	12.68	729.827	1.07452	2.80725	25.7707	13.2828	18.7884
MAGBg0500	0	0.17	0.21956	0.205467	0	0	0	0	0.436759	0	0	0	0.249542	0.287943	0	0	0.337447	2.34037	28.3878	1.14932	15.9319	0.22867	0	0	0.23905	0	0.242762	0	0.335762	0	0	0	0	0.303675	0	0	0	0	0	0	0	116.912	0.595771	38.7714	0.325609	0.47327	0	0	0
MAGBg0501	0	0	0	0	0	0	0	0	0.702518	0.710219	0	0	0	0	0	0	0	2.56808	22.8357	1.83974	0	0	0	1.11813	0	0	0	0.890695	0	0	0	0	0	0	0	0	0	0	0	0	0	282.138	0	62.3776	0	0	0	0	0.973729
MAGBg0502	0	0	0	0	0	0	0	0	0	0.220602	0	7.84e-09	0	0	0	0	0	0	0	0	0	0	0	0	0	6.65019	1.47899	2.93009	5.70162	4.98862	4.35896	7.4269	3.11931	2.10367	1.17756	5.49169	6.73097	5.22733	10.3711	3.88471	3.69201	0	0	0	0	0	4.4195	5.97504	6.59234
MAGBg0503	73.89	86.31	228.76	146.255	94.6272	128.015	86.2335	100.505	102.099	87.4567	108.791	61.8401	115.796	101.831	88.2967	79.7058	465.081	346.743	358.107	405.345	266.341	97.6607	82.4793	105.709	95.6454	99.2128	80.1317	220.47	276.262	368.71	341.734	239.655	231.829	179.125	385.982	372.325	329.528	172.637	236.566	174.708	208.079	16.3667	197.671	200.449	192.957	121.372	234.852	195.259	183.094
MAGBg0504	0	0	0	0	0	0	0	0	0	3.78e-07	0	0	0	0	0	0	0	0	0	0	0	0	0	0	0	4.32279	9.8619	14.5121	44.7846	28.0934	77.3978	57.1037	46.4206	65.7668	5.59718	58.3964	30.7208	23.6884	21.1507	20.6712	24.25	0	0	0	0	0	47.136	23.5446	40.9159
MAGBg0505	0	0	0	0	0	0	0	0	0.124813	0	0	0	0	0	0	0	0	0	0	0	0	0	0	0	0	2.35359	2.90132	1.89516	2.45608	3.07419	3.29098	2.55335	0.77056	1.84604	2.39422	2.94624	2.51077	1.16633	2.28732	2.69369	2.57603	0	0.391432	0	0	0	2.04907	3.07246	3.41728
MAGBg0506	0.73	0.32	0.267409	0.250792	0.434226	0.573769	0.578505	0.279438	0.270922	0.270168	0.628094	0.457874	0.304967	0.175895	0.172685	0.515662	0.205321	0	0	0	0	0	0.433933	0.162772	0	25.2827	16.8797	31.1709	45.9176	56.639	61.4014	54.6261	57.4205	71.0372	65.4635	57.8949	48.7014	50.5723	62.2828	67.6759	28.9876	0	8.10084	0	0.795919	5.20543	70.6781	55.4206	59.4463
MAGBg0507	0.73	1.47	2.1617	4.57668	3.51148	3.7552	6.34831	6.26763	8.91303	9.92156	5.06659	9.492	7.36092	10.1075	8.18293	8.16718	2.21893	7.42042	9.49515	3.23448	15.9117	8.9175	11.9644	10.2077	7.66297	15.6511	22.874	76.4209	136.181	133.659	115.697	188.018	147.359	238.735	240.048	105.263	68.8801	102.307	105.716	111.014	64.312	0	1.16697	11.7143	0.757601	2.16251	129.905	84.8406	104.01
MAGBg0508	11.68	7.72	13.3721	15.2609	12.4758	4.24441	12.4875	11.1489	10.3186	12.5239	14.0392	11.4103	11.1548	13.822	12.8222	11.3591	1.69129	4.14432	0	0.861027	7.87846	9.54194	9.98869	12.2487	8.65802	65.899	54.8495	206.112	163.206	310.604	194.877	247.537	224.435	361.034	284.17	291.979	172.778	161.065	206.41	226.524	182.435	21.2559	23.9065	14.0982	1.49015	9.73679	194.367	193.66	218.246
MAGBg0509	6.81	5.71	3.36688	5.50999	1.6057	2.60174	3.54855	2.46762	1.38735	2.0594	2.1672	1.33164	8.22374	6.7254	4.59337	4.70792	0	0	0	0	0	4.71022	7.02311	5.27335	5.28918	2.95187	25.1219	19.6082	12.7333	36.5329	24.1047	15.1318	11.779	2.40855	40.0221	32.3134	43.5239	10.848	17.1365	10.1794	23.0503	0	2.44292	0	0.275487	0	8.77795	16.5887	9.1609
MAGBg0510	0	0	0.263131	0.426596	0	0	0.101883	0.980302	2.40641	0.714232	0.775527	0.433069	2.54995	1.54134	4.27875	0.797406	3.2328	16.2116	293.759	13.1302	312.873	1.71733	2.95033	3.02934	2.28392	188.051	176.105	816.081	450.838	544.999	475.866	395.104	856.463	43.4943	27.7569	380.087	247.837	654.402	534.735	745.815	217.036	1587.48	16.5027	1107.48	3.19473	12.5211	507.322	418.019	658.915
MAGBg0511	0	0	0	0	0	0	0	0	0	0	0	0	0	0	0	0	0	0	0	0	0	0	0	0	0	9.29016	12.5528	3.56581	11.0346	13.8607	7.83477	5.29883	4.80159	2.4092	3.21308	5.65153	3.16975	7.45165	11.8108	9.21517	0.456868	0	0	0	0	0	10.6361	6.03857	4.29849
MAGBg0512	0	0	0	0	0	0	0	0	0.18227	0	0	0	0	0.197956	0	0	0	0	0	0	0	0	0	0	0.26205	2.95046	6.31809	62.6536	162.846	143.015	121.556	303.096	247.368	443.415	456.903	119.947	51.1059	129.201	128.075	114.674	49.3293	0	0	0	0	0	188.615	91.9974	124.555
MAGBg0513	0.45	0	0	0.139174	0.144581	0.366875	0	0	0	0	0	0	0	0	0.422454	0	0	0	0	0	3.65748	0	0.159082	0.195746	0	0.215271	0.157021	0.978951	1.66456	2.35277	1.69979	2.89543	2.59618	3.73486	3.73641	1.00138	0.760711	0.832216	0.936902	1.52168	2.38266	0	0	0	0	0	0.932767	0.918695	0.992092
MAGBg0514	8.3	8.23	10.4891	11.8406	9.14756	3.70189	12.2177	4.13243	2.97264	5.72346	9.39835	15.5325	8.24084	7.37285	0.0199235	8.47799	0	1.56945	0	0	8.03288	12.9747	4.26309	5.748	7.77306	2.26562	3.15227	3.19485	1.01031	0	0.753184	2.161	3.89976	6.58777	2.16716	0	0.639973	0.391656	0.000282199	0.352391	0	0.291555	0	0	0	0	0	0.951639	0
MAGBg0515	0	0	0	0	0.175565	0	0	0.176713	0	0	0	0	0.172151	0	0	0	0	0	0	0	0	0	0	0	0	68.0425	46.025	79.0508	75.6728	60.9578	70.7805	59.7812	59.3374	72.9254	71.41	64.8128	87.5159	56.8173	57.1454	59.1572	70.6623	80.6398	36.5951	187.198	51.5128	50.0201	69.3158	65.3224	73.8152
MAGBg0516	40.3	59.54	60.5992	27.0366	102.802	43.2021	70.7003	41.4627	64.8086	64.1981	242.772	87.9432	30.4453	41.845	20.1172	16.2196	0.184515	3.45664	3.89703	0.447184	2.91612	16.5687	28.9052	15.9483	12.8874	47.8657	131.802	178.992	204.38	255.664	175.824	218.07	193.043	284.373	213.664	212.87	136.87	106.026	119.169	143.147	147.299	0	16.3339	0	1.85499	7.74796	108.687	89.4542	144.588
MAGBg0517	8	11.51	2.75307	11.8769	11.7899	8.60368	7.30096	3.74665	4.0739	4.04088	8.48385	9.69902	12.9346	14.7822	12.8311	12.2632	0	0.691029	0	0.611128	0	15.9055	10.8726	14.8524	7.98129	46.4471	145.996	67.6159	91.9922	114.739	85.597	125.111	115.538	269.546	98.5755	75.8147	58.142	70.6516	85.9991	83.7663	50.1771	0	28.2296	17.073	3.31113	14.7797	89.945	52.8224	81.8868
MAGBg0518	0	0	0	0	0	0	0	0	0	0	0	0	0	0	0	0	0	0	0	0	0	0	0	0	0	9.99537	19.5334	4.02286	5.53724	9.33694	7.7566	5.59289	5.06558	7.18385	5.15009	8.09064	3.67308	8.75133	11.5542	9.20096	3.93131	0	0	0	0.236062	0	17.5805	13.3136	5.30361
MAGBg0519	1.15	1.19	3.1344	1.91838	2.10102	0.876432	1.88688	1.85018	1.89192	2.10533	2.31683	1.40409	0.466108	1.25498	1.40867	1.57631	9.21473	2.4267	22.3043	8.20673	0	1.89684	1.17871	2.49839	1.93427	182.201	227.745	369.962	657.945	439.113	575.561	640.942	583.412	212.487	189.7	599.926	354.552	488.581	339.711	475.656	508.14	101.943	73.7615	48.3321	30.3945	52.383	602.2	290.584	471.526
MAGBg0520	6.91	8.54	9.76262	8.38628	26.0638	16.5213	17.1818	12.9855	13.7917	14.0751	47.8221	27.3559	9.94999	9.95978	9.16891	7.01669	0	0.699373	0	0	0	6.51731	7.69448	6.86333	7.78262	12.2081	7.18604	9.57144	11.6928	23.1414	15.6252	21.9716	12.2683	29.9338	13.4992	17.3823	7.73938	21.2817	24.7719	21.2555	9.21133	0	5.51428	0	0.294939	2.44772	25.9682	12.5019	20.1386
MAGBg0521	0	0	0	0	0	0	0	0.159231	0	0	0	0	0	0	0	0	0	0	0	0	0	0	0	0	0	113.714	16.7441	204.836	125.475	357.501	266.852	176.55	148.26	48.5167	321.128	478.745	371.973	129.408	191.396	112.848	231.014	0	18.8283	0	1.01325	5.16849	155.675	174.971	132.08
MAGBg0522	0	0	0.0773272	0	0	0	0	0	0.554479	0	0.400442	0	0	0	0	0	0	0	5.41512	0	0	0	0	0	0	2.13641	5.17206	142.444	367.145	334.543	255.524	766.395	598.069	1087.61	1179.41	237.447	117.634	337.943	332.492	313.178	108.605	43.9501	0	55.7562	0.832878	0	462.66	251.552	279.673
MAGBg0523	0	0	0.5705	0.433092	0	0	0.256035	0.222462	0.968164	1.76825	0.983363	0.251372	0.532603	0.496317	0.443737	0	0.534651	1.46204	13.1065	1.50586	15.9188	1.48303	0.523683	1.1433	1.03956	5.09439	264.16	581.903	1522.13	466.278	830.31	1581.15	1350.31	131.707	1.90355	849.189	227.279	769.612	230.77	629.077	985.128	105.505	1.42909	168.798	4.38833	5.84638	877.523	147.985	636.465
MAGBg0524	43.38	49.08	113.777	77.0638	42.5544	39.6288	47.805	48.9309	55.4178	44.3284	57.8929	33.1917	55.1395	54.0631	44.0088	37.1347	280.884	183.995	197.231	249.995	124.434	51.1285	44.7871	57.1455	49.9249	95.6067	148.843	235.745	249.66	344.862	237.805	261.901	236.903	353.828	278.182	277.216	178.365	149.409	187.259	211.11	228.974	180.48	276.117	302.414	517.276	388.721	170.736	137.438	212.939
MAGBg0525	0	0	0	0.998834	0	3.75385	0	0	5.42891	4.10879	2.06833	0	0	0.738	5.104	0	0	0	0	0	0	0	0	0	0	48.0331	164.657	193.754	206.788	321.294	213.452	240.884	202.077	359.446	257.637	272.01	159.642	133.957	172.669	191.336	171.051	25.9448	14.555	17.5745	2.31665	12.2883	145.795	122.718	198.996
MAGBg0526	0	0	0	0	0	0	0	0.16598	0	0	0.149208	0	0	0	0.20754	0	0.243914	0.56526	10.3033	0	7.70986	0	0	0.196326	0.17734	0	3.23926	2.89671	6.65637	2.59962	5.941	10.4395	11.3804	14.5941	10.0296	4.76927	3.16602	3.08683	4.58841	3.12436	8.96959	21.269	0.497185	0	0	0.36484	5.45167	5.59306	4.47033
MAGBg0527	0.48	1	5.88598	1.40464	1.48151	3.42541	1.60028	1.27806	1.2083	0.406172	2.82503	1.38235	2.84742	2.7043	3.11331	2.12619	0.488665	0.889342	7.87846	1.32193	0	2.56575	1.51959	0.994802	2.18889	1.54741	0	3.79336	3.74626	7.46862	8.53972	4.34977	3.11937	3.87448	7.80202	6.7001	6.4189	1.47314	5.50921	6.12049	2.92553	0	1.96917	23.418	0	0	6.13317	6.32271	2.43116
MAGBg0528	0	0	0	0	0	0	0	0	0	0.304137	0	0.277133	0	0	0	0	0.150545	0	3.19871	0	0	0.207118	0	0	0	18.6754	23.126	98.4985	48.7799	77.3255	73.9923	52.1362	97.0417	41.8271	30.2954	66.8668	46.3891	79.9213	84.5353	99.4062	29.1602	0	2.95843	0	0.291753	1.51594	65.8062	66.9293	96.7199
MAGBg0529	106.84	97.64	135.578	132.913	109.875	59.1231	101.71	80.4875	80.7836	117.842	102.598	112.083	88.4954	106.332	102.879	96.6085	13.6558	39.5129	42.6251	34.5596	90.4326	85.8113	110.175	93.432	70.4799	1017.07	586.553	49.5594	22.781	16.7002	11.0279	9.40873	9.11054	26.4987	44.8639	2.57817	1.89807	0	1.43445	2.01989	0.639531	65.3089	6.00597	0	0.384274	1.05725	2.09689	0	2.70889
MAGBg0530	1.55	0.79	0.344341	0.864992	1.23723	0	1.07004	0	1.26865	1.80654	0.729507	0.988462	0.303243	0.357905	0	0	0.693445	1.53506	0	0.563789	0	0.712236	1.48875	0.507553	0.337857	0	0	0	0	0	0	0	0	0	0	0	0	0	0	0	0	0	0	0	0	0	0	0	0
MAGBg0531	137.31	128.56	80.9126	102.573	131.279	83.6779	124.59	107.326	104.157	114.724	138.57	131.024	117.198	124.295	112.767	112.175	2.75603	8.89465	17.9086	3.51982	5.72839	112.592	115.226	111.265	118.923	10.1288	10.0431	2.02164	2.79258	5.59634	5.48461	9.04711	3.93347	7.02106	2.12336	6.80525	2.06662	3.37497	3.41006	4.18686	4.41661	0	0	16.993	0	0.559447	5.3261	2.16888	2.58766
MAGBg0532	0	0.11	0	0.129912	0	0	0	0	0	0	0	0	0	0	0	0	0	0	0	0	0	0.142441	0	0	0	0.451019	0	1.06316	2.80098	0.642048	4.35596	1.43889	1.12977	0.646172	0.401452	1.31914	1.87862	1.54336	3.46821	3.65871	0.718637	0	0	0	0	0	1.51041	1.23369	5.0438
MAGBg0533	34.77	38.69	30.6193	48.8853	223.462	126.188	117.799	70.7734	79.1285	83.2735	231.959	374.336	60.3485	94.4582	63.2563	70.1137	0.284868	4.0419	11.9048	0	4.40136	63.8023	85.7194	70.7533	72.3725	7.17579	3.35243	13.0206	11.9727	33.5217	22.8644	41.7893	19.6835	49.3048	18.7009	25.9841	13.5111	20.9748	21.9641	22.5066	8.67021	0	8.93496	0	0.373229	4.45968	28.6646	14.1814	18.4929
MAGBg0534	19.17	11.78	18.2386	17.076	11.9431	0	15.5334	16.721	6.34538	13.7002	15.3853	18.2862	10.4476	11.333	7.56122	22.1528	0	0	0	1.64379	0	6.24296	11.4321	15.5776	0	0	0	1.30231	0.656998	0.135218	3.85481	0.00169113	2.54208	1.06e-05	0	8.02e-06	0.00177743	0	1.05212	0.33951	0.00838021	0	4.62587	0	0	0	0.497692	1.22211	0
MAGBg0535	21.72	26.17	63.9505	38.688	26.7667	23.6747	26.2965	34.3919	32.3269	24.8193	35.0868	17.8663	38.2761	33.5363	29.598	21.7977	205.288	139.926	154.533	166.757	112.967	29.3461	27.1463	32.8602	33.0839	40.1999	22.1688	33.8173	23.2007	4.07055	7.04985	3.19367	4.42995	4.28171	18.2048	1.82327	1.925	4.96552	8.40703	10.9857	15.427	39.5256	23.2471	78.2505	62.1522	47.0463	6.49121	6.05807	7.36422
MAGBg0536	1.34	1.88	3.29346	5.1808	3.62982	5.3574	6.03305	4.80712	5.90059	9.94396	4.71793	6.86081	7.79316	9.33573	5.77132	8.8704	1.41324	8.4146	4.26229	6.52431	0	7.26487	11.0907	9.60127	8.32936	22.6741	18.9644	15.6059	20.792	27.0669	40.4778	24.6789	31.2917	32.3164	30.1212	36.6976	31.736	27.3852	28.1357	32.4264	13.8874	0	14.754	0	0.586662	8.65161	41.9415	32.7471	30.2942
MAGBg0537	0	0	0	0	0	0	0.150896	0	0	0.175914	0	0	0	0	0	0	0	0	0	0	0	0	0	0	0	1.4869	0.615148	1.44065	3.45772	2.56237	2.07135	1.76967	2.95035	6.37869	2.60698	2.58748	1.31903	1.96355	1.51832	1.02559	1.02771	0	3.46693	0	0	0.917052	2.52646	1.1044	3.70991
MAGBg0538	0	0	0	0	0	0	0	0	0	0	0	0	0	0	0	0	0	0	0	0	0	0	0.16827	0	0	49.8468	23.4204	58.8772	30.1843	15.4519	11.5996	8.89251	12.9257	10.5274	9.14865	6.74906	5.68632	18.626	31.8779	31.9362	4.94189	0	6.16425	0	14.0298	13.5334	16.0642	32.6211	26.4831
MAGBg0539	2.79	3.78	2.19804	3.73124	5.49069	3.85484	2.07364	2.09213	1.20215	2.21861	4.86722	5.46749	2.04645	1.5732	2.82766	1.98202	0	0	0	0	0	3.11558	3.02007	2.66802	1.54329	6.82552	2.97702	2.82068	8.97932	5.83499	8.98532	8.33874	5.20377	7.73728	8.10931	5.24197	6.39501	8.23675	7.86708	6.62444	8.35981	26.313	10.2851	17.4524	0.323573	6.34725	10.4297	6.70412	11.6338
MAGBg0540	0	0	0	0	0	0	0	0	0	0	0	0	0	0	0	0	0	0	0	0	0	0	0	0	0	0	9.33e-08	7.1e-08	3.52e-06	1.93e-08	0.00265291	0	4.64e-06	0.00273329	0.00138143	0	0	0	0.00283299	2.11e-07	0	0	2.05858	0	0	1.17e-07	0	0.002836	1.48e-07
MAGBg0541	1.57	1.33	0.460701	5.29948	8.81936	1.33101	6.60947	5.06563	11.321	5.88129	8.11224	3.89853	12.4411	15.67	10.8304	16.1281	0	0.0635922	0	7.25261	0	2.8199	10.6764	12.267	7.67122	0.818716	1.01934	8.28728	10.2931	9.7962	10.9516	12.0516	20.0812	20.7013	18.5183	5.81823	4.52711	13.6075	14.008	13.5565	1.20452	0	0.420423	13.3498	0.241198	0.454463	13.7329	5.22485	10.8603
MAGBg0542	0.64	0.37	0.233572	0.547671	0.853105	0.250473	1.21296	1.34228	1.65884	1.42379	0.987561	0.999408	1.33213	0.922125	1.50798	1.57625	0.179252	1.66095	3.78904	1.22025	0	2.07087	2.14754	2.2748	2.29709	5.21255	0.849042	10.1318	16.2812	17.0881	20.6185	6.17787	6.4956	6.60978	7.52834	19.6368	23.1476	5.34931	4.93998	4.79829	2.38331	0	0.645166	0	1.04572	0	4.59641	3.50135	2.30973
MAGBg0543	1.12	0.6	0.172052	0.520248	0.311202	0.706642	0	0	3.37182	2.03073	0.798828	0.600665	0	0.613746	0	0	0.509951	0	13.0399	7.01317	18.8271	2.46339	2.30105	0.404489	0	1104.22	829.255	841.236	844.901	929.019	964.321	1320.41	662.865	171.524	1319.9	866.024	941.285	1501.55	1026.91	1105.96	1226.94	2387.65	2809.02	4851.93	7443.75	4388.87	837.978	800.802	785.836
MAGBg0544	0	0	0	0	0	0	0	0	0	0	0	0	0	0	0	0	0	0	0	0	0	0	0	0	0	0	0	0.353576	1.42083	0.251497	2.45185	0.695285	0.228589	0.729667	0.472549	1.04837	0.480503	0.525157	0.771941	0.799489	0.318571	0	0.542982	0	0	0	1.0828	0.491161	0.54126
MAGBg0545	0	0	0	0	0	0	0	0	0.345943	0.705462	0	0	0	0	0	0	0	0	5.56118	0	0	0	0	0	0	86.4007	9.39915	191.938	110.637	339.588	229.31	170.199	127.512	29.3166	343.07	417.08	391.984	115.295	186.774	93.4546	232.207	31.6118	7.68316	0	0.587029	3.72641	125.084	169.625	101.335
MAGBg0546	0	0	0	0	0	0.336838	0	0.164103	0	0	0.147584	0	0.179092	0	0.202939	0.151354	0.482665	1.11764	0	0.410741	3.81036	0	0	0	0	0.872017	4.04649	2.04307	5.84756	3.59009	7.31231	9.30813	6.18435	8.51971	8.73007	3.62247	5.08147	3.00285	4.42487	3.77837	4.94254	20.971	2.71824	41.7276	1.61463	1.72213	6.23936	3.31886	6.85269
MAGBg0547	0	0	3.45e-06	0	0	0	0	0.144033	0	0.140508	0	0	0	0	0.187142	0	0	0.488828	0	0	3.33511	0	0	0	0	12.5554	8.10019	26.5168	25.5393	41.4314	31.9928	28.911	28.8533	24.6048	40.5821	41.3935	40.7179	24.8801	33.9982	25.4044	34.5518	0	7.21755	13.1596	0.245364	3.75548	24.5567	32.8141	29.688
MAGBg0548	0	0	0	0	0	0	0	0.330921	0	0	0	0	0.369813	0	0	0	0	0	0	0	5.74669	0	0	0	0	0	0	0	0	0	0	0	0	0	0	0	0	0	0	0	0	0	0.632739	0	0	0	0	0	0
MAGBg0549	0	0	0	0	0	0	5.29e-08	0	0.300681	0.154348	0	0	0	0	0.142009	0.212041	0	0	0	0	0	0	0	0	0.120156	53.559	46.9788	64.2452	72.7922	58.2575	81.9917	77.0217	85.6444	75.162	61.6041	80.792	93.5191	68.7768	73.9624	74.9507	71.6856	72.0746	40.9033	0.00420123	1.76224	17.8097	63.0064	80.5023	64.6147
MAGBg0550	1.21	1.1	0.106032	0.801945	0.258718	0	0.0925449	0	0.76292	0.110673	0.307399	0.278135	0.867623	0.14148	0.973266	0.309823	0	0	7.21198	0.554419	2.76784	0.916724	0.544002	0.527778	0.58723	77.6999	88.0357	373.108	437.842	503.409	467.369	439.255	415.354	119.29	394.675	596.084	517.185	293.274	275.368	238.06	387.22	58.7063	47.1033	0	2.86538	24.1875	284.046	242.321	254.034
MAGBg0551	0	0.17	0	0	0	0.448595	0	0	0	0.220872	0	0	0	0	0	0	0	0	0	0	0	0	0	0	0	0	0.458404	0	0.283167	0.610815	0	0	0.287747	0.527286	0.926543	0.328001	0.540691	0.283458	0	0	0.710755	0	0	0	0	0	0.304015	0	0.630886
MAGBg0552	0	0	0	0	0	0	0	0	0	0	0	0	0	0	0	0	0	0	0	0	0	0	0	0	0	2.8226	1.609	1.81105	1.19251	0.660066	2.33136	1.33966	5.19709	2.89158	2.97803	2.74355	0	1.54587	4.04216	0.631482	0.807456	0	0	0	0	1.77839	2.12063	3.75508	4.2852
MAGBg0553	5.64	5.12	0.396959	1.63527	0.512664	0.862098	0	0	0	0	0	1.90658	2.36504	0.799603	3.6051	1.85059	0	0	0	0	0	1.23029	1.20549	2.41844	0.767045	0	0	0	0	0	0	0	0	0	0	0	0	0	0	0	0	0	0	0	0	0	0	0	0
MAGBg0554	0	0	0	0	0	0	0	0	0	2.82e-08	0	0	0	0	0	0	0	0	0	0	0	0	0	0	0	24.8357	13.4576	12.3348	15.5874	8.8462	12.9808	18.6959	14.6214	11.813	13.3522	11.0288	7.96781	11.1191	11.2505	13.2327	12.0007	45.8599	8.78712	0	0.684679	4.81024	12.1035	6.60256	14.1599
MAGBg0555	0	2.51	0	4.59711	0.00050645	0	0.00106765	0	0	2.49e-05	0	0	0	3.2e-07	0.000625637	0.00118942	1.3e-05	0	4.10214	0	0	0	0.740332	1.97e-09	0	1.28038	4.32691	17.6293	19.521	26.4923	18.0248	21.6201	13.4992	21.9806	14.494	21.5822	11.1537	8.40154	11.5622	11.581	13.8849	0	0.598645	0	0	0	7.59067	7.43835	10.7714
MAGBg0556	0	0	0	0	0	0	0.214295	0	0	0	0	0	0	0.34046	0	0	0	0	0	0	0	0	0	0	0	0	0	0	0	0	0.285038	0	0.242951	0	0	0	0	0	0	0	0	0	0	0	0	0	0	0	0
MAGBg0557	14.53	9.48	2.536	2.83023	3.73953	6.40328	1.40835	2.16713	3.04423	2.82257	3.65964	2.94319	1.05865	1.52248	4.19313	1.79118	1.78771	7.47461	0	7.9533	16.9808	3.14607	3.27212	2.26845	2.2918	0.385226	0	0	0.724787	0	0	0.467698	0	0	0.333153	0.324445	0	0	0	0	0	0	0	0	0	0	0	0	0
MAGBg0558	57.91	71.09	41.9745	86.1879	93.2783	54.6549	103.064	105.855	79.4654	78.9832	111.406	122.109	108.464	106.228	109.072	109.412	3.08196	3.06882	17.7161	0.905541	0	113.73	115.802	119.979	103.859	0.682781	1.55455	0.398857	0.824351	1.20719	1.14842	0	0.62527	0.372263	0	1.1874	0	0	0	0.408524	0	0	0	0	0	1.46919	0	0	0
MAGBg0559	0	0	0	0	0	0	0	0	0	0	0	0	0	0	0	0	0	0	0	0	0	0	0	0	0	4.00819	3.38418	4.4607	4.36699	8.70595	6.78761	6.84105	7.61935	8.80389	7.2495	6.06287	3.5089	3.7815	3.73387	7.00734	5.26464	0	1.30078	0	0	0.66565	4.83433	4.07495	3.9415
MAGBg0560	0	0	0.206731	0	0	0	0	0	0	0	0	0.239132	0	0	0	0	0	0	0	0	0	0	0	0	0	0	0.59956	3.01867	3.44815	4.54956	3.07823	4.40333	5.71277	5.08475	3.58656	4.09627	4.02258	0.986329	3.92639	5.63058	2.6824	0	0	0	0	0	3.00849	2.99893	7.06197
MAGBg0561	134.82	33.58	271.906	65.487	370.457	71.8155	310.998	234.085	270.79	330.58	243.523	241.474	33.2661	55.2442	56.8793	92.5232	5.04504	7.99487	28.2197	4.59907	6.03608	22.3579	36.582	31.2445	108.617	36.3712	23.0858	277.077	181.704	420.217	297.541	253.997	232.972	100.803	446.958	461.005	454.736	165.446	258.873	153.7	289.042	36.4852	21.0261	33.0643	1.4479	8.73866	178.118	234.104	170.727
MAGBg0562	74.31	48.12	15.5272	34.7326	14.4325	42.2283	7.90083	7.13523	6.60046	5.21424	11.6144	8.44322	43.3598	39.7457	39.8645	29.1069	1.62028	3.93449	4.90849	2.95274	2.7248	27.7785	33.1554	32.0222	26.3184	220.597	193.767	128.756	161.066	211.508	206.846	237.728	284.354	383.356	273.294	199.113	186.806	178.241	205.346	213.775	174.139	111.88	206.725	19.893	8.01381	115.714	216.614	218.697	222.167
MAGBg0563	0	0.12	0.43952	0	0	0	0.126774	0.153086	0	0	0	0	0	0	0	0.141241	0.674955	0	0	0	0	0	0.158479	0.178451	0	2.88888	1.67977	1.32946	1.37074	2.46186	0.729237	1.75208	2.49983	2.46873	3.0965	0.842043	1.59804	2.7736	1.82994	0.851028	2.55126	0	3.40277	0	0	1.65927	2.20734	1.86549	2.82953
MAGBg0564	0.28	0	0.410753	0	0	0.645064	0	0.647715	0.317232	0.959279	0.371887	0	2.53214	1.2127	4.13713	0	0	6.60832	106.27	2.63438	75.6105	0.957707	0.693529	1.1157	1.07648	0	0	0.888403	0	3.43366	2.85934	0	0	0	0	0	0	0	0	0	0.51985	495.251	3.93255	314.63	0.769939	3.15678	0	0	0.779024
MAGBg0565	54.96	66.43	65.6237	66.0983	46.2776	53.2807	43.2917	42.7849	38.3582	39.1954	56.2473	55.5552	63.4369	61.4656	53.8814	51.6985	135.986	84.2189	98.3882	107.852	94.2396	69.8368	62.2144	59.3604	57.6814	255.212	131.387	231.395	471.007	267.442	441.638	436.739	259.263	323.866	28.8379	233.997	457.279	301.451	220.114	241.574	257.946	0	24.0129	0	0.265156	6.72703	329.002	210.068	251.415
MAGBg0566	0	0	0.322165	0	0	0	0	0	0	0	0	0.340502	0	0	0	0	0	0	0	0	0	0	0	0	0	2.46854	1.95282	2.38427	1.11499	1.77546	0.722863	0	1.01788	0.843356	0.866324	1.99786	1.95567	3.82002	1.49501	1.71201	2.14781	7.33844	0	0	0	0	3.63315	2.39539	2.79806
MAGBg0567	0	0	0.235929	0.162502	0	0.371769	0	0.340683	0.962005	0.331223	0.653043	0.593335	0	0	1.02408	0.251413	1.29595	1.77665	8.94161	1.37175	7.79278	1.08956	0.942488	0.213668	0.297451	998.908	781.034	369.426	463.83	537.691	572.604	973.49	1347.97	1742.41	1433.09	572.661	655.439	588.281	752.746	629.583	459.634	1268.64	1178.87	169.104	39.9107	736.231	652.51	793.139	698.14
MAGBg0568	0.09	0	0	0	0.283118	0.265788	0	0	0	0	0.10637	0.0981924	0	0.150804	0.149389	0	0.468588	0	0	0.292683	0	0	0	0	0	94.2114	35.0865	75.7509	84.6738	114.293	96.2008	66.0324	132.599	88.4234	81.7079	63.5147	64.2302	99.2707	109.629	154.363	141.345	79.3682	156.405	82.4247	120.263	90.4021	134.29	84.4829	125.015
MAGBg0569	0	0	0	0	0.187974	0	0	0	0	0.234255	0	0	0	0	0.298958	0	0.355586	0.823574	0	0	16.8569	0	0	0.282789	0	0	0	0	0	0	0	0	0	1.13e-07	4.33e-08	1.4e-07	0	0	0	0	0	154.625	0.630906	0	0	0	0	6.86e-08	0
MAGBg0570	0	0	0	0	0	0	0	0	0	0	0	0	0	0	0	0	0	0	0	0	0	0	0	0	0	0	0.247741	0	2.08992	3.01719	1.54	2.69818	3.15491	2.5241	0.94445	1.5436	1.80874	0.732406	0.48458	1.19396	1.25116	0	0	0	0.332003	0	0.321534	0.700878	2.82264
MAGBg0571	0	0	0	0	0	0	0.306524	0	0.697108	0.352769	0	0	0.201698	0.231562	0	0.534159	0	0	0	0	0	0	0	0.216667	0	201.153	114.883	156.884	224.022	194.091	348.308	227.278	176.964	279.003	289.956	257.326	351.61	274.481	302.907	289.647	296.12	970.467	522.316	15.4114	24.79	249.398	333.941	318.302	322.463
MAGBg0572	294.41	339.18	744.479	589.236	435.859	496.343	428.686	437.654	507.386	482.558	469.992	384.246	488.562	478.021	416.835	469.434	1149.4	1023.95	971.77	1142.24	808.543	501.885	527.212	586.382	491.666	2.49498	0.676208	12.3378	14.1465	4.24926	3.95342	2.8318	3.88476	1.06039	0.789188	0	0.574216	4.18271	1.20855	3.13924	3.91952	0	16.091	0	5.11321	11.5043	7.20271	2.32769	1.90152
MAGBg0573	154.12	165.74	83.8812	156.058	104.069	84.6538	150.52	141.068	113.922	131.995	129.177	120.166	148.566	158.535	153.986	150.21	2.07805	12.7468	0	1.84532	0	179.447	172.471	170.871	157.638	9.47932	7.77511	1.59538	1.49817	1.04215	4.25543	3.92321	3.73146	5.42952	3.4865	3.17951	1.3308	0	2.1839	2.38712	4.7233	0	0	0.000172393	0	0.999946	1.49134	0	2.14106
MAGBg0574	0.16	0.17	0	0.207039	0.158377	0	0	0	0	0.364517	0	0	0	0	0	0	0	0	0	0	0	0	0	0.295778	0	24.4964	4.97768	23.8276	39.4807	32.3391	52.6161	37.4953	37.2998	15.8301	13.1103	34.8165	48.3681	38.5395	56.6956	65.1822	48.5575	0	0.486174	0	0	0	45.5097	55.4942	65.2611
MAGBg0575	0	0	0	0	0	0	0	0	0	0	0	0	0	0	0	0	0	0.761061	0	0	0	0	0	0	0.219528	0	0	0	0	0	0	0	0	0	0	0	0	0	0	0	0	28.597	0.59672	0	0	0.449548	0	0	0
MAGBg0576	0	0	0	0.192027	0	0	0	0	0	0	0	0	0	0	0	0.15199	0	0	0	0	0	0	0	0	0	61.3878	33.7994	84.5348	413.054	174.714	276.949	140.526	203.08	196.238	151.45	116.53	36.2043	45.0168	84.898	66.3056	24.3581	20.4125	4.38168	0	0.893977	0.440587	135.181	66.5493	82.6731
MAGBg0577	0	0	0.095582	0.179282	0	0	0	0	0.190732	0.207517	0	0.342561	0	0	0	0	0	0	0	0	0	0.102421	0.108965	0	0	112.152	97.5836	134.115	147.105	112.614	141.04	139.565	158.949	142.778	131.232	146.494	163.186	151.745	128.071	138.505	158.563	79.2951	110.181	8.46818	5.10386	43.7067	119.398	158.435	133.908
MAGBg0578	0	0.54	0	0	0	0	0	0.760345	0	0	0	0	0	0	0	0	0	0	0	0	0	0.705951	0	0.853965	0	0	0	0.130184	1.51133	1.59609	0	0.00823212	6.18473	1.55e-05	0	1.35e-05	0.00831028	0	1.67919	0.88791	0	0	0	0	0	0	3.07152	5.81447	0
MAGBg0579	1.27	1.77	0.605804	2.46247	5.11394	1.73331	2.44632	4.21826	1.40975	2.8405	6.07798	6.28449	2.07318	3.49413	2.34785	2.36062	0	0	0	0	0	2.73519	2.84571	3.93355	2.21049	0.459198	6.88867	1.87181	1.38321	1.04031	5.61693	2.89323	2.0079	3.10485	0.338188	3.68243	1.44363	2.08638	0.733038	1.44823	1.30437	0	0	0	0	0	2.41297	1.47505	2.41615
MAGBg0580	41.9	43.91	124.024	78.7048	50.1344	56.3532	64.0877	62.0603	60.7506	57.578	62.1647	37.4561	62.231	55.2421	49.8083	38.417	315.559	207.181	184.478	269.033	116.928	55.8882	53.4059	63.4908	52.2754	1014.38	729.89	667.35	754.893	807.152	782.841	834.494	357.416	45.5736	959.304	776.932	1080.53	1067.68	1103.67	979.573	1038.09	175.604	124.697	284.559	349.864	307.276	1071.3	1159.8	1039.63
MAGBg0581	0	0	0	0	0	0	0	0	0	0	0	0	0	0	0	0	0	0	0	0	0	0	0	0	0	5.14052	8.56445	23.0272	24.1275	27.7996	55.3571	29.4224	41.9142	37.7166	1.7445	43.2727	22.3208	24.0043	23.9569	24.5224	13.0377	0	0	0	0	0	34.8411	28.4523	45.1113
MAGBg0582	0	0	0	0	0	0	0	0	0	0	0	0	0	0	0	0	0	0	0	0	0	0	0	0	0	0.707471	0.732031	0.556428	2.79202	3.22959	2.04493	0	0	1.21e-07	1.67e-07	0	0	0.298525	1.75397	1.51218	0	0	0	0	0	0	1.89152	1.82e-08	0.608309
MAGBg0583	0	0	0	0.185424	0	0	0	0	0.257036	0.218168	0	0	0	0	0	0	0	0	0	0.575231	0	0	0	0	0	143.596	58.6023	227.7	236.154	414.266	457.107	246.014	258.815	153.729	247.008	532.722	412.781	299.459	313.133	269.583	219.518	26.7992	36.7884	0	2.20953	15.9829	394.672	293.285	301.818
MAGBg0584	21.63	26.56	64.6411	38.7245	24.3921	28.437	28.2393	28.8916	31.3964	27.2826	34.2877	15.4188	36.9506	29.6819	28.3979	20.7543	176.668	113.348	224.167	151.109	123.76	30.6922	27.2069	29.1141	33.3131	81.5356	58.1809	114.376	98.5816	118.031	118.382	99.9583	87.3956	81.5091	119.573	112.234	127.229	97.4824	111.91	103.881	111.988	126.356	128.722	70.2032	196.348	169.712	107.362	109.808	104.624
MAGBg0585	0.35	0.18	0.676995	0.634911	0.916067	0.48417	0.195256	0	0.225155	0.688374	0	0.386175	0.536903	0.593757	0	0.652665	0	0	0	0	0	0	1.00276	0.549437	0	54.9002	31.8643	23.8061	61.1112	33.5652	66.5328	52.7832	41.3729	72.7206	44.6347	55.2095	71.0687	72.6613	75.8515	66.2502	71.7938	309.924	164.431	0	10.2161	75.3493	74.7215	85.8415	94.3951
MAGBg0586	0.69	1.14	0.899536	2.07845	1.57559	2.44476	1.95063	1.93804	3.84268	2.94557	2.54112	2.66594	2.53368	3.38644	2.69949	3.06395	1.02141	2.48379	3.1238	0.966118	0	3.37201	4.1079	2.61077	2.65149	102.112	76.7455	34.3669	48.5439	48.3667	59.6551	95.7721	121.036	169.47	126.806	54.8279	64.4036	63.814	69.4005	63.6895	46.2808	76.9038	105.736	16.1056	3.87202	68.93	66.1727	75.7612	68.7528
MAGBg0587	0	0	0	0	0	0	0	0	0.308783	0	0	0.0985754	0	0	0	0	0	0	3.64507	0.262303	0	0	0	0	0	14.0491	64.2563	104.601	119.124	164.542	116.454	114.445	110.321	178.836	113.566	135.809	73.192	67.9163	76.6549	97.0919	71.0244	13.1881	13.262	0	1.04786	6.03169	72.8475	57.832	90.6877
MAGBg0588	0	0	0	0	0	0	0	0	0.429034	0	0	0	0	0	0	0	0	0	0	0	0	0	0	0	0	0	13.7726	32.4176	37.4588	57.4521	32.4003	35.1768	33.7691	61.2677	45.519	47.2026	26.0719	17.7845	23.6076	25.2278	24.7792	0	0	0	0.571465	0	15.6479	14.0545	28.9138
MAGBg0589	0.23	0.24	0.144332	0.140123	0.12262	0	0	0.155486	0	0.154497	0.139079	0.252288	0	0	0.199655	0	0	0	0	0	0	0	0.156228	0	0	8.66225	2.45659	3.60976	7.55441	9.23499	14.3596	5.30157	5.68637	7.96062	2.54388	9.35841	8.00469	11.1987	8.63961	8.33886	4.32595	0	0	0	0.687238	2.2981	14.4082	9.46206	15.2169
MAGBg0590	32.71	32.05	39.4359	64.663	62.3113	43.8256	94.8087	75.4995	93.8857	115.667	76.0155	121.286	96.8292	125.801	96.7348	137.504	24.862	50.5199	69.781	28.0697	71.2622	105.697	147.023	112.954	103.767	219.684	172.235	450.061	370.655	318.252	319.621	321.752	315.728	373.576	280.138	345.197	374.712	362.757	358.883	413.419	399.533	199.772	27.6703	55.4062	3.06816	14.3044	306.96	377.082	372.303
MAGBg0591	236.11	262.17	693.222	451.377	297.901	305.499	309.669	342.142	322.274	281.219	362.814	195.937	408.038	359.92	283.921	263.464	1954.07	1315.82	1521.69	1659.97	970.248	353.355	320.026	395.276	345.867	328.311	225.926	239.234	146.788	100.823	93.5632	57.782	70.2825	78.3504	113.092	65.735	78.6714	174.184	222.416	256.041	358.44	784.297	1090.95	1957.94	2626.73	2030.94	230.058	148.105	200.465
MAGBg0592	192.02	200.26	24.8434	115.814	17.9181	85.9564	6.28159	8.48658	4.72411	5.67925	18.5574	20.4464	110.883	121.807	107.448	70.3985	2.56078	6.06248	9.16047	4.05849	4.16925	122.447	111.151	119.801	65.537	632.158	166.867	980.73	1192.48	984.198	1439.53	1059.12	798.443	149.237	169.318	1402.09	1692.38	1279.64	2021.64	2142	1388.99	60.7356	23.7131	30.2939	2.03086	18.103	1430.42	1987.42	2344.72
MAGBg0593	1.71	0.62	10.4915	4.62489	6.51733	22.9531	2.00154	3.2632	4.00429	0.811177	7.12211	2.28431	5.34989	2.78866	6.64669	4.66634	2.92285	0.973011	0	5.91899	0	2.52662	2.75864	2.02219	3.8331	82.7012	99.9397	78.7724	47.529	45.5403	27.979	21.116	28.8882	24.0709	20.386	35.3922	23.7928	42.9599	71.7818	51.4327	23.6035	0	1.6473	0	0.694796	0.305054	42.3701	53.7508	47.8955
MAGBg0594	57.34	64.24	211.871	144.048	74.1755	108.616	65.5944	105.356	110.099	88.2838	119.134	52.2211	113.965	121.488	142.74	51.0354	625.443	622.579	3536.98	729.438	4945.75	98.2515	91.7295	133.822	102.717	6.72225	178.722	177.592	298.166	237.555	680.537	161.833	171.249	155.61	161.469	378.938	257.833	163.896	199.807	173.811	202.71	25892.8	246.925	18418.2	45.3969	158.607	231.378	251.345	243.879
MAGBg0595	0.71	1.19	0	2.09637	0.850948	4.78962	5.0231	4.63646	0	3.86155	2.72744	4.19607	3.01952	2.43083	3.77276	1.08732	3.06811	8.35058	27.7192	0	14.9693	11.5023	4.46702	0	4.18055	0.863458	0	0	0.809375	0	0	0	0	0	0	0	0	0	0	0	0	0	1.62783	32.179	2.808	2.21375	0.389726	0	0
MAGBg0596	133.8	157.29	31.7031	105.056	54.7615	91.846	56.4929	61.859	47.0367	51.8597	51.9445	67.8893	122.255	123.594	99.0263	92.1634	1.38752	7.03191	7.11434	1.51887	5.64325	113.815	117.28	117.916	90.846	4.16656	19.1423	1.43628	0.597047	2.34054	0.886225	3.42447	3.03205	2.8884	1.97229	2.21304	0	2.69055	1.01276	2.11765	0.367542	26.578	0	17.628	0.399029	2.37361	3.45877	2.99844	0.487142
MAGBg0597	30.53	20.66	31.9836	25.1586	34.5705	13.4152	27.4575	18.6061	20.6406	27.6052	25.4665	31.3436	24.2167	21.5059	24.8402	26.3335	0.997607	0	0	1.10975	5.28227	22.1838	23.1366	20.2587	18.7141	0	0	0	0	0	0	0	0	0	0	0.278788	0	0.298234	0.282233	0	0	0	0	0	0	0	0	0	0.296049
MAGBg0598	0.11	0	0.685898	0.255578	0.221748	0	0.239054	0.143396	0.137697	0	0.527288	0.475067	0.472961	0.735959	0.718982	0.534136	0	0	0	0.356017	0	0.144636	0.15196	0.168609	0.302137	1.02039	6.83913	14.4319	22.6199	25.1262	22.4263	17.6029	17.8891	25.8053	12.0298	23.0085	12.0382	7.70844	9.84632	17.0964	21.6807	0	0	0	0	0	11.0204	7.413	20.4841
MAGBg0599	6.49	6.84	20.3678	14.0936	10.4136	16.0573	7.5259	9.04467	10.9034	10.07	10.3868	7.81998	11.2371	8.97862	8.00227	6.18329	51.5003	36.578	28.1875	41.1189	39.2074	13.2368	10.9209	10.6271	10.1075	460.633	958.459	98.6087	20.3226	136.335	13.1287	2.80139	22.3443	0.178119	0.178923	95.3074	3.36409	237.298	272.447	160.984	0.240093	55.2397	21.0155	35.9036	59.3467	48.8196	218.594	202.861	151.686
MAGBg0600	0	0	0	0	0	0	0	0	0	0	0	0	0	0	0	0	0	0	0	0	0	0	0	0	0	6.6162	4.2279	2.72391	1.29122	2.02013	2.22857	4.81012	3.38584	8.85292	5.22407	3.60253	2.80055	3.78657	5.61477	2.71679	2.12454	0	7.7189	0	0.274986	1.04942	2.18032	4.60879	2.95093
MAGBg0601	130.52	144.79	232.565	420.624	358.751	517.746	556.722	569.395	675.898	685.312	487.277	660.54	743.365	909.157	682.836	891.006	240.452	624.694	615.133	388.281	763.197	732.573	921.002	768.37	769.386	57.5924	24.2656	20.4037	21.3962	13.402	18.4803	5.79686	4.85206	3.5246	6.95417	9.43234	17.7267	4.90121	8.10399	7.21916	2.89337	0	15.2995	31.8991	21.0867	22.0715	5.28568	4.97617	6.36783
MAGBg0602	19.53	21.92	41.2468	30.7742	27.1807	40.8462	22.7421	22.8255	23.389	23.7088	28.99	23.5343	28.4266	25.2376	18.0497	19.9088	110.566	67.4535	104.514	87.7096	42.0862	24.4602	24.4808	29.9287	26.1621	565.241	319.659	298.672	511.99	325.561	669.129	548.063	383.865	613.667	463.938	452.753	645.329	627.552	659.733	627.828	603.945	2284.22	1152.98	176.575	221.605	636.182	734.844	700.645	760.032
MAGBg0603	0.15	0	0.198674	0.330177	0	0	0.140009	0.174484	0.881143	0.220231	0.532415	0.177071	0.423503	0.213669	0.215895	0	0	0	0	0	0	0	0.180447	0	0	48.0162	27.1068	99.0301	378.022	190.399	278.364	206.722	231.946	282.916	239.336	129.235	44.625	76.0479	106.678	91.37	38.9923	0	0.589476	0	0.929366	0.424219	161.464	84.7282	110.202
MAGBg0604	0	0	0.176442	0	0	0	0	0	0	0	0	0.148463	0.39585	0.230165	0	0	0.889594	0	0	2.0822	9.98149	0	0	0	0	1.29667	1.10123	0	0.696072	0	0.69887	1.78871	0	3.56153	1.03513	0.665241	0.957481	0	2.56019	0	0	74.1521	2.23596	29.5019	0	1.13877	1.02616	0.612825	1.57268
MAGBg0605	0	0	0	0	0	0	0	0	0.215971	0	0	0	0	0	0	0.180663	0	0	0	0	3.12172	0	0	0	0	17.9671	15.942	109.605	48.7804	159.376	62.1805	77.0582	81.7545	125.434	121.032	163.767	78.6178	52.2934	99.3167	92.1708	95.3974	0	3.60308	0	0.191108	4.03366	53.9197	77.678	91.825
MAGBg0606	0	0	0.176302	0.165352	0	0	0	0	0	0	0	0.150859	0	0	0	0	0	0.690809	0	0.460671	0	0.183682	0	0	0	0	0	1.16213	0.483431	0.726042	0	0	0.699876	0	0	0.248699	0	1.00594	0.240764	0.4934	0	0	1.45178	0	0	0	0	0.237731	0
MAGBg0607	0.29	0.23	1.09957	0.408722	1.07637	0	0.124268	0.16008	0.17254	0.144696	0.494359	0.243697	0.780222	0	1.46582	0.340131	0.938789	0.479572	0	0	0	0.729314	0.572087	0	0.196141	9.79223	12.5935	27.3983	23.5796	26.5586	30.629	24.3359	30.4604	24.5109	19.2123	23.9067	20.0507	25.029	31.162	35.3981	24.9412	17.1344	12.7088	31.7606	30.8661	25.2532	26.9076	20.1783	31.5056
MAGBg0608	0	0	0	0	0	0	0	0	0	0	0	0	0	0	0.221731	0	0	0	0	0	0	0	0	0	0	1.46924	1.28446	1.17363	0.796875	1.4819	1.00806	1.41634	2.45073	1.91867	1.46036	0.717741	0.484288	1.17024	0.649869	2.3215	0.399195	0	0	0	0	1.17378	0.458117	1.68783	1.9367
MAGBg0609	7.72	4.54	0.66651	0.506516	0.871682	0.88946	0.593287	0.425887	0.27075	0.686935	0.758671	0.700219	0.612011	1.0546	1.03911	0.923185	1.21711	1.40756	0	0.342512	3.22597	0.977272	1.31148	0.999908	0.441319	3.99982	3.08091	1.77168	5.57037	2.43123	4.3606	3.74883	2.49496	0	0.190079	5.58048	7.16092	4.7381	7.54631	8.89738	4.47601	17.4285	0	0	0	0	6.11832	6.77385	8.91832
MAGBg0610	0	0	0.206987	0	0	0	0	0	0.773918	0	0	0	0	0	0	0	0	0	0	0	0	0.230084	0	0	0	120.398	102.022	251.949	195.329	161.363	183.201	175.659	186.921	191.716	156.331	172.104	213.446	200.899	183.914	205.411	218.136	0	10.8459	12.9317	0.651964	9.2853	184.353	188.14	187.313
MAGBg0611	0	0	0	0	0	0	0	0	0.436083	0	0	0.123427	0	0	0	0.131707	0	0	4.5382	0.713535	3.28422	0.314553	0.160921	0	0	356.716	367.74	196.31	263.525	402.049	469.103	151.159	216.151	170.555	171.583	489.099	294.557	533.433	597.517	527.621	94.4717	0	24.3077	0	3.01993	8.93926	750.603	482.249	500.43
MAGBg0612	0.23	0	0	0	0	0	0	0	0	0	0	0	0	0	0	0	0	0	0	0	0	0	0	0	0	0.810795	2.41573	2.95807	4.29142	4.11938	5.2496	4.38775	8.1669	13.5519	4.77543	4.81259	8.12055	5.05022	5.97379	4.75574	1.36095	0	0	0	0	0	3.71134	1.63142	5.51954
MAGBg0613	0	0	0	0	0	0	0	0	0.142156	0	0	0	0	0	0	0	0	0	0	0	0	0	0	0	0	2.32404	5.80457	8.8986	13.9131	16.7916	11.7184	17.2803	12.9957	30.8798	26.8601	17.0264	8.59725	10.9069	11.6572	10.6454	7.58359	0	0.424485	0	0	0	10.4064	7.73001	10.5517
MAGBg0614	0	0.17	0	0	0	0	0	0	0	0	0	0	0	0	0	0	0	0	0	0	0	0	0.234586	0	0	0	0	0	0	0	0	0	0	0	0	0	0	0	0.000273394	0	0	0	0	0	0	0	0	0.00226394	0
MAGBg0615	121.09	138.96	354.365	244.125	140.452	121.484	142.521	165.827	156.506	132.64	180.738	93.3114	173.036	163.309	138.916	115.299	929.037	631.491	629.825	729.468	472.518	158.88	142.604	178.903	164.048	441.172	255.161	242.613	398.275	274.227	608.315	418.07	321.062	560.935	375.198	405.67	525.867	495.172	541.555	505.752	475.414	1898.26	1234.09	34.6937	208.312	537.002	583.436	566.599	622.792
MAGBg0616	0.13	0	0	0	0.14577	0	0	0	0.179735	0	0	0	0	0	0	0	0	0	0	0	0	0.177287	0	0	0	12.1593	28.8192	58.06	66.0703	89.1394	64.8245	64.6664	61.6438	104.472	71.0489	73.1105	47.4747	34.1958	39.5393	54.5982	40.259	20.4334	5.42206	0	0.553229	3.83688	35.4129	27.0699	46.4306
MAGBg0617	3.04	7.28	7.24589	3.56404	10.7417	5.86974	10.6363	4.95255	6.84513	7.49482	27.8666	9.33241	3.36016	7.47117	4.4155	0.777585	0	0	7.08941	0	0	4.95996	2.16525	1.87118	1.34583	43.9971	20.5889	52.7333	71.5518	166.824	81.5069	192.179	111.305	207.478	76.6215	98.6598	56.9856	102.607	109.115	118.346	44.7478	0.000422471	20.3343	0	1.84956	10.3763	121.619	78.3495	107.882
MAGBg0618	0	0	0	0	0	0	0	0	0	0	0	0	0	0	0	0	0	0	0	0	0	0	3.98e-07	0	0	25.4887	14.5208	7.02812	16.3055	9.78984	13.2163	12.3821	15.1195	9.06063	18.4605	13.1152	17.9216	13.4785	6.80349	8.39034	14.6371	0.00098143	44.6613	0	1.10086	22.8233	10.4072	15.8305	12.6174
MAGBg0619	0.48	0.93	0	0.382075	0.122836	0	0.151915	1.38e-09	0.467573	0.359207	0	0.144286	0	0	0	0	0.40571	0.68377	0	0	6.42212	0.18996	0.200954	0	0	42.8444	43.8268	82.989	112.938	152.123	177.262	86.0399	91.6047	122.854	102.351	158.174	115.726	118.47	144.207	139.603	63.5897	0	8.45103	11.9777	1.23202	1.0193	156.43	98.8668	129.344
MAGBg0620	0	0	0	0	0	0	0	0	0	0	0	0	0	0	0	0	0	0	0	0	0	0	0.148239	0	0	4.8258	4.74794	0	0	1.31826	3.2029	2.94925	4.40826	1.45634	2.48105	4.13e-09	0.407638	1.43476	3.0289	0	0.000782808	36.4375	0	0	1.31355	1.9573	2.21233	1.50473	2.36205
MAGBg0621	0.22	0	0.143364	0	0	0	0.496187	0	0	0.144613	0	0.12267	0	0	0	0.138217	0	0	4.64994	0	0	0	0.15507	0	0	3.18194	4.98846	10.04	15.3659	15.3316	24.9654	23.336	20.6352	26.3928	2.07979	26.6003	12.9927	11.6445	11.2677	14.691	12.3143	0	0.977201	0	0	0	24.3311	12.4826	22.2051
MAGBg0622	0	0	0	0	0	0	3.85e-09	0	0	0	0	0	0	0	0	2.07e-09	0	0	0	0	0	0	3.57e-09	0	0	1.31665	1.39299	1.37957	2.91604	2.86435	3.34124	3.31544	3.06273	1.4907	0.63455	1.339	2.03673	2.21277	0.961175	1.92472	2.41839	0	0.456225	0	0	0.358815	1.8184	2.8408	2.65878
MAGBg0623	10.49	12.46	2.19702	6.95993	0.54952	9.40408	0.288021	0.514748	0.136976	0.140833	0.759935	1.09525	4.42172	7.08466	6.61208	4.24699	0	0	4.13148	0.770734	0	6.39629	7.21154	7.77566	2.51859	298.393	564.745	222.775	184.822	357.129	174.663	203.113	176.458	284.551	232.166	299.846	140.497	217.191	276.704	247.261	130.723	0	8.81541	0	3.20413	6.30445	236.883	215.919	244.781
MAGBg0624	0.4	0.13	0.992774	0.926066	0.728789	2.43495	1.92044	5.26351	5.25769	4.8689	3.03538	0.998503	6.40775	9.20785	8.50029	3.70716	9.10796	56.4894	697.731	35.1763	533.674	4.70259	4.96155	8.48608	5.32295	0.697632	0.304543	1.47627	0.801593	0.849633	0.404571	0.575225	0.920019	0.801069	1.51457	0.117522	0.693388	0.73109	0.238623	0.493782	0.235579	2799.21	26.5214	2150.54	5.83376	20.3704	0.76372	0.718478	0.625246
MAGBg0625	219.88	275.49	687.267	443.394	292.497	303.911	249.477	278.749	335.337	266.391	334.779	190.705	321.045	289.542	242.37	224.672	1506.74	1053.14	988.41	1343.46	789.559	291.772	267.424	327.309	308.261	116.7	52.1211	301.329	143.731	456.467	319.327	202.729	169.797	52.4075	501.257	483.254	540.206	188.922	358.365	204.561	383.139	453.128	762.468	719.993	1423.21	1048.29	210	276.874	171.396
MAGBg0626	1.31	0.83	1.052	3.92841	1.52309	1.77611	2.00122	4.18021	4.16541	5.28912	2.38195	2.14113	1.432	2.48738	4.60513	4.04213	1.29076	6.10798	0	1.76283	5.08422	2.81877	4.87932	5.91927	5.23394	0	0	0	0	0	0	0	0.311829	0	0	0	0.307261	0	0.34224	0.331484	0	54.9576	0	0	0	0.568756	0	0	0.370662
MAGBg0627	0	0	0.282142	0	0	0	0	0	2.44758	5.10532	2.36621	2.58299	0	0	0.0007455	0.186408	0	0	16.528	0	0	0.639589	0	0.302695	0.466986	7.62764	1086.71	2853.73	6658.78	2191.78	3614.01	6702.22	6105.14	527.385	25.733	4013.25	1081.2	3614.88	923.066	2861.46	4438.37	34.9776	9.05364	11.3623	12.7388	15.3895	4009.08	727.764	2739.46
MAGBg0628	0	0	0	0	0	0	0	0	0	0	0	0.171452	0.217426	0.242119	0	0	0	0	4.28587	0	0	0.448717	0	0	0	14.966	14.8764	19.6976	27.6758	39.0883	29.8365	29.4481	33.6138	39.7664	32.1888	28.0897	24.7214	18.2981	23.8926	25.8297	26.4447	0	8.51733	0	0.589908	4.49424	21.5099	17.3691	29.4226
MAGBg0629	1.04	0	4.32627	0.51156	13.688	0.895777	9.56209	6.67205	3.29128	2.95452	9.96818	15.2441	8.40964	8.35748	3.43552	8.01001	0.198214	0	0	0	0	9.02434	10.3189	10.1496	7.46769	22.8072	41.9862	104.75	142.958	159.4	139.341	129.96	127.034	162.281	118.869	168.494	85.7214	106.73	98.8753	114.09	80.5685	0	0.933468	18.1148	0.51803	2.37296	112.479	72.1202	117.641
MAGBg0630	14.85	15.88	13.9846	11.4813	15.7928	10.6997	19.1665	23.1484	23.2832	24.9338	15.9241	27.1881	29.1802	28.2593	22.8451	33.1268	18.0059	21.1001	44.1704	15.6584	30.1887	24.8342	27.5207	27.4372	25.0799	10.3167	14.4045	35.3529	73.1827	42.9628	55.9483	78.5778	62.9983	24.594	21.1589	61.6662	22.1212	37.6141	18.1809	36.5367	36.1975	0	0	0	0.567096	0.884991	42.4804	13.6728	32.9705
MAGBg0631	0	0	0	0	0.320451	0	0	0	0	0	0	0	0.475898	0	0	0	0	0	0	0	0	0	0	0	0.938566	4.97361	5.28368	16.5101	5.41403	14.3667	6.04771	11.3744	10.3056	23.6101	7.10326	14.098	4.64966	4.44058	12.1494	13.9622	7.73323	0	0	0	0	0	5.4192	12.2009	14.1759
MAGBg0632	4.11	3.53	6.86831	6.06247	5.74027	3.90074	4.19492	2.98691	5.03885	5.83238	8.53955	14.3463	8.5232	7.17547	4.17369	3.50548	0	0	0	0	0	4.63034	10.7164	3.93474	3.7518	30.354	28.7106	22.3303	31.5246	18.7831	25.5509	18.0633	13.8914	24.1292	18.284	14.4303	30.9837	20.4926	16.7773	20.8286	20.3406	31.7933	44.2487	0	1.68321	25.2353	30.6097	23.7323	30.6872
MAGBg0633	0.49	0.8	1.0134	1.14764	1.01946	1.07777	0.655865	0.523113	1.35382	1.64661	0.823464	0.428793	1.71968	2.30577	1.29507	1.5751	0.3844	1.7809	35.5738	0.981116	24.301	0.921317	2.02251	0.762535	0.685125	552.828	462.09	433.206	461.94	499.524	492.999	526.367	326.571	138.533	641.045	484.193	682.236	661.478	637.36	551.115	593.401	170.68	148.234	101.672	5.21601	70.7062	582.452	658.153	592.961
MAGBg0634	0.55	1.67	0	0.131664	0.11441	0.604649	0.733738	0.466432	0.621529	0.45391	0.145809	0.371257	0.515709	1.53567	0.921444	1.06747	0.235769	3.05292	21.1015	1.14975	56.224	0.342887	0.8465	0.899574	0.941088	6.04894	53.0507	122.457	167.288	210.424	148.255	153.552	143.712	212.604	171.558	171.71	91.4486	62.7657	83.3964	101.094	98.3685	195.139	3.70996	259.812	2.02006	2.55197	75.6504	64.2442	104.314
MAGBg0635	81.7	81.03	223.995	149.918	92.6094	114.361	102.05	106.813	113.689	100.309	113.036	61.6859	133.518	116.479	88.5509	71.6031	670.802	481.708	458.877	555.499	323.004	118.41	105.521	126.481	106.254	51.8001	26.4706	17.0979	8.21016	10.4366	8.32476	5.70411	5.4018	7.51757	7.69326	11.5871	6.21444	27.0945	29.2417	30.5614	42.3531	0	73.9575	54.2515	170.297	122.16	26.1509	22.731	31.9017
MAGBg0636	0.6	0.8	0.260516	0.462159	0.199993	1.02965	0	0.26063	0.122695	0.123181	0.114839	0.199156	0.132215	0.439217	0.553914	0.421087	0	0	0	0.352559	0	0.734322	0.639398	0.73199	0.521568	4.58633	71.0038	47.47	87.5243	52.3408	100.307	161.936	149.485	168.38	183.323	86.1757	66.1114	69.5531	77.8366	68.2853	87.5609	0	6.11636	8.94902	0.359445	4.32232	100.808	81.9983	94.9012
MAGBg0637	4.46	2.9	0.641633	0.165692	0.261611	0.343386	0.158968	1.23924	0.675281	0.647633	0.499077	1.17345	0.918093	0.63551	0.878989	0.46592	2.60542	1.19243	10.3671	1.26498	11.6365	1.17201	0.175966	0.195669	1.05256	12.7816	11.4454	79.523	60.1418	141.006	101.635	73.3477	59.7641	44.7903	151.793	143.585	151.996	55.1211	80.4993	45.571	89.9289	0	0.888622	14.1591	0.237983	0.348065	48.1809	72.8817	49.6719
MAGBg0638	763.77	611.04	177.399	135.423	134.216	190.641	140.401	144.918	166.463	154.716	143.442	165.122	120.467	118.444	128.426	171.581	199.189	139.159	140.374	89.3776	82.7555	124.497	138.045	109.891	121.122	0.370131	0.252295	0.575712	1.4282	1.15838	0	0	0.644285	0	0.321347	0.316921	0	0	1.00866	0	0.319719	0	1.87204	0	5.09842	4.45773	0	0	0.360344
MAGBg0639	0.27	1.1	0.401731	0.98309	0.868178	0	2.02033	1.27384	1.85739	1.873	1.45603	0.552593	1.0667	3.18043	2.84614	1.31164	2.77909	8.83966	139.212	5.10547	67.0003	2.82578	3.40791	3.25839	1.40999	3.22302	1.06931	0	0.918621	0	0	2.55986	3.90456	1.49326	0.617446	2.95394	4.89887	3.7546	4.15093	2.18527	2.54395	271.576	10.0445	240.168	1.40707	3.63452	3.41359	4.12692	3.09412
MAGBg0640	76.77	56	15.5656	16.3285	16.9513	13.9331	20.5753	22.0217	23.6237	23.3251	17.9307	26.9549	26.4671	25.7094	26.39	28.7936	23.4183	28.9889	19.5241	10.4863	38.9594	27.9165	37.0328	25.2663	26.1191	2.53841	8.34645	24.355	26.602	27.2689	49.8384	11.7104	12.3561	15.4304	22.3754	29.7808	22.9283	9.67162	18.5542	9.05267	12.1393	26.8025	4.39303	0	2.68738	2.61497	15.2813	18.937	17.78
MAGBg0641	13.87	12.33	17.8033	15.896	16.7533	3.34293	14.9106	10.6779	11.3491	14.4612	15.2261	17.4713	12.5757	13.8913	11.1282	15.0304	1.2604	0.737436	0	1.64956	0	9.34931	11.46	11.2451	11.976	0	0	0	0	0	0	0	0	0.273228	0	0	0	0	0	0	0	0	0	0	0	0.930713	0	0	0
MAGBg0642	0	0	0	0	0	0	0	0	0.603388	0.555209	0	0	0	0	0.250348	0	0	0	4.09466	0	0	0	0	0	0	161.875	284.088	231.557	223.618	368.284	201.316	221.819	208.195	272.63	263.506	297.928	180.7	178.605	216.593	228.086	177.894	0	1.80992	0	0.376259	2.436	189.56	177.218	229.231
MAGBg0643	55.88	38.57	53.8561	55.646	44.3964	10.9755	50.1423	41.3596	32.9382	51.2729	43.0586	47.3882	46.2473	45.4398	52.375	50.3301	8.29463	15.4364	0	9.81769	22.9086	34.8551	45.2048	45.0773	30.5903	0	0	0	3.15428	1.6125	3.36e-09	1.80435	0.960929	0	0	0.0026634	0	1.28618	1.446	0	0	0	1.20354	0	0	1.43088	5.98155	0	1.46117
MAGBg0644	12.77	10.36	3.6121	4.91095	15.3075	18.4994	6.11585	5.5837	5.4388	5.68448	11.407	18.8851	6.63845	8.36691	4.9431	8.44495	0	0	0	1.51643	3.80335	6.02866	7.10511	9.67952	4.11008	28.8026	45.0098	12.4964	7.86602	17.8859	12.777	11.8727	11.026	10.1087	8.6902	15.3798	10.998	18.6257	25.1761	18.4277	6.81604	25.7523	0	14.0174	0	1.26038	18.6126	16.4606	15.9686
MAGBg0645	0.1	0	0.139493	0	0	0	0	0	0	0	0.233913	0.107479	0	0	0.32202	0	0	0	4.08937	0	7.2167	0.129698	0	0	0	73.7803	163.077	63.7242	48.752	82.7026	48.2462	53.5767	54.4605	79.4797	62.5575	81.2383	33.3916	63.952	78.4545	66.2574	29.7316	19.6061	5.9712	22.4591	0.188934	1.75001	68.3873	59.7007	64.6961
MAGBg0646	0.53	0	0.180675	0.161241	0	0	0	0	0.178274	0.356287	0	0.306381	0.585733	0	0.225322	0	0	0	0	0	0	0.498276	0.187132	0	0.189092	187.179	190.989	398.918	367.667	297.763	344.342	317.528	294.527	340.529	274.031	291.157	354.936	329.997	290.693	359.643	360.189	67.4998	12.7616	29.9585	2.24921	12.6857	292.418	319.078	329.374
MAGBg0647	48.74	40.19	47.4205	43.4914	52.7002	14.3944	50.8635	40.0166	31.6155	51.2061	44.5643	53.6746	44.7435	38.7176	43.8107	45.1187	3.97359	1.95424	0	2.38436	11.7799	39.9525	40.6978	39.845	30.2783	9.75741	3.10314	5.49081	15.9369	26.12	53.3006	12.3229	15.6318	20.3433	14.7211	55.3713	31.213	31.8684	27.7739	29.1072	9.17697	58.0104	14.5732	0	1.59111	5.08835	39.7165	25.7288	26.5739
MAGBg0648	0.43	0	0.290885	0	0.453647	2.83709	0.480387	0.837425	0.274123	0.274935	3.96655	1.42436	0	0	0.759186	0	0	0	0	0	0	0	0	0	0.369404	2.19439	0	0.672447	0.534376	2.87778	3.54642	4.0951	0.627615	3.51749	0	1.65743	0	1.74091	1.09727	0	1.34475	0	9.64278	0	0	10.6029	1.90062	0.00010454	1.30752
MAGBg0649	0	0	0	0	0	0	0	0	0	0	0	0	0	0	0	0	0	0	0	0	0	0	0	0	0	0	11.1404	24.8716	26.8201	32.5342	21.2376	26.5832	24.8384	39.1237	29.6993	36.7406	18.1791	12.4258	16.1499	19.1657	14.9016	0	0.362112	0	0	0	11.0394	13.0061	17.4467
MAGBg0650	52.01	55.08	48.7275	56.1562	72.9482	70.1513	83.9153	79.1616	82.2197	90.1932	52.4778	64.5056	50.2947	52.4295	55.4194	72.4068	1.43677	4.86765	12.1596	1.56236	0	74.0004	67.0205	67.1426	67.455	149.3	108.398	104.322	542.026	136.849	556.491	324.784	164.428	101.63	28.6293	115.38	626.418	240.586	115.558	103.291	166.045	0	8.26925	0	11.1122	8.7604	258.062	123.247	99.7919
MAGBg0651	0	0.1	0	0.246524	0	0	0	0	0	0	0	0	0	0	0.169718	0	0	0	4.26289	0	0	0.136936	1.91e-09	0	0	0	0	5.25175	0	0	0	0	0.443875	2.12114	0	4.65334	0	0	0.764775	8.162	0.506663	1.23e-05	25.3093	0	1.69e-06	0	8.36104	0	0
MAGBg0652	0	0	0	0	0	0	0	0	0	0	0	0	0	0	0	0	0	0	0	0	0	0	0	0	0	0	0	0	0	0	0	0	0	0	0	0	0	0	0	0	0	0	0	0	0	0	0	0	0
MAGBg0653	6.55	4.2	0.43665	0	1.78086	4.25305	0	0	0	0	3.09393	2.81772	0	0	0	0	0	0	0	0	0	0.681808	0	0	0	0	0	0	0	0	0	0	6.69e-09	0	7.14e-06	0	0	0	0	0	0	0	0	0	0	0	0	1.48e-05	0
MAGBg0654	0	0	2.08e-05	0	0	0	1.14e-08	0	2.55544	3.20578	0	0	0	0	4.15617	3.1167	0	0.00473585	0.0431059	0	24.6471	0	6.14e-08	0	0	27.7836	14.3485	31.3848	99.9853	71.0647	77.806	63.0199	71.8246	86.0954	65.4323	57.9772	26.5125	30.3295	40.5911	38.3304	22.2301	6.8e-07	7.43652	0	4.07e-08	3.20336	49.9865	34.2456	40.7356
MAGBg0655	14.56	24.13	27.8713	41.9199	108.189	50.7797	60.7241	64.2708	55.9947	67.7432	106.346	142.799	83.3867	83.6928	84.7242	83.8855	0.184744	1.56903	13.5254	0.49454	17.0647	78.0167	89.6929	94.8303	85.9892	473.841	64.8819	612.213	879.12	650.457	1151.96	660.97	500.47	84.3476	91.1975	1067.16	1180.31	1024.68	1548.21	1663.28	865.47	56.7291	15.2216	72.6497	3.85303	8.98166	1241.71	1503.21	1775.52
MAGBg0656	0.29	0.14	0.47812	0.605688	0.254427	0	0.938466	0.319532	0.581771	1.63002	0.82066	0.320784	0	0.70579	1.5572	0.921394	1.26267	3.85259	0	0	0	0.642316	0.699476	0.845095	0.561768	49.2931	83.7265	90.3521	103.211	143.219	117.47	97.0563	97.5895	131.483	106.9	146.811	83.8167	79.9915	100.198	110.808	66.828	0	8.86422	0	0.981605	5.57071	105.104	78.4194	105.936
MAGBg0657	68.68	58.03	82.9088	79.2435	82.2144	56.3856	96.2829	80.6699	88.7549	113.942	83.8133	104.783	92.0246	101.632	90.5331	114.368	18.6238	43.1004	47.8104	24.4777	84.0528	91.6365	112.181	93.5935	83.4471	1.90742	0.181532	0.620976	4.78237	4.39146	6.87375	2.72609	2.5131	3.5461	2.96917	1.92559	3.79164	1.1105	3.04466	1.57508	5.7763	21.8559	0	0	0.730448	0.353506	0.92805	1.52788	0.452585
MAGBg0658	167.57	108.25	670.269	277.943	560.366	875.476	275.563	271.847	339.205	231.658	492.233	265.197	498.759	509.495	651.88	515.934	65.4429	158.928	192.259	141.814	188.131	215.095	232.433	243.858	295.505	9.85051	5.82598	15.9668	130.089	104.427	227.42	100.439	51.0438	75.4795	65.0534	71.9206	92.2039	28.3149	32.3383	43.85	163.308	0	6.01076	0	2.71417	5.25415	57.1928	27.8046	33.9076
MAGBg0659	56.43	46.65	66.492	57.6971	68.2146	22.1729	52.3384	40.6055	41.9502	59.3009	55.6538	57.4394	44.5929	42.3493	45.279	50.5688	1.54436	5.13051	6.51215	3.23028	24.365	42.4079	48.7856	50.925	32.6683	0.266458	0.277629	1.016	2.0412	1.09952	2.44965	0.257323	0	1.29515	0.317099	1.74224	0.817941	0	0.289994	0.835647	1.05009	0	0.567156	0	0.298778	0.433788	1.28033	0.304897	0.56633
MAGBg0660	1.23	0.68	2.28965	0.670313	1.51236	0.306706	0.81535	0.298738	1.14819	0.865127	0.940404	1.71256	1.91837	1.98967	1.29235	1.38204	0	0	0	0	0	0.59574	0.773112	0.870102	1.4056	6.69945	2.86098	4.71167	9.71267	10.1798	15.7125	6.59656	8.58162	8.03167	8.77619	11.83	6.44299	11.8531	13.0913	12.5905	9.34993	0	0.779706	0	0	0.620263	13.7907	8.02705	9.493
MAGBg0661	55.01	39.11	15.6828	8.94208	16.6933	29.2744	11.1849	11.3299	14.1359	15.5913	13.4196	16.3104	6.32641	9.11891	12.1473	15.9911	13.1626	11.069	14.3303	9.04799	0	13.7789	9.8389	11.6534	12.9608	35.4918	53.7741	15.4938	26.842	35.3081	30.8027	20.1634	24.248	25.9039	25.3049	35.2064	21.75	41.4239	46.7907	36.6452	14.9597	0	1.67733	0	0.438405	1.28973	52.311	41.1516	36.8274
MAGBg0662	0	0	1.03071	0.695885	0	4.45753	0.513662	1.12852	4.2236	1.54594	0.755438	0.253971	2.88886	3.14866	4.99628	0.777263	2.3557	17.0618	276.434	11.3673	259.107	2.01579	1.10144	2.41926	1.32311	200.049	61.5226	461.071	274.585	513.823	278.586	368.605	324.767	661.768	8.12563	513.684	299.847	338.325	484.485	520.712	396.156	1422.26	26.9221	825.525	4.35549	15.4801	354.971	385.413	538.464
MAGBg0663	0	0	0	0	0	0	0	0	0	0	0	0	0	0	0	0	0	0	0	0	0	0	8.34e-08	0	0	0	0.96223	1.39136	1.52112	0.896464	1.65813	5.05631	10.0702	12.5032	0	4.18521	6.06561	0	6.47931	0	0.923855	0.171262	0	0	0	0	0	3.47936	0
MAGBg0664	10.59	11.81	32.8816	17.6239	13.4278	8.86599	15.9291	19.4421	12.9403	10.6188	17.305	10.1454	21.6435	20.0223	15.0377	10.8656	113.736	78.2465	73.3014	103.604	41.1316	19.1878	14.8571	22.6438	17.8587	58.1112	33.8458	24.637	45.1226	28.4474	62.3576	45.0894	35.5269	69.5083	47.5168	38.0036	54.3898	62.2978	59.8676	64.2487	54.914	250.887	144.467	0	74.6241	110.43	70.3392	76.2661	67.8632
MAGBg0665	0	0	0	0	0	0	0	0	0	0.327585	0	0	0	0	0	0	0	0	0	0	0	0	0	0	0	12.345	13.0106	24.1624	25.82	26.9931	36.4817	32.7589	28.6708	42.7891	30.5271	35.0085	35.0861	24.3342	35.2357	31.1135	34.628	77.6401	38.0618	0	1.69833	23.4681	31.5606	32.5523	39.6045
MAGBg0666	10.88	8.38	9.90982	7.84866	10.728	6.4313	12.1417	4.14639	5.76275	7.6832	10.6569	9.89987	8.13827	10.0376	7.50927	6.27423	0.986681	0	0	0.549872	0	5.44017	10.0203	6.32093	5.40357	0.817423	0	0	0	0	0	0	0	0	0	0	0	2e-05	0	0	0	0	0	0	0	0	0	0	0.000192684
MAGBg0667	0	0	0.367303	0	0	0	0	0.166855	0	0	0.150073	0	0	0.210085	0	0.153952	0.24521	0.602399	41.6392	1.66898	19.9527	0.167117	0.172786	0	0	86.9243	26.7503	209.75	123.631	263.745	128.92	191.581	152.34	326.544	6.92982	252.18	139.407	171.547	209.615	247.5	176.641	118.062	2.58623	59.2291	0	2.15492	175.659	191.106	248.816
MAGBg0668	49.25	62.46	167.946	117.288	75.0138	86.4923	59.9102	65.83	80.6966	72.2716	83.6734	40.272	73.841	50.6339	60.7382	52.8837	377.943	260.026	208.085	323.697	248.279	70.346	65.0915	76.3199	71.9199	3.17644	0.495695	3.41516	2.03531	0	1.00521	1.14443	1.70842	1.98959	0.865907	0.585877	2.56917	2.11988	3.87695	3.97466	2.90338	0	1.2047	0	0	0.477967	2.19987	2.99522	3.38579
MAGBg0669	0	0	0	0	0	0	0	0	0	0	0	0	0	0	0	0	0	0	0	0	0	0	0	0	0	0	0	0.641777	0.632196	1.40765	0.830398	0.530605	0.692205	1.0112	0	0	0	0	0	0	0	0	0	0	0	0	0	0	1.5296
MAGBg0670	0	0	0.318584	0.298804	0	0	0.551306	0	1.27146	0.321372	0	0	0.726662	0	0.411387	0.921491	0	0	0	0	0	0	0.344594	0.387834	0	1.23971	0.35462	0	2.8355	6.41945	5.74085	1.2249	1.2233	1.62561	0	3.75097	2.87311	1.7305	0	1.31557	4.58204	0	0.867425	0	0	0.688303	2.26231	2.12695	2.2053
MAGBg0671	97.04	84.93	37.8794	54.2685	45.8971	39.2053	77.2452	77.0348	83.1815	84.865	60.2604	78.6643	97.0244	113.195	79.394	122.03	62.2626	87.6601	92.9179	53.4003	73.9156	105.703	115.708	94.6669	105.018	93.3602	55.0647	52.5051	41.9359	32.4456	21.4727	46.3807	56.8266	68.1433	76.1832	21.1407	10.467	26.5693	34.8372	33.9931	13.0486	0	23.9897	16.8922	0.849829	0.413222	29.0606	31.0836	30.944
MAGBg0672	17.59	19.96	13.1159	27.1379	20.2242	19.4783	42.5475	42.4996	41.5645	44.0355	24.6551	28.488	34.4696	32.5491	30.2075	38.7349	0	0.627277	5.71928	0.92153	4.2797	40.1706	41.1367	42.5149	38.9196	16.9605	11.4869	17.0547	18.8403	43.7079	21.0093	46.471	25.711	36.7805	29.8364	23.8425	18.0524	26.0009	30.0496	31.5831	18.136	23.5541	9.92387	0	5.24802	7.93142	33.7227	21.8892	24.5249
MAGBg0673	0	0	0	0	0	0	0	0	0	0	0	0	0	0	0	0	0	0	0	0	0	0	0.761092	0	0	0	0	0	0	0	0	0	0	0	0	0	0	0	0	0	0	0	0	0	0	0	0	0	0
MAGBg0674	0	0.89	0.350061	0	1.3879	0	0.806486	0.179564	0.652921	0.357447	4.06073	2.29963	0	0.562074	0.833194	0.376503	0	0	0	0	0	0.437715	0	0.260483	0	6.35164	8.23295	3.65849	8.43088	7.03755	9.24242	8.93915	7.52403	15.8115	7.43688	6.37088	10.7384	15.7509	9.94228	9.63641	5.40246	0	19.9245	0	0.245365	5.74508	12.894	11.3407	16.3152
MAGBg0675	3.74	5.68	2.779	5.2169	2.98988	9.43686	5.55211	3.81967	8.01665	9.16032	4.27678	5.36494	8.8711	8.78144	8.51388	11.5662	2.6726	5.67524	4.70393	8.27905	21.6981	9.27035	9.9494	9.29964	8.04644	496.469	2073.54	799.243	737.615	560.695	1293.2	649.05	515.391	78.7287	34.42	456.026	271.94	385.907	179.552	343.238	398.874	154.98	60.5073	12.849	4.99301	36.3675	413.681	147.591	337.949
MAGBg0676	18.08	16.4	9.64311	13.6913	7.90589	9.50166	7.39658	12.4969	14.2162	13.1969	10.7417	11.0274	21.2533	30.0594	31.7552	13.3676	16.8761	78.1859	750.109	36.4303	477.704	18.3459	22.3548	23.4925	16.4862	11.9067	13.4931	11.7041	15.3521	20.6845	22.113	21.6024	16.3825	24.7716	16.746	17.7343	15.7225	23.4471	23.9299	23.866	15.8797	2607.22	73.2643	2019.9	11.7058	48.4682	31.1038	21.1863	25.8239
MAGBg0677	0	0	0	0	0	0	0	0	0.335792	0	0	0	0	0	0	0	0.424648	0	15.5375	0.679989	5.92655	0.339748	0	0.391339	0	0	0	0	0	0	0	0	0	0	0	0	0	0	0.370535	0	0	31.9945	0.652165	63.6621	0	0	0	0	0
MAGBg0678	0	0	0	0	0	0	0.295893	0	0	0	0	0	0	0.406609	0.832502	0	0.404725	1.56078	0	1.29977	5.67966	0	0	0.740313	0	0	0	0	0	0	0	0	0	0	0	0	0	0	0	0	0	0	0	0	1.02556	0	0	0	0
MAGBg0679	0	0	0	0.135587	0	0	0	0	0.826102	0.389408	0	0	0	0	0.182698	0	0	0	5.56856	0	13.0248	0.172815	1.28e-05	0.322169	0.174318	549.48	0.155324	774.505	1081.55	605.703	1363.8	880.979	565.89	1.97757	0.562988	1188.16	1611.55	1134.39	2013.62	2203.1	1311.94	19.8545	0.457419	38.9244	0	0.60138	1343.36	2087.62	2410.32
MAGBg0680	1.21	1.54	0.387208	0.72724	0.210492	0.553741	0.224021	0.405572	0.387386	0.39194	2.92038	3.10475	0.590255	1.19032	0.666832	1.12432	0	0	0	0	0	0.313074	0.140258	0.471555	0.853165	2.67624	1.76882	2.86836	2.77591	2.78883	3.90802	3.70843	3.56355	2.4532	2.56272	3.40762	2.13902	2.0135	2.30678	6.06886	3.34203	0	1.7789	0	0	0.647841	5.39942	3.83679	3.57208
MAGBg0681	10.47	7.03	6.59766	2.93442	4.4828	6.35238	3.15219	3.33834	3.11131	2.83458	5.3562	3.56363	3.60166	2.26277	3.07417	4.68558	3.15456	2.68055	0	2.11064	0	1.48412	1.53017	2.38597	2.65736	15.5242	11.8302	37.7215	33.5741	27.3205	31.8627	29.2939	26.2119	33.9325	24.6754	27.0611	36.993	31.1721	26.7334	31.8189	31.7493	17.6945	0.395772	0	0.198943	1.51061	26.0057	35.5117	27.2405
MAGBg0682	2256.11	1799.04	617.446	513.238	415.168	544.968	422.264	431.115	480.687	517.481	458.086	550.846	392.826	450.337	398.636	530.958	558.631	667.294	493.133	417.607	515.204	448.576	497.663	375.747	446.007	0	0.390158	5.61136	6.57907	1.81166	1.46374	0.385054	1.99369	0.653767	0	0.276058	0	1.42004	2.69051	1.51672	2.15214	0	2.69123	15.5147	6.58345	5.15739	2.46844	0.354693	1.26819
MAGBg0683	12.18	11.41	20.7136	19.3818	17.3718	12.5552	22.7958	18.9959	16.1007	27.3372	21.0676	24.7646	22.8621	31.6955	20.1936	28.2032	11.4559	22.4618	13.0752	19.559	4.89206	29.5273	29.0292	27.9281	20.7301	4.9648	3.5802	1.27662	1.28264	1.08428	1.82555	1.03526	0.5166	1.54273	1.83042	1.32374	1.57574	0.862237	1.61463	0.277955	2.37372	0	11.5251	0	7.19871	6.09679	0.576001	0.810791	2.23732
MAGBg0684	0	0	4.02e-05	0	0	0	0	0	0	0	0	0	0	0	0	0	0	4.5e-08	0	0	0	0	0	0	0	39.3425	165.541	5.88078	1.77975	8.42648	0.661902	0.178355	0.78093	0	0	5.97527	0	19.2016	16.995	8.87264	0	0	0	0	0	0	12.5327	13.5952	10.8755
MAGBg0685	68.74	52.5	62.6377	74.8332	70.5094	55.0674	81.3155	73.4343	78.8729	98.0022	83.4835	98.0351	90.043	113.031	96.2419	105.977	33.001	94.2076	73.3575	50.0215	114.82	84.5605	123.124	91.4124	92.9676	4.63903	1.47528	4.76855	9.64313	9.86871	14.3943	6.3465	6.32157	7.47742	6.40163	13.2358	9.5097	12.7982	12.5517	10.8891	6.81398	0	0	0	0.560827	1.23211	19.0762	9.36029	7.56288
MAGBg0686	0	0	0	0	0	0	0	0	0.161538	0.533985	0	0	0	0	0.204119	0	0	0	0	0	0	0	0.180698	0	0	166.531	117.9	96.3997	547.674	114.206	527.69	345.958	178.683	133.668	0.23515	107.69	570.046	263.745	113.25	108.465	155.605	0	0	0	0	0	260.623	112.189	126.094
MAGBg0687	0	0	0	0	0	0	0	0.135248	1.06402	0.274081	0	0.217827	0.150959	0	0.170726	0	0	0	4.122	0.947742	0	0.268166	0.139968	0	0.145204	12.5538	177.941	430.773	420.653	639.665	382.108	388.802	381.836	631.479	443.553	507.388	269.73	192.64	265.688	340.539	296.249	0	1.9565	42.0199	2.29379	3.33105	194.215	182.954	338.424
MAGBg0688	0	0	0	0	0	0	0	0	0.249448	0.254065	0.238598	0	0	1.00192	0.328245	0	0.372718	6.09622	52.7079	3.8321	48.0429	0.786285	0.271879	0.619006	0.272819	0	0.269559	0	0	0	0	0	0	0	0	0	0	0	0	0	0	227.498	1.98847	150.594	0	1.04875	0	0	0.33569
MAGBg0689	0	0	0	0	0	0.430722	0.350208	1.55261	0.216769	0.368241	0.38052	0.344672	0.380695	2.77437	3.21756	0.585322	2.67734	14.27	250.104	5.74397	248.326	0.372964	0.816013	2.63018	1.12739	0	0	0	0	0	0	0	0	0	0	0	0	0	0	0	0.477184	1682.74	15.1791	997.894	2.94205	11.4746	0	0	0.486362
MAGBg0690	0.27	0.53	2.76335	0.728454	0.332452	4.15438	0.764585	1.55579	1.01764	1.38732	1.61815	0.374149	1.96617	1.84559	0.843291	2.10384	0.432784	3.86099	87.7386	1.7475	0	0.803986	1.72886	1.02946	1.75389	6.15458	6.19504	15.5552	282.495	174.449	390.322	179.019	90.2664	117.022	103.84	162.464	170.669	60.6742	69.7559	95.5109	306.594	109.818	24.4837	84.0212	6.60397	8.38053	127.85	65.5801	62.5689
MAGBg0691	0	0	0	0	0	0	0	0	0.135135	0	0	0	0	0	0	0.130805	0.207961	0.481734	4.39227	0	3.28671	0	0	0	0	20.289	15.2575	14.1451	23.6239	30.7186	29.3314	22.8208	22.913	33.9248	34.212	29.7462	22.6356	26.7638	27.0289	25.7833	15.6082	0	11.4391	23.9954	0.201518	5.15651	34.5206	21.5455	31.8884
MAGBg0692	972.91	721.9	1137.94	692.534	523.958	1486.38	740.089	813.163	1278.78	1940.35	669.294	803.302	799.295	917.885	721.012	931.117	265.441	695.328	646.355	380.708	910.222	839.194	1033.34	812.131	826.394	3.5929	11.3796	171.092	194.796	59.0225	49.9519	32.258	29.0306	24.863	16.9928	10.8623	7.62953	29.3777	50.0594	41.1038	78.7731	208.612	169.83	77.9339	120.246	149.54	97.4564	30.9579	22.5254
MAGBg0693	0	0.09	0	0.213942	0	0.24683	0.0982773	0	0.390484	0.648211	0	0.487745	0	0.149427	0	0	0	0	0	0.595029	0	0.474701	0	0	0.1246	292.859	233.58	273.033	264.502	211.414	240.458	247.076	319.824	298.584	272.227	240.174	277.054	257.324	227.068	240.369	273.273	201.085	439.966	10.0884	12.3152	169.375	221.204	262.376	227.42
MAGBg0694	67523.8	57930	58932.3	63247.5	7986.86	8975.61	12332.3	11083.9	15022.6	17879.9	6389.68	7588.91	11039.2	13748	13302.1	2117.91	20039.5	60395	33700.8	57590.9	37470.3	12263.8	13469.7	11611.2	2077.55	24.6273	16.4883	69.5662	27.7137	46.1848	50.0421	29.8436	85.5536	5.42236	9.1357	30.9438	24.6634	62.4702	69.3066	67.977	13.1919	762.11	5.78046	13.0967	66.1468	144.513	48.7879	45.7014	77.6066
MAGBg0695	148.55	62.58	185.091	90.004	230.27	75.3561	224.712	175.816	188.234	217.493	166.52	154.348	53.6983	93.0307	69.9453	94.4907	4.68846	9.11269	27.679	3.4291	21.9935	43.9808	60.9997	59.6775	117.461	16.4366	22.9658	5.39966	4.67076	3.68568	7.16683	7.80347	4.12602	11.2236	6.97929	5.28166	3.60713	3.4902	1.9301	2.65411	3.22904	26.035	3.78509	34.3793	0.771147	1.44347	4.52681	3.8606	3.95553
MAGBg0696	12.23	14.73	4.24451	3.74617	9.38776	5.5123	5.31238	2.55943	5.28419	4.27198	18.9915	5.84872	5.21635	7.45937	2.31875	1.92371	0	0.622955	0	0	0	2.45708	1.48339	4.3415	2.4608	14.6446	12.555	25.9603	30.6029	24.8025	16.7235	20.4357	15.4931	26.3485	11.2506	23.0147	20.4834	25.8776	29.8168	36.4121	29.3541	107.521	36.3634	0	9.92212	25.2394	31.5628	28.5172	36.83
MAGBg0697	118.08	137.29	351.623	222.865	145.017	173.451	144.636	160.548	174.495	124.531	173.452	90.2983	169.4	139.982	119.398	104.779	902.023	615.367	826.545	780.249	542.127	157.34	135.791	181.667	159.736	35.716	14.0939	28.5703	27.1642	37.589	35.9153	26.3872	25.8453	27.0919	36.0255	31.5649	32.7214	32.7445	31.9767	30.0333	25.5117	363.065	122.292	167.126	99.1982	67.6856	40.7903	33.0869	34.3441
MAGBg0698	0	0	0	0	0	0.42872	0.172895	0.417589	0.598109	0.201561	0	0	0.455723	0.525758	0	0.577917	0.92057	4.97577	45.3672	3.13281	67.8961	0.624569	0.216136	0.486514	0.436607	4.14117	1.33016	1.2778	0	0	0.654836	0	0	0	1.39e-05	0.000139552	1.26251	0	5.92e-05	3.2975	0.90349	322.116	4.11255	141.626	5.05624	3.33903	0	6.09e-06	0
MAGBg0699	0	0	0	0	0	0.530979	0	0	0	0	0	0	0	0	0	0	0	0	0	0	0	0	0	0	0	0.621436	1.10952	0.481631	0	0.784366	0	0	0.818522	1.45928	0	0	0	0.36772	0	1.7846	0	58.8124	4.47452	0	0	0.00360452	0.874399	2.33146	0.534136
MAGBg0700	1.69	0.53	0	0	1.15348	0	0	1.47611	2.0946	0	0	2.20557	0	0	0.957876	0	0.224996	0	4.75207	0	0	0.782355	0.948755	0	2.40176	103.798	48.8	95.2203	137.751	219.207	153.171	131.949	94.0723	21.6164	25.9285	104.404	169.518	140.534	132.395	135.279	170.96	19.6708	5.30682	0	0.228403	3.64898	130.584	126.747	149.684
MAGBg0701	0	0	0	0	0	0	0	0	0.189743	0	0	0	0	0	0	0	0.233601	0	0	0	0	0.406308	0.17786	0	0	118.299	311.097	109.342	88.5047	135.22	51.2095	65.317	88.2659	19.4394	10.4603	120.527	19.5024	118.221	122.343	101.893	31.1753	0	1.72284	0	0.549757	1.39062	110.079	91.5559	90.1938
MAGBg0702	0.12	0.24	0.76252	1.37743	0.852153	1.19856	0.650437	0.310803	3.49969	3.14795	1.99363	1.50697	0.530547	1.25109	0.685717	1.27323	0	0	8.37073	0	18.7696	1.8041	0.162662	0.281556	0.612913	19.6514	595.841	1576.24	3638.31	1184.7	2037.76	3859.63	3419.01	359.093	31.6839	2178.46	570.049	1928.49	562.226	1585.23	2419.89	146.71	51.1011	75.4532	6.94435	32.2078	2238.37	427.186	1531.79
MAGBg0703	0.11	0	0	0	0	0	0	0	0	0	0	0	0	0	0	0	0	0	0	0	0	0	0	0	0	12.8527	8.04484	9.03768	16.3652	7.78567	16.4482	12.5541	43.961	111.253	13.5624	12.1224	22.071	5.00093	2.89628	6.75227	6.04495	0	17.2039	0	1.00359	7.87867	6.59632	5.09791	6.39529
MAGBg0704	0	0	0.320932	0	0.124488	0	0.538878	0	1.41315	0.250764	0.147205	0.265702	0.177906	0.201715	0	0	0	0.000145175	0	0	0	0.320216	0.165986	0.37837	0	144.699	33.578	396.423	147.068	422.192	155.794	257.844	264.141	555.383	0	425.907	159.874	236.253	369.823	402.824	296.18	0	3.04433	0	0.498317	0	248.695	327.451	438.127
MAGBg0705	0	0	0	0.245191	0.106073	0	0.451184	1.36342	1.30208	0.921599	0.245165	0	1.63653	1.88834	2.53217	0.881233	1.20074	9.29082	118.204	10.9036	82.3635	2.0376	1.12951	2.06359	1.2822	5.06244	4.9457	5.27691	7.22512	8.69825	12.5841	13.3348	9.13323	10.6541	9.72475	11.3148	10.213	9.45202	8.19539	8.17757	7.5632	504.192	16.2067	380.536	1.54949	8.83738	10.6672	7.33694	10.1577
MAGBg0706	61.65	68.1	39.8758	72.227	52.8769	53.7526	99.0452	105.216	101.681	112.476	83.0014	114.335	114.635	137.525	108.888	147.038	58.6881	112.729	128.067	52.6868	161.67	129.844	147.345	124.742	129.649	0	0.299009	22.1889	25.056	7.99801	5.70519	3.79946	2.06972	4.46876	1.39845	0.352414	0.693932	3.29828	7.88409	3.3385	5.29696	0	14.6762	0	10.037	14.0109	6.49668	3.96158	2.62033
MAGBg0707	0	0	0	0	0	0	0	0	0	0	0	0	0	0	0	0	0	0	0	0	0	0	0	0	0	0.000155734	2.86903	2.90179	1.4626	5.2629	0.0158062	6.24091	2.1579	9.58165	0	0.411786	0	1.81332	2.76724	5.45853	1.76492	0	0	0	0	0	5.052	2.9422	2.71247
MAGBg0708	0	0	0	0	0	0	0.133694	0	0	0	0	0	0	0	0	0	0	0	0	0	0	0	0	0	0.168547	2.39943	2.57119	4.51545	2.75831	0.624466	1.62871	0.596155	0.594769	0.595595	1.20236	0.608071	0.601688	0.421048	0.622392	0.640052	0.405343	0	4.63416	27.3243	8.52936	5.67633	0.879914	0.620373	0.214396
MAGBg0709	0	0	0	0	0	0	0	0	0	0	0	0	0	0	0	0	0	0	0	0	0	0	0	0	0	0	0	0	0	0	0	0	0	0	0	0	0	0	0	0	0	0	0	0	0	0	0	0	0
MAGBg0710	0	0	0	0	0	0	0	0	0	0	0	0	0	0	0	0	0	0	0	0	0	0	0	0	0	0.526617	0.267981	2.64201	1.71883	2.22651	2.26207	2.64448	4.45211	4.58354	4.59011	1.24428	2.01925	0.900076	3.38948	2.58031	0.528819	0	0	0	0	0	1.00167	1.31706	2.27368
MAGBg0711	0	0	0.180848	0	0	0	0	0	0.158716	0.160448	0.175318	0	0	0.229907	0	0.17067	0	1.09712	8.71004	0.434463	11.1759	0.333577	0	0	0	2.59287	1.68104	7.25094	5.08066	4.64141	4.19153	1.55861	8.03573	0	0	4.01388	4.92549	6.2986	8.24524	12.0713	3.21888	53.8067	1.10216	35.6878	0	0	5.3657	5.50775	10.6343
MAGBg0712	3.06	3.48	11.9242	6.11225	3.00104	1.66962	6.17626	5.47563	7.17964	3.85928	4.9102	1.99756	9.1047	10.4904	14.2576	4.13724	34.2609	55.1777	447.947	54.2295	703.971	8.33803	7.56653	14.8468	7.32537	2.90141	2.46825	1.97724	1.36322	0.928558	0.291896	0.37401	1.62023	0.620057	0.756533	0.763266	0.250464	1.5845	1.42221	2.80921	3.07075	3345.21	41.4828	2106.78	35.9	33.1124	1.64283	1.1712	1.31892
MAGBg0713	0	0	0.336816	0.0412288	0	0	0	0	1.23349	2.4313	1.14048	1.59077	0	0	0.692179	0.555979	0	1.28688	1.90144	0	0	0.603951	4.4e-09	0.325766	0.217452	3.36688	587.506	1494.93	3625.03	1153.79	2033.21	3805.33	3341.28	293.132	7.16816	2173.99	571.169	1921.71	521.748	1573.57	2377.79	88.6963	9.3598	86.0174	5.57745	7.53231	2185.12	373.979	1449.8
MAGBg0714	0	0	0	0	0	0	0	0	0	0	0	0	0	0	0	0	0	0	0	0	0	0	0	0	0	0	1.72458	0	0	0	0	0	0	7.26648	0	3.72657	0	1.19722	0	0	0	0	0	0	0	0	0	0	2.95613
MAGBg0715	0	0	0	0	0	0	0	0	0	0	0	0	0	0	0	0	0	0	0	0	0	0	0	0	0	10.4965	3.97793	5.73441	10.5276	14.3345	19.7913	6.14658	7.39177	8.79893	7.76001	15.8315	13.0539	19.6417	13.6367	12.953	5.11376	0	0.694777	0	0.739998	0.473156	29.7711	15.3908	18.7039
MAGBg0716	0.41	0.28	0.173181	0.325763	0.563144	0	1.2021	0.361917	0.345899	0	0.815112	0.592723	0.396319	1.14051	0.897593	0.334781	0	0	0	0	0	0.180634	0.375461	0.944092	0.379517	24.2447	18.299	41.7756	27.6067	6.87626	6.52164	2.535	0.954337	4.56075	19.3485	2.77808	1.58282	0.753627	3.11753	6.55914	9.82057	23.1329	24.5197	138.088	64.6848	47.5184	3.04397	2.59613	1.72178
MAGBg0717	0.84	0.9	1.10052	2.52478	3.04602	4.0695	1.89576	3.72885	1.31896	1.23076	3.28423	5.80254	2.97144	1.21022	1.14207	4.34893	0	0	0	0	0	0	2.81557	2.47883	6.53423	0.406257	0.4632	0	0.518902	0	0.919848	1.85005	3.08741	0.632946	0.821718	2.05073	0.432012	0.626275	0.979547	0	0	0	0	0	0	2.34678	0	0	0
MAGBg0718	0	0	0	0	0	0	0	0	0	0	0	0	0	0	0	0	0	0	0	0	0	0	0	0	0	0	0	0	0	0	0	0	0	0	0	0	0	0	0	0	0	0	0	0	0	0	0	0	0
MAGBg0719	0	0	0	0	0	0	0	0	0	0	0	0	0	0	0	0	0	0	0	0	0	0	0	0	0	0.747119	0.149814	0	0	0.529447	1.21256	0.978938	0.173386	1.88345	0.353499	2.16786	0.7031	0.649626	0.871135	0.775876	1.04731	0	0.836755	0	0	0.61258	0.78566	1.10531	0.417648
MAGBg0720	0	0	0.210039	0	0	0	0	0	0	1.87e-07	0	0	0	0.615582	0.742601	0	0	2.2962	48.2756	0	58.4247	0	0	0	0.45549	0.385986	0	0	0	0	0	0	0	0	0	0	0	0	0	0	0	164.367	0	52.1846	1.40284	1.73227	0	0	0.651732
MAGBg0721	1.46	0.73	0.682882	2.58988	0.320199	0	0	0.427261	0.29584	0.491916	0.251551	0.16707	0.760756	1.38358	0.339593	0.25911	0	0.467659	0	1.03093	0	0.822401	0.995492	0.971847	0.574589	200.003	171.911	160.354	689.724	177.353	612.455	495.373	347.01	170.782	49.1855	212.625	561.97	351.01	165.71	211.762	243.75	198.445	57.8739	0	3.99786	24.7177	363.965	155.437	208.816
MAGBg0722	0.31	0.1	0.129978	0	0	0	0	0	0	0	0.123058	0	0	0	0	0.125816	0	0	0	0	3.13984	0	0	0.162103	0.14491	34.83	22.0974	33.0461	49.0669	56.6759	73.4987	54.1615	38.2344	43.8083	56.5737	76.4608	72.7024	62.049	61.2392	49.578	56.7742	157.181	63.3041	0	3.08784	33.3483	73.7636	59.9436	56.6316
MAGBg0723	0.34	0.12	0.176773	0	0	0	0.120231	0	0.383085	1.53249	0.397127	0.237254	0	0.174069	0	0	0	0	0	1.23357	0	0	0.169074	0	0	555.993	99.8066	612.505	726.792	532.539	890.768	620.157	488.1	37.9702	27.0852	799.08	1038.24	889.572	1368.08	1529.62	819.9	50.3768	26.2898	0	1.89901	12.8811	985.717	1351.82	1562.47
MAGBg0724	0	0	0	0	0	0	0	0	0	0.284785	0	0	0	0	0	0	0	0	0	0	0	0	0	0	0	7.47691	12.4856	14.9742	19.9794	25.4436	24.4561	19.3111	24.0851	31.3576	29.7087	19.7688	13.6962	13.594	17.5739	16.852	11.0821	0.0103195	6.36696	0	1.02914	3.60387	17.0334	12.8935	19.4395
MAGBg0725	0	0	4.32316	0.00160631	8.50272	0.000273216	10.6625	18.2755	6.61183	12.1435	8.95e-06	1.3e-05	2.31e-05	0.00226483	13.5599	12.8243	10.0417	19.6136	43.9029	0.00448118	58.6133	16.2365	22.4437	7.81e-05	5.93e-05	1.11173	3.56052	9.42826	15.2003	22.8893	18.1056	9.02838	12.3482	16.7867	14.5356	12.5949	16.1209	13.0255	14.8623	13.4404	6.96108	23.3931	0	0	1.1961	0	12.5135	6.88375	20.6538
MAGBg0726	0	0	0	0.361935	0	0	0	0	0	0.340713	0	0	0	0	0	0	0	0	0	0	5.95419	0	0.745141	0	0	38.0234	32.5687	86.7533	77.6671	56.5169	68.5925	63.2178	57.5915	70.8603	52.085	67.0176	70.6282	64.6699	51.4901	58.5686	71.4167	0	4.58603	0	0	4.32564	60.7322	79.6004	62.23
MAGBg0727	0	0	0	0	0	0	0	0	0	0	0	0	0	0	0	0	0	0	0	0	0	0	0	0	0	3.66302	2.32134	2.24803	3.75921	2.87803	5.7506	4.28529	2.85183	7.17658	2.50214	3.65143	5.81217	6.51011	5.47381	5.13523	3.98856	17.7033	8.58388	0	1.37428	4.49439	4.73209	5.68165	6.60957
MAGBg0728	0	0	1.51798	0	0.332929	0	1.06096	0	0	7.56e-07	0	0.189959	2.77298	0	1.27e-08	0	2.66212	10.0766	69.6197	14.6578	228.02	0.817875	0	1.73498	0	0	0.279147	0	5.69e-07	0.557592	3.07722	0	1.91e-07	0.8491	0.000208071	1.07036	0	0	0.000392536	4.98e-08	2.17523	2100.01	4.08575	741.677	0.00192355	1.56238	0.92458	0	0.348992
MAGBg0729	0.15	0	0.226065	0.824724	0	0	0.352317	0.176719	0	0	0	0	0.373373	0	0.221684	0.318575	0.183521	0.426212	7.75055	0.93701	2.90492	0.370121	0.422951	0.214586	0.179309	45.9761	98.2251	38.4166	37.9511	48.5664	30.8255	35.1776	35.1653	35.858	25.9694	46.089	18.7096	44.5329	42.426	41.5658	23.0815	15.9598	3.29245	0	0.17797	2.69611	46.9076	38.701	42.3628
MAGBg0730	0	0	0.912615	1.35577	0	0.399011	0	0	2.43079	3.20176	1.21547	1.27215	0	0	0.635829	0.854892	0	0	27.3339	2.61153	0	1.84651	0	0.635092	0.710927	1.76477	762.77	1955.48	4524.37	1428.91	2490.83	4688.35	4260.5	413.703	8.83018	2749.82	692.589	2484.34	641.533	1955.12	3027	42.5074	6.79644	72.4544	18.0099	19.2185	2796.25	453.511	1839.86
MAGBg0731	0	0	0	0	0	0	0	0	0.245795	0.993986	0.115712	0.231403	0.705708	0.984452	0	0.118749	0	0.438176	3.99512	0.643722	0	1.02668	0.532934	0	0	409.047	246.475	173.692	309.627	180.24	408.417	316.648	313.703	393.293	301.61	296.357	364.038	344.946	352.639	363.518	333.626	1100.69	944.766	0	39.642	368.413	385.729	398.156	413.025
MAGBg0732	0	0.11	0	0	0	0	0	0	0	0	0	0	0	0.190717	0	0	0	0	0	0	0	0	0	0	0	1.40076	0.475359	6.99457	3.31371	5.90248	4.98902	2.14429	6.31781	1.07972	1.04919	4.22605	4.05612	7.15446	7.82917	7.77666	1.18942	0	0	0	0	0	3.85203	5.05412	9.11548
MAGBg0733	0	0	0	0	0	0	0	0	0	0	0	0	0	0	0.49295	0.404453	0	0	0	0	0	0.377225	0	0	0	0	0	0	0.453303	0	0	0	0	0	0	0	0	0	0	0	0	0	0.703502	22.8912	0	0	0	0	0
MAGBg0734	1.11	1.54	1.42378	2.32394	4.93617	1.96539	3.25164	3.75424	2.4435	1.32053	6.87918	7.20411	3.54647	3.37529	4.90609	2.0762	0	1.96071	42.4569	1.49488	4.59264	3.6629	3.07604	4.74906	4.74531	1.6099	0	0.444525	2.25317	3.75023	1.31697	3.82917	4.26976	4.48091	2.27345	1.61829	2.52227	2.61842	3.02762	2.92241	0.561528	104.134	1.87653	33.0185	0	1.00925	1.74922	0.575389	3.65193
MAGBg0735	0	0	0	0	0	0	0	0	0	0	0	0	0	0	0	0	0	0	0	0	0	0	0	0	0	2.04988	0.951535	0.613208	1.73416	3.09292	6.14167	1.48032	1.367	1.88348	1.11323	2.93305	1.66799	1.45891	2.457	1.4633	1.57562	0	0	0	0	0	3.33489	2.71097	4.42937
MAGBg0736	0	0.14	0	0	0.278538	0	0	0	0.170851	0	0	0	0	0.225948	0	0	0	0	0	0.447398	0	0.178387	0	0.209089	0	38.8447	35.1683	20.8589	29.9379	24.1817	37.8841	31.6967	23.2317	35.6648	27.196	26.8558	34.5124	44.0105	39.4802	40.5649	36.3074	142.22	53.6321	30.3365	8.66224	32.2964	58.6233	39.6285	47.2573
MAGBg0737	3.74	0.92	16.1781	6.66522	6.74284	1.59113	7.42956	5.2601	4.53487	4.98123	9.16668	6.35243	6.55825	10.2209	9.67973	6.48078	21.2469	5.39741	15.5451	9.60319	10.7419	4.05566	2.15503	6.74294	3.90765	40.827	21.9883	28.7438	48.9952	46.4593	67.8338	46.2495	30.62	50.0999	39.4048	55.9529	54.5354	51.4179	65.1955	71.3821	40.0637	28.3611	51.2304	0	27.338	35.0443	83.8595	51.9725	67.8014
MAGBg0738	1.39	1.39	8.74739	3.52384	4.88161	3.63782	2.1403	3.02125	2.66416	1.72478	4.89079	3.45849	6.46165	7.32123	8.00987	5.11751	0.619543	1.93662	0	2.45962	3.25284	3.49715	2.44838	2.66494	1.95326	2.42168	3.42157	3.61028	5.25367	5.79848	6.93258	3.76134	4.18681	5.37902	4.22351	4.19503	3.25469	2.47487	3.18976	3.26831	6.18374	0	0.428593	0	0	0	5.88813	1.74416	2.12811
MAGBg0739	0	0	0	0	0	0	0	0	0.338915	0	0	0	0	0	0	0	0	0	0	0	0	0	0	0	0	17.5797	26.8153	41.6501	53.6119	67.7911	44.833	55.2468	50.2373	93.8551	65.2795	61.5007	44.5234	26.2426	43.2017	41.171	46.0237	0	7.35837	0	0.732451	8.71634	33.7496	27.8447	41.2737
MAGBg0740	0	0	0	0	0	0	0	0	0	0	0.130177	0	0	0	0	0	0	0	0	0	0	0	0	0	0	8.99532	3.71895	13.5506	21.9285	19.5273	19.7277	26.8527	22.5246	47.6457	43.4515	9.57057	12.9386	20.6371	18.5615	21.8855	26.8405	0	2.1042	0	0	1.7672	24.499	18.5411	23.1991
MAGBg0741	0	0	0	0.263863	0	0.301822	0.365263	0	0	0.567793	0.132151	0.120368	0.160466	0.37014	0	0	0	0	0	0	0	0	0.304324	0.171283	0	69.3992	48.1061	40.5556	56.0497	56.662	73.2546	68.4199	72.1799	105.556	92.9805	64.2788	72.331	61.5965	74.435	62.8502	55.6835	169.119	113.149	0	6.90816	52.8955	77.5649	83.3811	90.1184
MAGBg0742	1.88	2.3	22.365	4.28324	12.3041	12.4912	8.75744	8.58449	9.90751	8.37605	10.1124	5.90682	8.22008	11.886	17.5368	11.4134	1.74457	6.16396	5.419	5.78129	8.10397	4.25089	4.88504	5.00685	6.85065	135.513	66.7336	156.214	118.836	220.083	159.774	164.3	167.22	217.187	82.8422	210.967	117.064	174.453	217.92	244.537	175.807	313.424	389.884	444.833	816.167	724.777	221.483	197.735	261.537
MAGBg0743	0	0	0	0	0	0	0	0	0	0	0	0	0.158419	0	0	0	0	0	0	0	3.3714	0	0	0	0	6.06291	2.3784	1.86953	3.02737	1.91242	2.55124	2.12116	5.72687	6.80773	3.91193	5.52427	3.10798	2.47304	3.02812	1.75786	1.99165	0	1.71833	0	0	1.3187	3.70026	2.09633	1.78557
MAGBg0744	0	0	0	0	0.194915	0	0	0	0	0	0	0	0	0	0	0	0	0	0	0	0	0	0	0	0	0	0	1.09813	0	0.378809	0	0.729612	1.09985	2.9737	2.26839	1.1102	0.753734	0.762876	2.40959	0	0.751178	0	0	0	0	0	0.808012	2.69402	1.56367
MAGBg0745	65.35	61.66	85.0948	86.5307	79.4106	30.0668	89.9679	69.0637	65.4805	100.387	77.6091	95.6844	81.4489	86.7669	80.6972	99.1814	11.8193	20.655	36.4063	10.4047	36.5338	74.0157	94.2236	88.0215	65.4246	5.26436	2.50509	7.23627	11.6687	13.9382	15.5421	7.38357	7.89933	8.2518	7.02407	14.3688	13.3716	13.8943	14.4053	14.9044	6.49499	20.107	0	26.6723	0.223999	0.650437	21.3447	13.4538	11.8665
MAGBg0746	0	0	0	0	0	0	0	0	0.210293	0.493321	0.361328	0	0	0	0	0	0	0	0	0	0	0	0	0	0.229485	5.63463	25.6591	67.8339	72.9675	111.569	76.1566	70.3447	66.9893	116.647	88.5314	90.4125	57.8107	40.7299	51.3841	60.2256	53.5066	17.2595	1.805	0	0.384181	0	47.7062	34.3741	68.0186
MAGBg0747	0	0	0	0.0129969	0.208491	0	0	0	0.0362242	0.0501942	0	0.00458977	0	0	0	0	0.393966	0	3.00982	0	0	0	0	0.00699591	0.00303896	0.333445	0.571222	0	0.654285	0.0547227	0.772662	0.329928	0.658993	0.656379	1.00104	0.336623	1.65709	0	1.02649	0.0679638	0.0406033	0	0.110842	22.8074	0	0	1.46026	0.686821	0.0569829
MAGBg0748	0.12	0	0	0	0	0	0	0	0	0	0	0	0	0	0	0	0	0	0	0	0	0	0	0	0	22.8913	14.6282	15.8366	23.4769	29.0538	24.4485	31.8346	24.7252	42.0419	26.9418	21.336	19.7195	18.4829	24.0554	28.3378	19.7611	43.8069	14.2954	0	0.226858	9.44961	19.8822	21.3278	27.998
MAGBg0749	0	0	0	0	0	0	0	0	0	0	0	0	0	0	0	0	0	0	0	0	0	0	0	0	0	38.4816	20.7022	17.3453	43.3	41.0323	51.5967	69.8086	76.4524	112.843	93.6126	43.4361	33.5785	51.3478	46.0678	50.3741	28.4482	29.3375	28.8885	0	0	11.1467	69.1298	48.9964	50.5452
MAGBg0750	0	0	0	0.258015	0.334868	0	0.23797	0.143661	0	0.138656	0	0.117626	0	0	0	0.132536	0.211078	0	0	0	0	0.143209	0	0	0	2.1439	1.94213	3.06829	5.62938	4.99852	2.82509	4.92236	3.23492	2.54856	2.94467	3.64938	4.21	3.13859	3.72066	4.0398	5.93915	0	0.422346	0	0	0	4.0869	5.01459	4.80712
MAGBg0751	0.3	0	0	0	0	0	0.154216	0	0	0	0	0	0	0	0	0	0	0	0	0	0	0	0	0	0	31.4651	20.9883	15.9541	69.9977	29.7305	86.613	66.4836	39.4972	24.3305	29.3029	36.9615	86.7978	49.61	38.4993	24.0472	37.0771	26.6632	35.5521	14.7672	2.70846	13.7729	56.5974	31.5657	34.2836
MAGBg0752	0	0	0	0	0	0	0	0	0	0	0	0	0	0	0	0	0	0	0	5.82e-07	0	0	0	0	0	24.4032	7.39149	14.2756	25.9384	25.2039	45.2578	10.4185	8.73237	9.71337	9.84776	22.3722	39.9983	13.1806	11.7709	13.8155	10.566	32.941	16.9209	0	0.92501	7.23097	12.499	11.145	11.3832
MAGBg0753	0	0	0	0	0	0	0	0	0	0	0	0	0	0	0	0	0	0	0	0	0	0	0	0	0	4.66619	2.04164	5.63265	3.54646	4.16671	4.8765	3.03205	5.01755	1.15145	0.544724	1.99404	1.07043	6.53701	5.50528	7.09362	0.179018	0	2.3e-07	0	0	1.29077	5.68315	6.91451	7.98922
MAGBg0754	2.07	2.44	3.20809	4.57857	5.20901	4.19	6.75827	6.12141	9.22141	7.73815	3.66883	8.59272	9.22495	11.5605	7.74469	13.0435	1.49934	6.94637	0	6.56027	13.5684	10.1727	9.95746	7.47136	7.46683	49.2779	27.3926	28.7556	39.6904	56.4496	68.2822	41.6345	55.1995	62.2521	53.6664	60.7061	51.5801	53.5905	65.6002	60.1616	22.2805	55.8928	22.1922	0	0.741603	11.4802	79.5205	53.7608	64.7567
MAGBg0755	4.67	3.66	1.95954	4.7802	1.31999	2.9372	3.08439	2.1873	1.64424	3.25947	1.90963	2.70779	1.44812	0.996949	1.2943	1.83198	0	0.442276	0	0	0	1.42759	1.11517	1.82467	1.9073	57.1455	47.4609	116.889	200.254	198.874	252.904	152.602	147.489	124.367	85.3689	228.114	163.732	158.994	132.797	161.748	93.9863	0	3.96684	14.878	1.33987	2.57802	200.94	103.839	160.361
MAGBg0756	2.47	3.18	3.15939	5.53093	5.34838	9.94236	9.11218	9.24355	10.6122	11.5915	6.99792	10.4528	7.92603	16.0715	10.8793	16.0414	5.17519	5.24483	0	3.85262	15.3359	10.0946	15.0363	10.5129	11.7367	13.594	8.19429	12.2616	23.0239	20.9228	38.9682	14.579	16.7207	16.6538	18.2974	29.7551	23.8821	29.7424	21.5691	24.626	14.8736	28.1346	1.72157	0	0	0.91012	36.2016	22.207	25.9341
MAGBg0757	12.5	13.68	9.96911	12.5031	12.1562	5.75259	13.5306	11.594	11.2289	14.3077	11.469	12.3835	12.4033	16.322	15.2419	11.9591	1.49166	5.19237	60.0236	3.1534	41.7244	13.5718	18.8106	15.575	15.1882	26.4488	18.7225	35.5098	48.7891	41.6975	74.7163	46.0587	41.8985	37.9616	47.3104	58.0417	50.1579	62.3077	58.2228	58.5904	54.4534	566.672	58.0023	284.78	3.35727	24.7195	75.0574	49.1114	65.0601
MAGBg0758	4.38	2.7	0.000620195	10.6375	0.542579	8.61438	2.4319	0.000361948	11.0684	1.851	11.9111	14.924	15.7235	22.8224	0.482415	9.95486	0.00266629	0.00233723	0	12.412	0	3.50399	0.819827	16.5668	18.3285	31.2972	16.2123	25.7987	45.1316	58.888	76.3925	37.2139	40.0353	33.7131	45.7638	75.2029	47.0394	60.5154	64.4542	60.5463	23.7342	0	3.16526	0	0	3.44872	94.221	59.824	54.5885
MAGBg0759	0	0.1	0	0.118209	0	0	0	0	0.726871	0.228577	0.119081	0.176236	0.142781	0	0.359944	0	0	0	0	0.630293	9.00755	0	0.158922	0	0	356.78	15.9483	501.81	674.763	399.155	864.687	572.374	396.494	2.04078	1.8264	770.494	1062.31	773.791	1288.27	1513.97	848.826	0	3.01212	0	0	1.52e-08	835.921	1304.36	1524.69
MAGBg0760	0.51	0.7	0.220444	0.360424	0.494258	0.473616	0.539407	1.0048	0.606171	0	1.58254	1.05493	0.694633	1.01093	0.522822	0.740694	0	0	0	0	4.66128	1.03591	0.498722	0.519237	1.25921	18.7897	6.49598	19.1583	24.5105	57.2966	25.8556	55.0822	38.1825	69.4216	21.2669	34.8799	23.5284	45.5204	41.4662	44.9925	16.9898	31.5773	32.8418	17.0154	4.57275	23.0711	45.9468	31.032	41.056
MAGBg0761	62.91	75.14	187.609	128.378	82.1253	103.223	73.2541	89.0183	110.635	86.6355	101.416	56.6993	111.362	96.6626	144.256	71.1936	475.773	606.988	4245.17	619.514	4806.6	94.25	87.0043	140.701	101.081	47.9116	32.5247	17.5029	13.1374	9.87178	4.73533	6.96573	3.12502	8.83224	10.5648	1.53007	2.2	4.45977	6.88956	7.90558	12.53	22351.8	964.358	8341	1569.34	1192.01	6.83049	5.55813	6.47798
MAGBg0762	0	0.11	0.411238	0.258968	0.334284	0.294024	0.95374	1.15692	1.83458	0.419253	0.899302	1.41225	0.946449	0.545087	0.712632	0.938754	0	0	0	0	0	1.7389	1.80067	0.845799	0.760726	71.9075	101.348	156.264	181.511	221.425	169.939	192.166	151.063	194.75	218.497	200.027	161.177	152.739	163.965	165.076	151.837	0	8.11128	0	1.21329	6.07829	126.793	138.06	165.625
MAGBg0763	0	0.21	0	0	0	0	0	0	0	0	0	0	0	0	0	0	0	0	0	0	0	0	0	0	0	59.6272	35.3131	47.6095	42.8606	68.1614	71.0293	57.9469	79.1232	110.557	79.8487	83.8724	62.2445	70.4449	74.4155	83.0465	69.146	156.563	86.4765	0	2.91527	43.0772	78.6748	86.3048	84.2945
MAGBg0764	0	0	0	0	0	0	0.237877	0.574539	0.274304	0.277318	0	0	0.627007	1.08505	0.710021	0.530087	0.422188	2.93396	62.4185	2.15514	26.69	0.286438	0.297371	0.669371	0	0	0	0.347796	0.349371	0	0.412483	0	0	0	0	0	0	0	0	0	0	367.232	2.24566	170.499	0	1.18795	0	0	0
MAGBg0765	2.74	4.59	7.45994	10.2857	9.92361	9.78643	12.6796	12.7176	13.0944	14.4859	13.2951	17.112	18.0469	21.8274	12.9519	16.7424	6.29599	15.1215	39.3549	7.14199	0	17.3909	24.2234	23.1524	21.7787	7.16573	9.83611	14.644	12.5702	19.4945	16.0196	15.1578	16.7577	22.9268	20.3404	17.6386	16.2455	17.1959	15.7477	15.1417	7.50936	20.283	0	0	0.22596	0	17.0883	9.66117	12.5864
MAGBg0766	0	0	0	0.229368	0	0.554597	0	0	0.221352	0.209574	0	0.437738	0	0.680121	0	0.747596	0	0	5.36169	0.675434	0	0.269314	0	0.622331	0.279346	0	0	0	0	0.288546	0	0	0	0	0	0	0	0	0	0.283761	0.297087	0	0.591686	0	0	0	0	0	0.296794
MAGBg0767	11.28	11.09	2.04894	6.50372	4.66736	6.90665	2.56674	2.44688	1.62667	2.32195	6.54546	10.406	5.72882	7.76949	11.1526	5.68765	0.449279	1.56111	0	0	0	8.39231	8.85059	9.97724	7.11164	4.25174	1.85341	5.57397	7.30171	15.06	10.2101	15.1299	8.20814	18.5871	6.53371	9.4112	4.78127	10.7735	10.0444	11.5684	5.95169	19.5398	6.3547	0	0.602118	3.22038	15.9429	11.5397	12.4163
MAGBg0768	21.64	26.06	59.3583	41.9581	23.9984	23.4362	27.3348	35.3872	39.9437	28.1609	36.1095	20.4779	39.8861	43.6903	35.0498	24.1207	166.14	146.019	616.541	163.817	725.434	37.4991	38.2487	45.6488	37.9069	31.1019	512.918	473.874	764.422	636.392	1824.44	393.434	444.788	405.581	388.789	1006.57	692.885	447.167	548.115	481.845	570.024	3207.61	103.054	2563.67	63.6669	47.6244	642.563	656.796	661.395
MAGBg0769	0	0	0.333004	1.44996	0	0.526954	0	0	1.92096	1.18227	1.5419	0.801329	0	0	0	0	0	0	0	0	7.84427	0.67741	0	0.879515	0	6.22199	480.254	1223.16	2871.12	943.234	1564.87	2965.32	2692.18	236.955	10.8303	1687.65	451.828	1534.64	416.511	1253.6	1897.28	85.7071	15.7751	54.0853	7.07866	11.8157	1799.21	287.204	1184.65
MAGBg0770	0	0	0.101384	0.253103	0.00105323	0	0.960011	5.06429	2.53604	2.44727	1.8669	0	7.71237	9.56999	13.2034	3.14967	2.78495	38.2578	631.819	19.2847	673.709	1.57371	2.01953	6.20425	4.91753	0	0.0359048	0	0	0	0	0	0	0	0	0	0	0.225204	0	0	0.481753	3502.93	25.7764	2590.61	6.50504	20.153	0.305872	0	0.267301
MAGBg0771	0.1	0.1	0.132702	0	0.215076	0	0.129008	0.437036	0.134902	0.141757	0	0.112563	0	0	0	0.260789	0	0	0	0	0	0	0.287674	0	0.295423	10.664	1.30749	14.2363	12.8553	13.4892	26.8342	5.77877	8.062	7.03018	6.68928	15.6647	22.4678	7.46551	8.7834	13.1666	2.61502	0	0	0	0	0	11.0313	8.15832	10.3507
MAGBg0772	0.21	0.76	11.3246	2.76231	8.08625	21.078	1.94719	1.57799	3.97092	1.93629	3.89037	2.78853	7.16912	4.57583	8.30687	5.17719	0.231581	1.18126	0	1.2994	0	1.95935	1.46936	2.30487	2.38847	0.836566	13.0096	5.00723	3.08407	6.6711	3.68725	2.42198	3.27703	6.982	4.99999	6.26059	1.62605	3.73832	3.00632	7.2761	1.78408	0	0	0	0	0.392772	2.55953	4.80251	3.01998
MAGBg0773	8.91	6.97	3.30391	7.79876	3.68802	1.20161	1.29348	1.82262	2.35444	3.43682	3.78937	3.99093	5.12053	5.08392	5.37406	4.56238	0.459636	1.00299	0	0	0	6.80377	7.9273	5.57399	3.56436	0.826935	0	2.61528	3.23428	12.6778	5.93297	7.18679	2.34686	3.48634	5.77341	8.52187	4.04637	4.94988	3.89914	1.73126	1.46275	0	0	0	0	0	6.2043	2.39616	4.22992
MAGBg0774	2.59	1.65	0.178506	0	0.452225	0	0.241657	0.0572727	0	0.231532	0	0	0.480217	1.11334	0	0	1.05e-05	0	0	0	0	0	0	0	0.497064	0.38882	4.76409	17.1279	31.7494	23.788	23.176	26.1446	24.9446	22.3445	19.856	19.3268	12.4226	6.67862	10.0218	13.4915	15.0068	0	0	0	0	0	9.10235	5.30347	9.97734
MAGBg0775	0	0	0	0	0	0	0	0.188023	0	5.22e-07	0	0	0	0	0	0	0	0	0	0	0	0	0	0.333396	0	0	0	0	0.229824	0.250828	0	0	0	0	0	0	0	0	0.725609	0	0	0	0	0	0	0	0	0	0
MAGBg0776	0	0	0	0	0	0	0	0	0	0	0	0	0	0	0	0	0.422277	0.978192	11.0298	0	6.67392	0	0	0	0	0.356179	0	0	0.70431	0	0	0	0	0	0	0	0	0.373431	0	0	0	0	0	0	0	0.594097	0	0	0
MAGBg0777	0	0	0	0	0	0	0	0	0	0	0	0	0	0	0	0	0	0	0	0	0	0	0	0	0	0	0	0	0	1.87e-06	1.12e-08	0	0	0	0	0	0	0	0.491896	0	0	0	0	0	0	0	0	4.04e-09	0
MAGBg0778	0	0	0	0	0	0	0	0	0	0	0	0	0.232816	0.269708	0	0.393533	0	2.17871	6.61939	0	4.95384	0	0	0	0	0.283449	1.14328	1.58322	2.36616	2.20628	6.85602	3.17925	4.50079	4.48211	0.267138	5.13855	2.4106	2.24548	1.93995	0.855559	1.63447	0	0	18.0812	0	0	2.95344	2.89253	4.28684
MAGBg0779	0	0	0	0	0	0	0	0	0.115697	0.122517	0	0	0	0.29626	0.139862	0.104407	0	0.785345	11.2546	0.565978	5.25695	0.225684	0	0.131842	0.236649	2.29912	5.47836	5.0201	8.38113	4.87916	7.52769	10.9572	10.9153	12.9196	13.537	7.82453	6.27579	6.0132	5.4581	6.76272	7.23759	89.7818	0	9.59489	0	0.763652	7.8293	8.88787	6.37883
MAGBg0780	0	0	0	0.159287	0	0	0	0	0	0.176198	0	0.435861	0.193629	0	0	0	0	0	0	0	0	0	0	0	0	34.7048	29.9947	14.8165	78.4567	12.6546	82.2439	53.5491	35.5765	15.693	8.53482	24.4019	78.2482	48.2917	27.0605	18.4936	30.7441	0	18.5587	0	1.649	9.80846	51.1406	21.2501	20.467
MAGBg0781	0	0	0.241046	0	0.195319	0	0.212758	0.770065	0.485877	0.496063	0	0	1.13944	1.6853	2.29964	0.700824	1.51938	4.4165	178.954	5.53278	94.6651	1.29552	0	0.450189	1.6215	0	0	0	0.00298111	0.0183171	4.64336	0.994434	0	0.25229	1.55912	0.631151	3.11917	0	0	0	1.58174	872.925	2.74602	531.062	0.735991	5.454	0	0.970868	0
MAGBg0782	0	0	0.183816	0	0	0	0	0	0.227558	0	0	0	0	0.486047	0.716385	0	0	0	11.7551	0.587843	42.4288	0	0	0.593137	0	0	0	0	0.283815	0	0	0	0	0.23884	0.240214	0	0.272373	0.589599	0	0	0	98.21	0.668073	33.9119	0	0.396752	0	0	0
MAGBg0783	0.5	0	0.246865	0	0	0	0	0	0	0	0.207502	0	0	0	0.265962	0.612792	0.195194	1.35649	0	0	0	0.199953	0	0	0	17.3744	13.4117	11.9978	18.7966	22.8278	13.2022	19.7407	22.7332	30.443	17.8133	15.7709	15.134	13.3714	18.5007	19.9873	18.3799	0	21.2064	0	0.385906	8.47178	18.9217	16.0554	15.2242
MAGBg0784	0.12	0.14	0	0	0	0.34291	0.175262	0.209776	0.159467	0.167349	0.164652	0	0.240448	0.515699	0	0	0	0.677802	5.58699	0.436524	0	0	0	0	0	2.43819	0.278948	1.72408	2.32393	1.71048	3.35073	1.87466	3.11979	2.77867	0.327582	1.9926	1.97835	2.89268	3.0259	2.73108	1.49263	49.354	6.88365	15.736	0.238383	1.86707	3.1336	1.01065	3.41988
MAGBg0785	0.25	0.27	0	0	0.229553	0	0.262449	0	0.312084	0	0	0	0	0.441086	0	0.429772	0	0	0	0	0	0	0	0	0	0	0.590368	0	0	0	0.837788	0.955009	0	0	1.91147	0	0	0	0	0	0	162.96	7.91405	0	1.59672	0	0	0	0
MAGBg0786	0	0	0	0	0	0.400488	0	0	0	0.188287	0	0	0	0	0	0	0	0	0	0	0	0	0	0	0	14.5605	14.1737	24.7947	25.325	16.8811	22.9649	23.9229	18.1456	26.4798	15.5927	20.4738	28.5968	25.1842	17.5706	20.2161	27.5149	0	0	0	0.833308	0.403288	19.5866	19.478	24.0087
MAGBg0787	0.24	0.19	1.67055	1.46219	0.416733	0.893901	1.36008	3.99649	11.1599	23.7893	2.96399	2.20298	7.30525	9.96169	18.9921	5.2723	5.8431	37.8661	555.127	30.6891	791.813	6.98303	5.66069	9.44686	7.5891	1.62996	4691.47	4664.17	8086.35	6381.95	18671.3	4423.12	4876.66	4207.25	4373.29	10523.2	7119.06	4452.14	5320.18	4647.66	5259.78	4527.74	45.8675	2922.37	6.48826	31.7478	6169.54	6593.98	6399.47
MAGBg0788	0	0	0.539437	0.581812	1.21173	1.59491	0	0.259029	0.673904	0.928236	0.636483	0.95716	0.848236	1.14188	1.022	0	6.37e-07	0	4.01377	0	0	0.192589	0	0.301798	0.541755	35.3584	28.197	65.84	62.7784	120.053	97.3925	74.8388	69.9487	67.9724	119.994	114.302	113.847	61.36	80.1591	63.8336	77.8394	66.1208	23.1815	0	1.09831	8.46461	72.7636	72.861	69.9932
MAGBg0789	3.3	2.94	1.5328	2.99652	0.311142	1.3723	0.663315	1.20141	0.461156	0.644202	0.960331	0.437182	2.77115	5.37757	2.49578	2.09359	0.58841	9.0866	12.4272	1.66864	55.7954	2.26222	2.48877	6.08781	1.53531	6.05139	11.2069	88.1555	64.2571	150.99	80.5058	87.1508	61.8366	55.4624	147.486	140.642	136.575	49.2543	75.6053	47.8587	88.2164	75.1424	3.15125	181.043	0.760274	4.83659	45.5438	70.7979	45.9908
MAGBg0790	0	0	0	0	0	0	0	0	0	0	0	0	0	0	0	0	0	0	0	0	0	0	0.279843	0	0	16.5378	13.3058	64.4464	53.856	72.197	78.1824	24.6231	49.3794	34.1143	19.2506	59.6311	53.2084	33.5845	32.4904	43.2913	15.5829	0	0	0	0	0.276581	29.6736	24.1612	39.3072
MAGBg0791	0	0	0	0	0	0	0	0	0	0	0	0	0	0	0	0	0	0	0	0	0	0	0	0	0	0.500852	0	0	0	0	0	0	0	0	0	0	0	0	0	0.532462	0	0	0	0	0	0	0	0	0
MAGBg0792	6.53	5.08	6.24493	4.94031	7.79166	2.32628	6.26128	3.37276	2.50463	6.86766	6.08523	5.52212	3.66616	3.3528	6.51649	5.63612	0.517131	0.638577	0	0.875597	3.7103	4.47394	5.01893	3.70904	4.32981	10.7946	4.21623	6.15732	16.6584	14.6875	17.3218	17.5873	14.8036	26.8975	22.3603	14.3892	15.522	16.0177	16.0962	14.2048	4.66217	0	1.59488	13.6376	0.235259	2.41835	26.1485	9.53968	13.9648
MAGBg0793	4.87	2.32	5.77146	4.11141	3.90732	1.4336	3.44788	3.48061	3.31791	4.14213	4.2757	4.20451	3.05517	4.03676	4.30604	4.12566	3.65651	5.71506	4.29106	2.76527	0	4.68983	3.44647	3.07109	2.31873	74.1786	51.1627	51.9347	71.8645	87.473	97.885	70.9545	96.7539	129.484	97.5286	104.558	73.3768	90.9464	100.146	96.4156	45.1472	35.3797	77.2387	35.1689	34.2527	54.2879	129.897	93.57	108.498
MAGBg0794	0	0	0.35	0	0	0	0	0	1.84327	2.65072	1.57695	0.324081	0.358602	0.253127	0	0.878488	0	0	9.04463	0	0	0.318792	0.191768	0	0.520673	3.59244	718.286	1779.43	4271.24	1391.05	2334.87	4404.91	4016.97	345.821	5.36889	2498.12	663.527	2208.75	608.127	1804.57	2819.16	0	6.39808	82.724	10.41	7.99417	2506.03	439.17	1731.57
MAGBg0795	14.38	19.33	52.9226	33.1332	17.7246	24.6866	13.1582	15.0771	15.9735	13.6121	29.4674	9.40175	18.5848	11.4892	12.642	7.39809	128.458	91.2937	85.7663	120.476	64.1798	13.3622	15.0296	16.7604	14.5963	43.1535	22.8084	18.4878	14.5285	15.6307	44.055	8.88622	16.9736	16.4772	11.5516	36.3777	39.7352	71.1195	69.9753	111.822	107.783	0	14.0274	0	0.788469	2.67671	114.389	57.7958	87.0909
MAGBg0796	0	0	0	0	0	0	0	0	0	0	0	0	0	0	0.166789	0	0	0	4.18698	0	0	0.134548	0.139741	0	0	39.2206	42.0723	12.1649	20.4376	27.2027	38.0379	0.543049	2.57964	0.344537	0.853643	26.7671	32.4455	14.336	14.6388	12.1342	0.959559	0	0	0	0	0	14.6564	16.8054	12.0071
MAGBg0797	111.33	147.9	125.804	205.817	169.969	170.004	312.572	417.197	300.652	402.058	197.491	227.017	290.912	257.46	243.834	319.521	125.803	78.9084	108.349	91.2321	77.2951	334.645	294.937	307.968	300.102	170.037	127.814	97.9206	528.754	93.0494	505.2	313.04	186.849	110.604	14.6374	114.776	532.555	268.026	125.576	117.336	187.229	69.0536	33.4443	0	1.91095	13.6904	272.81	103.069	111.212
MAGBg0798	3.15	4.35	0.414265	3.57426	5.06164	6.65894	2.53279	2.28456	1.75459	3.28802	5.67974	9.06258	4.57661	3.73532	7.9916	5.35813	0	0.625568	0	0	0	9.3434	8.06078	5.8706	3.78904	11.3711	4.45761	11.3889	8.95064	13.2956	13.1705	14.7966	8.83227	18.7071	12.6705	14.4949	10.44	16.7681	19.2659	24.626	11.44	129.098	31.8028	0	1.13023	14.3966	14.6938	19.9453	19.1573
MAGBg0799	0.58	0.59	6.80873	1.14438	1.89947	2.82497	8.58594	34.9946	34.3102	32.3621	16.3183	1.46952	56.4426	84.9194	98.9456	15.6872	39.9832	270.535	3970.31	179.248	5070.91	36.9599	29.5764	65.8027	37.0437	0.56411	374.171	360.55	640.967	505.142	1510.04	328.985	346.444	300.705	298.885	802.485	546.064	343.083	417.557	334.435	390.344	28979.5	290.826	19880.8	59.1598	194.238	469.426	527.851	491.607
MAGBg0800	0	0	0.295755	0	0	0	0.472401	0	0.848776	1.33722	0.230381	0	0	0	0	0.365649	0	0.785563	0	0.375286	0	0	0.147104	0	0	507.238	3.65698	701.798	1019.37	569.007	1285.49	853.583	555.852	9.76644	8.60737	1139.04	1571.51	1099.19	1981.78	2089.23	1310.31	0	1.33331	30.1946	0	1.22095	1301.15	1959.35	2340.14
MAGBg0801	0	0	0	0	0	0	0.106566	0	0	0	0	0	0	0	0	0	0	0	0	0	2.99459	0	0.133222	0	0	13.3223	5.94822	21.959	13.0464	36.4214	28.7738	20.8673	25.5671	22.5974	36.0187	34.9322	33.061	16.9908	26.6884	15.4347	24.9896	16.4516	2.43974	0	0.24935	0.766289	19.0262	18.5085	15.4866
MAGBg0802	230.23	207.68	378.454	272.312	326.318	187.062	248.664	223.084	229.032	272.813	298.914	267.043	261.51	273.117	227.23	237.535	456.464	383.424	450.61	396.01	264.162	235.819	267.521	261.607	205.591	10.7432	7.53332	14.0539	11.1256	2.78926	4.17565	2.45996	2.1299	4.08288	3.92287	2.37066	4.80561	1.979	1.47059	2.78047	3.53164	85.0114	13.0084	111.385	36.9935	32.9972	2.38038	0.926867	0
MAGBg0803	0	0	0	0	0	0	0	0	0	0	0	0	0	0	0	0	0	0.154539	0	0	0	0	0	0	0	0	0	0	0	0	0	0	0	0	0	0	0	0	0	0	0	0	0	0	0	0	0	0	0
MAGBg0804	0	0	1.00872	0	0	0	0	0.946442	0	0.0851717	0	0	1.44416	2.5257	1.66602	0	0	3.94e-08	20.1262	2.16115	41.3552	1.13455	0.809629	0	2.2794	0	0	0	0	0.45254	0	0	0	0.9354	0	0	0	0	0.00747417	0	0	102.814	0	56.7373	0	0	0.461849	0.565925	1.37932
MAGBg0805	0.14	0	0	0	0	0	0	0	0	0	0	0	0	0	0	0	0	0	0	0	0	0	0	0	0	5.57634	15.5474	13.5233	43.8899	24.0759	55.6507	40.7046	47.6947	53.9877	3.63214	51.5491	32.4916	24.6814	19.0399	19.2941	26.3329	0	0	0	0	0	43.4826	30.0704	38.9602
MAGBg0806	0	0	0	0	0	0.606251	0	0	0	0	0	0	0	0.371732	0	0	0.433919	0	9.16469	0	13.7158	0	0	0	0	0	0	0	0	0	0	0	0	0	0	0	0	0	0	0	0	37.7436	0	75.1016	0	0	0.400827	0	0
MAGBg0807	0	0	0	0	0	0	0	0.245346	0	0.236844	0	0	0	0	0	0	0	0	0	0	0	0	0	0	0	0	0	0	0	0	0	0	0	0	0	0	0	0	0	0	0	0	0	0	0	0	0	0	0
MAGBg0808	0	0	0.180512	0	0	0	0	0	0	0	0	0	0	0	0	0	0	2.44745	0	0	0	0	0	0.430248	0	0	6.11658	16.9356	24.6346	35.5668	18.1167	20.1891	22.4886	30.1518	20.818	22.5731	12.6263	9.37402	11.8077	17.9883	13.0565	0	0.352353	11.512	0.193361	0	9.35867	10.63	14.7449
MAGBg0809	0	0	0	0	0	0	0	0	0	0	0	0	0	0	0	0	0	0	0	0	0	0	0	0	0	0	0	0	0	0	0	0	0	0	0	0	0	0	0	0	0	0	0	0	0	0	0	0	0
MAGBg0810	1.11	2.74	4.46434	6.66088	4.77778	7.83684	7.37437	7.86435	9.92091	10.644	7.62511	10.7651	10.1816	13.0812	8.38521	12.3248	0.934869	6.49679	26.3268	3.18148	4.92505	11.8397	15.145	11.1166	9.53286	0	0.226877	0	0	0	0	0	1.31289	0	3.44518	0	0	0	0	0	0	0	0	0	0	0	0	0	0
MAGBg0811	0	0.09	0	0.222968	0	0	0	0	0	0.481009	0	0.305061	0	0	0.307056	0.229247	0	0	0	0.313602	0	0.124153	0.128676	0	0.13036	449.648	313.861	167.679	229.945	178.986	281.802	275.012	381.948	289.749	287.49	276.391	259.656	205.503	205.774	179.324	221.011	475.13	839.616	21.1197	30.6773	295.609	222.456	260.898	189.717
MAGBg0812	0	0	0	0	0.168961	0	0	0	0	0	0	0	0	0	0.806202	0	0	0	0	0	0	0	0	0	0	0.817647	0	0.264859	0.269568	0.844546	0	0.275535	2.16886	0	0.547554	0.831411	0.542531	0.582399	0.569104	0.292133	0.276737	0	0	0	0	0	0.922297	0.854832	1.1822
MAGBg0813	0	0	0	0	0	0	0	0	0	0	0	0	0	0	0	0	0	0	0	0	0	0	0	0	0	0	0	0	0	0	0	0	0	0	0	0	0	0	0	0	0	0	0	0	0	0	0	0	0
MAGBg0814	13.58	10.39	14.2516	18.7611	19.3912	4.81425	18.5158	14.7669	16.7951	27.6533	22.7273	29.5899	22.8306	29.8493	22.0059	22.2164	3.96236	14.512	0.00294088	3.97901	8.93763	19.9868	30.9259	22.5042	16.5988	0	43.1548	0.346032	2.25553	1.93641	4.18394	3.07681	0.547869	0.715114	1.36035	1.34591	0.56546	0.37004	0.972359	1.16838	2.81417	0	1.33722	0	0.343975	1.05266	2.11654	0.401567	0
MAGBg0815	0	0	0	0.168049	0.107001	0.278241	0.114808	0.146071	1.19268	2.24928	0.124942	0.564806	0.296671	0.171419	0.190814	0.351787	0.611036	2.30122	36.7831	1.80138	3.73761	0.513279	0.333511	0.477738	0	616.003	15.783	917.603	1307.27	730.045	1638.06	1038.53	683.039	0.197186	0.600413	1408.48	1930.49	1459.04	2406.79	2589.24	1593.27	159.759	3.16205	105.252	0.199911	1.77629	1629.99	2475	2789.69
MAGBg0816	3.23	2.73	5.94218	3.35372	4.55085	1.54269	3.31915	1.89215	2.41355	5.08726	3.70936	2.44803	3.96141	5.47115	3.05117	4.72159	0	0	0	0	0	2.11842	3.04832	3.97616	0	88.2769	268.015	58.0087	71.7589	54.0606	43.9009	80.5474	68.9002	26.1697	20.3154	56.8341	16.5201	79.7657	66.4079	64.1523	42.8545	0	0.581328	0	0	0	92.2911	46.3123	66.8847
MAGBg0817	14.29	14.39	0.755359	7.79247	0.981218	11.3444	0.261429	0	0.452191	0	2.69643	1.68042	8.61357	6.75737	8.19335	6.84518	0.231995	0	0	0.394753	0	8.18475	6.69967	9.37948	4.95135	12.9158	13.2414	18.7296	27.2756	28.8051	51.4884	24.2022	24.9813	25.8302	28.9953	40.1149	39.1502	22.1845	26.1043	27.01	24.5062	40.3591	26.4435	0	0.449615	13.0568	26.3639	33.2669	33.6426
MAGBg0818	0	0	0.778388	0	0.631968	1.67013	0	0.861493	0.776652	1.57033	1.52185	0	0	2.13356	3.01536	0	2.6646	5.53779	75.7373	4.06781	37.7827	0	0.841934	2.55419	0.898498	0	0	0	0	0	0	0	0	0	0	0	0	0	0	0	0	207.943	2.34718	275.843	0	1.6817	0	0	0
MAGBg0819	0	0.2	0	0	1.08e-07	0	0	0	0	0	0	0	0	0	0	1.45e-08	0	0	0	0	0	1.07e-07	0	0.429838	0	0	0	0	0	0	0	0	0	0.970834	1.77e-06	0	0	0	0	0	0	0	0	0	0	0	0	7.96e-09	0
MAGBg0820	2.67	3.32	0.160225	0.890267	0.652737	0.663329	0.4076	0	0.462758	0.756313	0.463805	0.598428	1.72232	1.49302	1.25866	1.31645	0	0.546549	0	0.403319	3.74353	0.808424	1.00629	0.752759	2.89788	31.8184	68.1644	70.2342	158.362	73.4535	117.007	145.738	143.622	40.113	24.2442	111.326	52.6332	96.2336	58.4327	77.8382	105.932	29.7664	25.1372	0	2.1113	15.5775	108.311	46.1978	90.0907
MAGBg0821	0.16	0.52	1.24669	0	0.252719	4.61753	0.455644	3.39626	4.98256	4.19125	1.63947	0.536044	6.08527	10.9819	11.2209	1.37646	8.83874	48.1617	798.779	37.8001	713.485	5.78536	3.3833	7.60511	3.54462	10.4611	8.31046	52.4261	57.8847	95.1246	85.5987	54.0414	52.4844	36.724	87.5755	96.5023	94.5753	31.2833	46.2395	28.713	65.6866	3826.65	52.9313	2585.8	7.67013	23.5109	37.4477	41.1318	33.8525
MAGBg0822	0	0	0.175109	0	0	0	0	0	1.04381	0	0	0	0	0	0	0	0	0	0	0	0	0	0.148079	0.164991	0	693.096	0	1060.61	1477.18	811.318	1756.66	1140.01	716.022	0.515085	0.336667	1612.07	2166.21	1543.35	2687.04	2973.88	1774.74	0	0	0	0	0.969775	1811.19	2665.57	3106.77
MAGBg0823	0	0	0	0	0	0	0	0	0	0	0	0	0	0	0	0	0	0	0	0	0	0	0	0	0	0	0	0	0	0	0	0	0	0	0	0	0	0	0	0	0	0	0	0	0	0	0.318959	0	0
MAGBg0824	0	0	0	0	0	0.281918	0	0.428471	0.26492	0	0.126879	0	0	0	0.17522	0.259737	0	0	0	0	0	0	0.311354	0.169341	0	14.0896	77.9967	191.579	228.988	296.425	179.279	204.248	181.094	290.168	232.444	237.261	138.721	90.9605	128.998	164.358	153.31	0	0	0	1.95519	0.382344	96.9476	84.6946	153.213
MAGBg0825	5.16	5.25	9.87047	15.0208	15.5647	19.5468	24.1643	21.305	27.7653	27.6086	25.1521	31.7836	22.8784	29.8051	28.8156	34.2691	8.27249	24.1874	46.6296	18.6971	24.3919	27.8648	43.0815	27.8791	31.0116	0	0	0	0	0	0.319667	0	0	0	0	0.261991	0	0	0	0	0.263838	0	0	0	0	0	0	0	0.298921
MAGBg0826	0	0	0	0	0	0	0	0	0	0	0	0	0	0	0	0	0.286108	0.663368	0	0	0	0	0	0.226859	0	1.50034	1.36395	0.733051	3.13932	1.78353	2.38659	3.7034	3.40702	0.744183	0.249828	2.99344	1.64609	2.25106	1.0375	2.69662	3.41857	0	9.42e-07	0	0	0	1.99214	0.774505	1.88631
MAGBg0827	9.26	10.66	25.3886	14.2058	11.6817	10.811	13.3111	13.3664	11.8995	11.0042	13.237	6.51939	15.9537	13.4476	10.1411	10.0602	75.5444	65.5074	45.529	57.9078	28.697	14.7736	11.3887	14.2811	13.3923	12.9433	19.546	51.8464	62.6114	60.1924	57.9417	59.1419	55.5996	58.251	46.5355	62.7285	43.0137	42.3971	40.9213	52.8401	39.2084	14.2369	4.27742	0	0.563404	3.80933	41.6043	29.8444	48.3556
MAGBg0828	0	0	0	0.161368	0.13938	0	0	0.538663	0.171677	0	0	0	0	1.12889	0.236043	0.166748	0.261302	0.603836	10.9946	1.33235	12.5492	0.182653	0.375557	0.626361	0.187744	3.07352	0	4.50539	5.61324	3.40995	11.0386	5.46583	2.60969	0.219665	0	9.10095	7.44261	4.8218	11.7051	13.5839	6.00659	45.1797	0	89.8977	0	0	9.40835	13.1181	18.0473
MAGBg0829	0	0	0	0.133122	0	0	0	0	0	0	0	0	0	0	0	0	0	0	0	0	0	0	0	0	0	170.36	96.1927	131.162	449.066	149.941	422.159	288.062	185.699	194.81	6.31213	156.651	448.544	239.079	175.836	150.74	189.623	58.4096	17.3292	0	0.64269	5.11003	271.738	148.648	163.462
MAGBg0830	0	0	0	0	0	0	0	0	0	0	0	0	0	0	0	0	0	0	0	0	8.47714	0.181954	0	0	0	0	0	0	0	0	0	0	0	0	0	0	0	0	0	0	0	0	0.580057	46.417	0.274024	0	0	0	0
MAGBg0831	0	0	0	0	0.179509	0	0	0	0.226417	0	0	0	0	0	0	0	0	0	7.30523	0.574461	0	0	0	0	0	2.08392	3.15109	4.26681	5.71996	4.62379	15.5036	9.6258	11.2361	12.3127	2.18506	10.5793	8.45098	7.42643	4.35095	3.59734	4.04834	0	3.14067	0	0.353439	2.19282	11.1065	10.9012	13.8746
MAGBg0832	0.31	0.32	1.45964	0	1.07736	1.99342	0.459272	0.138653	0.133259	0	0.748586	0.79477	1.0592	0.698275	0.514046	1.35953	0.203773	0.472033	0	0	0	0.414754	0.717647	0.484615	0.289935	0	0.359205	0.361285	1.25653	0.796918	1.42529	0.997917	1.14714	1.32724	2.03261	0.370794	1.05762	0	0.372513	1.18206	0.810231	0	0	0	0	0	0.397747	0.397754	0.743755
MAGBg0833	0	0	0	0.220741	0	0	0	0	0	0	0	0	0	0.30965	0	0	0	0.837292	15.2682	0	5.71257	0	0	0.286537	0	0	0	0	0	0	0	0	0	0	0	0	0	0	0	0	0	0	0	41.706	0	0.508525	0	0	0
MAGBg0834	0	0	0	0	0	0	0	0.190755	0	0	0	0	0	0	0	0	0	0	0	0	0	0	0	0	0	0	0	0	0.535805	0.623431	0.65352	2.27858	0.929899	1.98664	2.30534	0	0.285762	0.941452	0.598795	0.895896	0.262906	0	0	0	0	0	0.986297	0	0.620208
MAGBg0835	0	0	0	0.533318	0	0	0	0	0	0.202983	0.405261	0	0	0	1.11775	0.741984	0	0	0	0.533513	0	0	0	0.261494	0.206289	11.1179	12.19	20.6316	39.5662	31.3961	56.593	42.2935	31.0289	28.4265	12.688	48.7523	41.2617	24.8956	34.3257	37.0089	33.9564	33.1755	13.6741	0	0	5.97561	41.7918	43.2995	47.6953
MAGBg0836	0.68	1.04	2.18831	2.46273	2.66497	3.28655	3.78684	3.65851	6.11342	4.85803	3.28912	5.24271	4.4917	5.75776	3.95806	7.80571	1.00815	1.5569	14.1952	2.28724	5.87879	4.55992	7.5743	4.79518	5.7377	6.80282	4.86139	9.73816	14.1825	17.0323	19.7923	8.69445	9.523	7.81503	7.68324	17.4549	15.213	17.5258	17.151	12.9402	5.15022	0	0	0	0.651276	0.578204	27.9267	18.0988	15.435
MAGBg0837	0.11	0	0.577801	0.175913	0.233974	1.86146	0.623762	1.81431	3.61853	1.96196	1.15669	0.189188	1.82644	4.02771	3.0189	1.05293	3.6962	30.6143	410.934	16.7664	400.7	2.26972	1.10324	4.60053	2.69636	153.679	27.4007	344.722	119.101	381.856	125.712	220.948	209.115	512.97	5.14037	367.404	145.633	230.781	349.464	373.005	262.164	2288.09	25.2483	1269.29	4.77913	12.8235	233.796	314.572	410.32
MAGBg0838	1.57	1.49	0.26709	1.12744	0.108123	0.28753	0	0	0	0	0	0.113851	2.12736	0.701974	0.516746	0.643668	0	0	0	0.347676	0	0.556964	1.30314	1.30042	0.29141	3.82917	60.0281	43.3966	82.0847	44.8169	90.5323	173.244	161.778	193.597	208.193	88.5726	76.4285	67.5803	67.9808	59.9891	80.0997	17.773	7.42128	0	0	2.88249	81.7801	80.4366	84.202
MAGBg0839	0	0	0	0	0	0	0	0	0	0	0	0	0	0	0	0	0	0	0	0	0	0	0	0	0	0.204869	0	0	0	0	0	0	0	0	0	0	0.206496	0	0	0	0	0	0	0	0	0	0	0	0
MAGBg0840	0	0.15	0	0	0	0	0	0	0	0	0	0	0	0	0	0	0	0	0	0	0	0	0	0	0	5.86195	4.14122	2.78781	2.90718	4.77257	2.62488	5.97025	3.95392	6.8193	3.93631	3.43005	1.88442	5.95227	6.15881	5.9857	2.13365	0	1.3319	0	0.58735	1.68781	10.1256	7.41397	6.58756
MAGBg0841	0	0	0	0	0	0	0	0	2.35e-05	0.965096	0.404346	0.5099	0	0	0	0	0	0.00262667	4.8762	0	7.5e-07	0	7.83e-07	0	0	9.53814	27.4096	83.2571	131.437	97.132	106.593	148.703	137.841	18.0148	60.1565	143.543	86.859	82.154	41.7573	71.2111	110.918	37.1621	4.18977	0	1.43736	2.07181	82.9872	46.0441	69.8272
MAGBg0842	281.97	280.41	605.774	446.701	345.96	309.482	273.84	293.75	328.184	306.193	372.275	280.725	311.685	300.005	273.117	264.71	1081.47	782.965	932.935	1001.93	724.208	299.874	311.094	358.125	290.271	15.6795	14.8772	7.5581	7.46756	7.58012	7.44498	3.85214	8.6785	5.14155	3.90849	3.58342	4.13469	4.19749	10.4791	12.0036	11.3533	20.9741	44.8272	55.6711	73.7617	46.393	8.14484	4.6974	6.32945
MAGBg0843	0.46	0.32	0	0.367484	0.478238	0.423873	0.850378	0	0.783009	0.992699	0.1851	0.502913	0.241634	0.278938	0.541396	0.948369	0	0.811516	21.5126	1.7791	0	0	0.640551	0.96059	0	0	0	0	0	0	0	0	0	0	0	0	0	0	0	0	0	0	1.25051	57.9405	0	0	0	0	0
MAGBg0844	0	0	0	0	0	0	0	0	0	0	0	0	0	0	0	0	0	0	0	0.328657	0	0	0	0	0	21.1382	6.29439	20.2359	35.646	29.6697	51.4059	25.2707	12.7043	17.9089	18.5881	38.0715	56.1137	25.549	31.7444	37.7292	24.9573	0	0	0	0	0	26.3742	33.2928	44.02
MAGBg0845	0	0	0	0	0	0	0	0	0	0	0	0	0	0	0	0	4.04709	1.5625	0	0.779029	0	0	0	0	0	4.28676	1.11821	0.838324	3.23364	2.15669	2.41505	1.13225	3.44515	3.63908	1.99374	2.31874	2.22844	2.52221	1.50845	2.9338	1.67175	29.9406	4.5498	0	0.417255	2.74386	4.04116	1.21593	4.87422
MAGBg0846	0	0	0	0	0	0	0	0	0	0	0	0	0	0	0	0	0	0	0	0	0	0	0	0	0	0	0.568367	0.642246	1.02323	0.644013	0	0	0.359285	0	0	0.767454	0.77131	0.863291	0.84224	2.27567	1.59662	0	1.54856	0	0	0	1.34259	0.437326	0.915161
MAGBg0847	0	0	0.105041	0	0	0	0	0.504385	0.263583	0.2833	0	0	0.404452	1.51421	0.89958	0.423251	0.507043	3.44514	22.5704	1.57686	49.119	0.133597	0.128142	0.846144	0	0	0	0	0	0	0.157599	0	0	0	0	0	0.135231	0.142583	0.283775	0	0.15064	293.208	1.70062	192.397	0.514019	2.01497	0.162346	0.280248	0
MAGBg0848	0	0	0	0	0	0	0	0	0	0	0	0	0	0	0	0	0	0	0	0	0	0	0	0	0	0	0	0	0	0	0	0.474808	1.19619	0	0.257043	0.407952	0	0.369825	0	0.572292	0	0	0	0	0	0	0.316955	0.281534	0
MAGBg0849	0	0	0	0	0	0	0	0	0	0	0	0	0	0	0	0	0	0	0	0	0	0	0	0	0	0	0	0	0	0	0	0	0	0	0	0	0	0	0	0	0	0	0	0	0	0	0	0	0
MAGBg0850	0	0	0	0	0	0	0	0.169497	0	0	0	0	0	0	0	0	0	0.577001	0	0	0	0	0	0	0.177224	32.9723	49.7895	34.6024	51.6938	38.0783	36.7785	57.0337	53.9808	4.06775	0.32165	45.9874	17.6787	47.0122	34.9065	38.9594	41.7734	2.73657	0	28.7407	0.757999	0	39.1455	27.127	29.5332
MAGBg0851	0	0	0	0	0	0	0	0	0	0	0	0	0	0	0	0	0	0	0	0	0	0	0	0	0	0	0	0	0	0	0	0	0	0	0	0	0	0	0	0	0	64.4588	0	0	0	0	0	0	0
MAGBg0852	0	0	1.60193	0	0	1.80693	0	0	1.14842	0.385766	0.478255	0	0.880363	1.95429	3.02784	0.829827	1.88914	6.54045	76.6974	6.01044	130.278	0.385615	2.1147	1.32996	0.440023	0	0	0.358841	0	0	0	0.360209	0	0	0	0	0	0	0	0.474668	0.427135	420.689	5.00219	232.522	1.17166	2.3677	0	0	0.60988
MAGBg0853	6.97	7.57	0.477853	4.05249	0.129265	2.40061	0	0.168176	0.318581	0.160862	0.299862	0	3.82002	2.71928	3.29599	2.62264	0	0	0	0.827651	0	4.29709	3.4561	4.68175	4.00419	17.158	11.9077	9.61587	18.8109	12.6839	27.9886	19.8908	16.7149	24.0245	17.988	17.1684	24.7579	26.3372	23.6494	24.4438	22.3395	131.198	39.1687	0	2.84601	28.3997	32.4458	26.3799	26.5706
MAGBg0854	0	0	0	0	0	0	0	0	0	0	0	0	0	0	0	0	0	0	0	0	0	0	0	0	0	0.875365	1.21653	0.501917	3.43785	1.80663	3.81282	2.16769	2.42653	2.40943	2.53404	1.2265	2.97723	0.875931	1.05677	1.12809	3.63944	17.1248	0.00143735	0	0	0.277035	1.66089	1.27384	1.85092
MAGBg0855	0	0	0	0	0	0	0	0	0	0	0	0	0	0	0	0	0	0	0	0	0	0	0	0	0	0.819911	0.208855	0.474581	2.1749	0.976784	1.18277	0.873124	1.45642	2.86431	3.20109	1.12129	0	1.66589	0.245929	1.83449	0.727526	0	0	0	0	0	1.31157	0.970208	0.807018
MAGBg0856	0	0	0	0	0	0	0	0	0	0	0	0	0	0	0	0	0	0	0	0	0	0	0	0	0	0	0	0	0	0	0	0	0	0	0	0	0	0	0	0	0	0	0	0	0	0	0	0	0
MAGBg0857	94.5	83.59	128.012	108.944	123.128	31.2405	104.621	76.4896	77.2378	109.624	100.642	118.564	83.6997	88.3697	94.8741	97.8591	4.92504	6.00342	0	6.25889	11.1142	80.0061	88.9927	89.7819	62.945	0	0	0	0	0.31186	0	0	0	0	0.56656	0	0	0	0	0	0	28.1949	0.574714	18.7005	0.314101	0.456157	0.613776	0	0.294778
MAGBg0858	82.57	70.58	95.2475	106.273	104.764	56.3731	122.348	91.3702	98.464	126.738	105.816	123.908	114.983	126.156	106.616	125.01	17.3482	58.1866	39.4266	28.6692	69.4949	108.882	134.286	113.479	96.8989	0	0	0	0	0.314684	0	0	0	0	0.303951	0.613501	0.301891	0	0.311677	0	0	32.0757	0.65942	24.4255	0	2.41324	0.665022	0	0.324313
MAGBg0859	0	0	0	0	0	0.396277	0	0	0.185087	0	0	0	0	0	0.953854	0	0.731311	2.63186	30.2763	0.967029	27.666	0.192595	0	0.224869	0	0.247488	0	0.474143	0.238302	0.501956	0.566153	0.725052	0	0.726542	5.71e-07	0.245873	0.483792	0	0.250404	1.29513	0	127.172	1.01052	65.5316	0	1.00629	0.27139	0.251523	0.261649
MAGBg0860	38.09	19.9	13.1037	22.8695	19.6262	0.005166	1.96881	0.00250858	2.06767	19.8936	0.00227146	0.00206413	0.0027392	64.0752	2.10071	45.4755	13.8164	66.5164	54.6261	127.046	260.246	0.0024985	2.12818	0.00292489	0.00263596	74.3818	48.4495	59.6291	37.2189	23.0684	19.6973	16.7882	28.4204	2.74581	3.80924	12.8301	12.3819	29.4557	37.6152	35.0672	29.1507	5.35927	3.68473	389.774	18.4989	8.22414	33.5938	24.4724	32.6077
MAGBg0861	0	0	0	0	0.141273	0	0	0	0.174861	0	0	0	0	0	0	0	0	0	0	0	0	0	0	0	0	12.9173	9.23687	26.3158	27.3878	41.9534	23.1329	38.6919	32.3892	42.8692	32.6317	39.6574	26.3065	20.8748	31.111	39.2584	26.643	28.2154	11.2298	0	0.260065	4.70516	26.3241	25.3582	34.5123
MAGBg0862	0.2	1.14	0.794134	1.17229	0.635797	0.2798	1.24129	0.545066	1.56304	2.32725	1.10643	0.373648	1.33941	1.20088	0.948676	0.807105	6.54305	1.85553	9.90353	8.63162	3.75281	1.23002	0.498097	1.4288	0.683429	377.323	21.5739	620.667	854.679	599.148	1023.45	690.538	473.093	67.563	56.2196	927.252	1166.01	858.626	1403.26	1565.41	993.069	46.2875	14.9785	111.257	31.0445	25.2252	983.774	1364.86	1678.67
MAGBg0863	0	0	0	0	0	0	0	0	0	0	0	0	0	0	0.147004	0	0	0	0	0	0	0	0	0	0	4.56116	2.87663	4.34082	6.15036	8.58401	3.52105	6.50442	6.00403	9.28202	7.10154	6.2418	5.51475	4.08989	4.55246	3.60348	4.20625	0	3.16851	0	0.853766	5.37374	2.35297	4.503	6.7576
MAGBg0864	0	0	0	0	0	0	0	0	0.212438	0	0	0	0	0	0.240116	0	0.332948	0	0	0	0	0	0	0	0	0	0	0.678645	3.24587	1.04723	2.67032	2.52913	2.75774	2.24943	6.00793	2.539	0.569874	3.76011	1.72843	1.80125	1.83915	28.046	0	0	0	0.00386389	3.21126	1.09046	0
MAGBg0865	0	0	0	0	0	0	0	0.753821	0.611978	0	0	0	0	0	0	0	0	0	27.958	0	0	0	0	0	0	0	0	0	0	0	0	0	0	0	0	0	0	0	0	0	0	0	0	0	0	0	0	0	0
MAGBg0866	0	0	0	0	0	0	0	0	0.166184	0.675757	0	0	0	0	0	0.151364	0	0	0	0.40837	0	0	0	0	0	106.628	68.7212	57.4599	388.624	79.66	346.601	231.744	107.778	84.6533	0.621766	67.9533	388.131	193.263	82.4001	79.0132	100.967	0	0	0	0	0	170.879	67.3471	65.5499
MAGBg0867	0	0	0	0	0	0	0	0	0	0	0	0	0	0	0	0	0	0	0	0	0	0	0	0	0	15.3922	2.46129	76.8924	37.4153	139.984	89.645	55.1085	40.5212	10.8025	137.117	129.358	149.598	50.6222	85.1095	35.7943	82.3758	0	2.5805	0	0.265245	2.43631	48.3707	75.7056	41.3705
MAGBg0868	1.28	0.62	0.354046	1.4983	0.144616	0.378862	1.98487	1.80779	3.00736	3.17072	1.11337	0.387051	4.81355	7.91338	7.73935	1.27343	5.03048	36.3303	409.771	22.7236	406.749	2.78386	1.38338	6.02603	5.29651	1.04746	8.17854	19.1537	40.2839	17.4393	20.8875	42.0637	43.4041	8.86216	1.29915	26.6233	11.049	18.9127	6.37685	20.8406	30.4627	2113.25	22.4912	1391.09	4.71182	12.4188	24.5437	4.0415	15.6496
MAGBg0869	52.5	34.67	187.114	80.1485	149.116	265.149	71.3647	73.4182	95.3123	68.9705	126.616	71.3315	136.099	141.074	170.07	147.552	13.5534	35.4026	60.9417	29.3769	53.143	55.5392	60.8332	76.676	81.0422	6.76561	3.21377	16.529	207.579	166.774	364.633	139.125	80.3378	104.802	95.0282	117.816	143.245	43.206	47.7252	73.5492	260.212	62.1306	10.2765	82.4174	3.46079	5.63855	76.3244	36.7843	48.0008
MAGBg0870	0	0.33	0	0	0	0	0	0.143512	0	0	0	0	0	0	1.06412	0	0.210914	0	0	0	0	0	0	0.3344	0	0.370056	0.322753	0.551537	0	0	1.26856	0.405154	0.371337	0.729104	0	0.55801	0.907447	1.15282	0	1.37341	0.372283	0	2.66763	0	0	0.297727	1.19321	0.557227	1.16907
MAGBg0871	2.86	2.36	5.02737	2.35483	4.09181	3.4283	3.55896	1.67136	2.97584	3.02117	3.43118	3.72119	4.1655	1.80442	2.94855	2.65141	0	0	0	1.19283	0	3.09373	2.68692	1.9484	0.749922	330.182	195.7	278.208	506.558	626.225	915.268	276.249	364.3	356.231	366.533	796.999	542.949	762.16	820.506	775.369	205.285	91.7951	45.0495	20.2218	4.8431	26.6314	1000.93	603.98	679.162
MAGBg0872	0	0	0	0	0.285693	0	0	0	0	0	0	0	0	0.217257	0	0	0	0	0	0	0	0	0.353293	0	0	0.694587	1.07368	0.609955	1.50229	1.13352	0	1.51633	1.04002	2.14548	1.36618	0.422652	0.249844	0.464102	0.2217	0.755894	0.212285	0	0.582967	0.0733967	0	0	0.603994	0.230963	0.486127
MAGBg0873	0.39	0.7	0.174383	1.80062	0	0	0.301902	0	0	0	0.491449	0.596801	0.397875	1.60753	0	0	0	0	0	0	0	1.63599	0.566292	0	0	0.457147	1.96955	3.5623	4.80962	5.51058	6.48304	5.45742	3.16832	5.53103	5.26737	4.85448	3.00195	1.67722	1.19896	4.06413	3.73158	0	0	0	0	0	1.83491	2.45802	3.52845
MAGBg0874	0	0	0.200988	0	0.162709	0	0	0	0	0	0	0	0	0.275069	0.265386	0.197553	0	2.18431	28.9214	1.10675	36.9315	0	0.223397	0.250381	0.222015	0	0.222337	0.51039	0.287559	1.07571	0	0	0.2565	0	0	0.262047	0.257996	0.272024	0	0	0.339033	263.222	0.576486	192.53	0	0.932681	0	0.269064	0.555589
MAGBg0875	22.09	19.19	31.3187	27.6705	31.3858	8.02707	25.4625	13.8072	12.4326	27.9938	24.717	31.4809	19.0257	17.9032	21.6709	23.0028	0.35582	1.6882	0	0	0	21.5993	24.4811	17.7252	12.7349	0	0	0	0.614271	0	0	0	0	0	0	0	0	0	0	0	0	75.0388	0	0	0	0	0	0	0
MAGBg0876	0	0	0	0	0	0	0	0	0	0	0	0	0	0	0	0	0	0	0	0	0	0	0	0	0	0	0	0.245204	0	0	0	0.51258	0.501617	0.809831	0.57627	1.32018	0	0.567532	1.08806	0.285806	0.501148	0	0	0	0	0	0	0.269701	0.284112
MAGBg0877	0	0	0	0	0	0	0	0	0	0	0	0	0	0	0	0	0	0	0	0	0	0	0	0	0	0	0	0	0	0	0	0	0	0	0	0	0	0	0	0	0	0	0	0	0	0	0	0	0
MAGBg0878	0	0	0	0	0	0	0	0	0	0	0	0	0	0	0	0	0	0	0	0	0	0	0	0	0	0	0	0	0	0	0	0	0	0	0	0	0	0	0	0	0	0	0	0	0.390405	0	0	0	0
MAGBg0879	0.63	0.3	0.400688	0.377344	0.524101	0.577399	0.70073	0.190085	0.350764	0.35871	0.188315	0.589644	0.512695	0	0.351575	0.352874	0	0	0	0	0	0.793215	0	0.332184	0.249822	0.780647	1.93309	6.55573	9.28059	9.85395	5.92166	8.23532	3.82857	8.41258	9.16126	5.5524	4.22451	5.96144	4.13081	5.51702	4.75782	0	1.14757	0	0	0	3.50059	5.31241	6.1979
MAGBg0880	4.86	4.48	21.8529	12.1634	18.2781	16.9776	14.5091	14.1114	21.197	14.7474	19.0639	15.2128	25.7017	28.6162	30.2269	27.3391	10.4396	44.9804	456.287	37.7795	411.273	21.1253	22.2575	21.7915	20.2001	0	0	0	1.68147	0.658253	0	2.14727	0.72688	0	1.26577	0	1.61549	0.240257	0.933047	0.517477	0	1622.67	13.841	2188.41	2.01896	10.2014	0	0	0.727475
MAGBg0881	0.57	1.02	0.190288	0.806216	0.606845	0.406954	0	0	0	0	0.268962	0.843016	0.241418	0.276942	0	0.203698	0	0	0	0.590014	0	1.00244	0.244154	0.810504	0.838591	1.99635	5.17631	6.23436	21.6365	13.9247	33.363	29.8707	29.4215	25.6716	3.56547	25.3125	14.8374	11.8251	8.36165	9.89403	7.65677	0	1.48558	0	0	1.06437	19.6473	13.4715	19.1613
MAGBg0882	97.17	122.18	223.635	162.436	146.968	117.34	176.714	181.158	176.492	168.297	164.046	150.578	178.889	109.58	146.624	108.066	367.162	239.492	225.666	244.39	0.0587074	173.312	167.604	179.815	175.648	0.00314003	2.27e-07	0	0	0	2.08e-08	0	0	14.1535	23.2976	0	0	1.29903	0	0	15.1734	192.559	225.652	0.208002	481.714	403.652	0	0	0
MAGBg0883	0	0	0	0.172647	0	0	0	0.194059	0	0.187551	0	0	0	0	0	0	0	0	0	0	0	0	0	0	0.20134	1.09871	0.513294	1.95871	4.55702	6.58285	12.6401	5.49001	4.66074	7.86495	7.33129	4.35596	4.55385	2.40324	3.06184	4.51267	4.65677	0	0.525667	0	0.275444	0.4087	5.43034	3.15809	3.66335
MAGBg0884	0	0.46	0	0.128501	0.13444	0.294943	0	0	0.235207	0	0.194657	0	0.269448	0	0.180946	0.181679	0	0	0	0.712617	0	0.207313	0.305964	0.342586	0	2.74276	12.0557	18.1284	18.3767	26.2201	16.9189	20.1064	19.9594	30.275	18.9068	16.8367	16.2428	10.5368	16.2767	16.7509	13.7043	36.3508	1.57061	24.11	0.29892	0.384435	12.299	6.85419	14.4122
MAGBg0885	0	0	0	0	0	0	0	0	0.173578	0	0	0	0	0	0	0	0	0	0	0	0	0	0	0	0	5.05021	5.87485	5.19616	11.9611	13.4756	16.711	13.1381	11.7901	19.0196	14.9786	17.2588	12.6322	12.3587	12.378	13.0442	8.5208	0	1.93826	0	0.254524	0.381033	19.6459	12.4193	16.7406
MAGBg0886	0	0	0	7.96e-08	0	0	0	0.500069	0.416132	0.415978	0	0	0.554732	0.975755	0	0	0.164696	1.69068	18.4285	1.9663	66.2613	0.135371	0.35633	0.532553	0.376787	0	0	0	0.124458	0.777711	1.3e-06	0	0	0	0	0	0	0	2.68e-08	0	0	346.411	2.26676	187.941	0.000601676	1.17805	0	3.56e-06	0.165725
MAGBg0887	1.88	1.02	1.30089	3.1914	2.07456	1.02137	3.63942	3.71873	1.27718	0.965367	1.96379	1.58485	1.81584	1.92654	2.79909	3.25189	0	0.559995	0	0.832	0	2.38916	3.33877	3.70277	2.60801	0.223742	0.18856	0.499852	0.618688	0.564413	0.2538	0.299672	0.511582	0.712602	0	0.532971	1.0601	0.873429	1.82644	1.02727	1.42869	0	1.3268	0	0	0	0.994998	1.87958	2.11724
MAGBg0888	0	0	0	0	0	0	0	0	0	0	0	0	0	0	0	0	0	0	0	0	0	0	0	0	0	0	0	0	0	0	0	0	0	0	0	0	0	0	0	0	0	0	0	0	0	0	0	0	0
MAGBg0889	0	0	0	0	0	0	0	0	0	0	0	0	0	0	0	0	0	0	0	0	0	0	0	0	0	0.426418	0.54686	0.662346	3.2716	1.36878	3.09459	1.74423	2.25479	4.78234	4.76414	2.70722	1.78796	1.86952	2.44856	2.35288	1.47093	0	0	0	0	0	1.72678	2.32061	2.66025
MAGBg0890	0	0.15	0.183146	0.176372	0.306875	0	0	0.416373	0	0	0.344079	0.315369	1.09877	0.24328	0.48198	0.891374	0	0	0	0	0	0.192279	0.206941	0.226915	0.606216	3.76635	8.24863	6.4411	10.0833	5.55771	6.46489	8.19669	7.54763	7.98838	7.80083	11.3608	5.53734	8.08926	8.74022	10.2197	8.05787	30.2726	21.6871	0	0	5.37424	12.3763	11.1549	9.02415
MAGBg0891	0	0	0.14801	0	0.125697	0	0	0	0.540209	0	0	0	0	0	0.196646	0	0	0	4.72868	0	0	0.165285	0.324661	0	0	157.657	323.911	89.0456	71.9554	154.101	69.2798	76.3735	78.3121	109.789	88.5637	123.015	50.6033	116.59	134.273	111.257	46.3454	0	2.25561	12.7605	0.326952	2.72585	119.036	105.455	110.242
MAGBg0892	0	0	0	0	0	0	0	0	0.181657	0.184099	0	0	0	0	0	0.175531	0	0	0	0	0	0	0	0	0	1.91579	2.99717	4.79531	7.39717	2.29806	4.5866	4.62004	9.33922	3.34783	3.1458	3.6773	3.64441	6.72566	2.00336	6.63818	9.31096	0	6.65015	0	0	2.08603	7.77503	4.50787	3.68393
MAGBg0893	0.29	0	0	0	0	0	0	0	0	0	0	0	0	0	0	0	0	0.43959	0	0	0	0	0	0	0	24.7328	13.4323	15.1611	18.6743	14.5204	27.3145	24.7026	16.0978	33.0372	15.2806	23.1302	24.517	22.8149	23.8636	23.9052	22.7462	49.5194	42.1885	10.9481	1.13105	20.376	28.1456	26.1714	27.5545
MAGBg0894	0	0	0	0.0933916	0	0	0	0	0	0	0.0986725	0	0	0	1.17266	0	0.324062	1.36253	38.5983	0.624333	34.0541	0.129988	0.0367879	0	0.369228	0	0.133639	0	0	0	0	0	0	0	0	0	0	0	0	0	0	105.059	0	80.0176	0.487113	0.629817	0	0.13321	0
MAGBg0895	17.41	11.42	2.88182	3.69175	2.73724	1.2433	4.73842	10.0874	7.51373	7.84087	6.13283	8.19669	15.6404	17.7997	22.1017	5.72525	7.1074	70.0832	935.304	56.679	1044.08	13.1359	16.4558	16.6937	11.8373	0.240036	0	0.23345	0	0	0	0.236504	0	0.235263	0.239378	0	0	0	0	0	0.965403	5556.8	36.6951	3935.67	12.6584	29.7937	0	0.24618	0.255218
MAGBg0896	0.29	0.3	2.30559	2.7781	0.152004	0	0.485588	0.352493	12.9107	25.9664	2.65361	3.39103	0.626948	2.49085	3.29135	3.60125	0.878143	6.09582	69.0806	13.1494	80.5747	3.10086	4.53222	1.63961	2.11979	1689.73	1975.2	3534.83	9628.13	8143.08	21287.1	13838.8	13161.7	15260.1	64.833	17263.6	8182.67	5705.69	5695.47	5304.74	5130.33	968.352	32.5706	710.496	13.1287	22.2692	12411.5	7672.91	12453.2
MAGBg0897	142.37	175.73	418.078	282.402	193.552	184.169	159.013	191.366	228.971	169.811	220.069	113.027	209.607	176.489	152.531	144.737	850.237	606.704	677.501	787.708	498.645	192.733	172.046	221.038	190.55	68.8457	40.4586	32.3106	44.3849	59.6082	44.2019	38.1378	33.9048	63.5785	49.9446	41.1382	36.0743	42.3747	44.3347	50.2249	28.6949	22.8698	315.69	60.6772	304.716	138.069	50.8691	33.773	46.4719
MAGBg0898	0	0	0	0	0	0	0	0	0	0.163385	0	0	0	0	0	0	0	0	0	0	0	0	0	0	0	6.33844	11.7642	32.2747	65.7358	26.1945	40.8613	60.4188	63.7012	20.3952	15.9565	41.3899	22.9807	41.0337	21.4702	34.7666	43.1715	0	6.0052	14.274	0.537727	3.04867	44.9175	20.0206	34.6545
MAGBg0899	0	0	0	0.103455	0	0	0	0	0.330188	0.333802	0	0	0	0	0	0	0	0	0	0	0	0.11493	0.119803	0	0	98.9303	55.8517	97.8693	123.286	177.633	132.577	123.526	104.189	54.1071	51.8394	104.777	136.815	131.91	128.116	134.743	140.021	29.4686	25.0933	0	1.38954	14.0665	125.931	129.825	149.111
MAGBg0900	0	0	0	0	0	0	0	0.318674	0	0	0	0	0	0	0	0	0	0	0	0	0	0	0	0	0	2.09123	9.73062	48.0341	68.5173	82.7967	53.0462	67.2997	56.8735	106.891	86.6859	51.2855	34.9543	22.2292	24.3175	38.1036	30.8786	0	0.724319	0	0.533672	0	25.0912	15.4196	32.187
MAGBg0901	0	0	0.675374	0.83359	0.0600964	0	0	0	4.66733	6.52032	1.31766	1.93686	0	0.0973811	0.573507	1.1216	0	0.273878	16.8059	3.10089	3.59307	0.851722	0.881176	0.546461	0.242605	259.814	715.225	1819.65	3411.14	2897.1	5363.22	4571.99	4805.93	4401.78	4145.71	6206.91	4590.67	3871.14	3347.81	3245.07	3653.89	261.564	570.869	65.5799	19.5432	184.989	3384.68	5032.22	4327.16
MAGBg0902	3.43	2.86	5.78705	7.21872	4.99055	8.01754	12.6739	17.7488	16.9813	15.3315	13.6855	13.0704	28.3679	30.55	37.631	19.1651	14.5244	76.3223	957.262	57.3825	1434.21	22.3569	24.4588	27.8458	23.0186	1.25307	38.3676	19.1995	57.6312	35.6976	53.8265	109.243	99.2287	127.911	128.595	56.332	42.8788	48.2055	40.4304	47.5006	47.9412	6481.46	76.0327	4763.82	13.1614	41.4514	48.0688	51.4956	45.5987
MAGBg0903	0	0	0.218415	0	0	0	0	0	0.218506	0	0.206487	0	0	0.935873	0.903486	0	0.346607	0.918076	0	2.6291	22.4674	0	0	0	0	0	0	0	0	0	0	0	0	0	0	0	0	0	0	0	0	401.533	0	108.952	0.665313	0.507431	0	0	0
MAGBg0904	0.11	0.8	1.01403	2.45155	0.824362	1.24831	1.25786	2.73176	2.0239	1.75659	1.22672	1.61397	2.98568	2.87159	1.68489	3.2259	0.443412	1.54072	4.68258	0.75449	7.0079	1.52278	2.04784	3.34949	1.74061	19.6233	61.312	52.8232	84.4287	51.6804	94.7219	143.829	123.128	141.608	155.355	88.977	70.0554	77.6766	79.5239	76.5444	86.4603	0	4.81585	12.7907	0.900193	2.21425	95.0872	70.4558	86.8758
MAGBg0905	0.23	0	0	2.82e-06	0.00050809	0	0	0	0.000177412	0.000752816	0	7e-09	0	0	0	0	0.00134495	0	0	0	0	0	0	0	0	0	0	0.321773	0	0.0033375	0	0	0	0	0	0	0	0	0	0.00341387	0.00011712	0	0.000807575	0	0	0	0	0	0.00343353
MAGBg0906	0	0	0.115348	0.108178	0	0	0	0	0.230579	0.814467	0.216717	0	0	0.303499	0	0.111203	0	0	3.74124	0.302345	0	0.12018	0	0	0.126029	20.6957	370.101	218.964	428.018	277.249	497.054	976.268	887.129	992.359	1094.2	446.069	371.9	374.522	343.22	353.175	465.79	86.4444	46.9542	40.8775	2.02714	15.2548	423.583	400.482	406.709
MAGBg0907	0	0	0	0	0	0	0	0	0	0	0	0	0	0	0	0	0	0	0	0	0	0.160876	0	0	0	19.3853	22.7189	49.4378	43.3612	41.8842	42.0271	37.724	42.4074	49.782	33.972	44.842	48.2075	48.0752	40.3359	41.2271	37.3602	20.6254	0.512195	0	0	0	47.5242	53.941	44.4311
MAGBg0908	0	0	0	0	0	0	0	0	0	0.482306	0	0	0	0	0.20577	0	0	0	0	0.416303	0	0	0	0	0	0	60.9669	31.6045	70.6095	42.3904	85.8411	159.205	142.5	159.98	181.897	73.5609	64.2147	57.4203	64.0178	55.2843	71.8806	0	1.58032	14.115	0	0.506418	73.4024	65.9509	71.8205
MAGBg0909	0	0	0	0	0	0	0.215166	0	0.248113	0.25084	0.233606	0.106388	0.141786	0	0.160558	0.119869	0	0	0	0	0	0	0.134489	0	0.135838	81.8539	73.3109	44.8775	64.022	49.3012	72.2808	96.5228	107.113	126.127	93.6147	72.8632	67.869	51.7386	52.7904	44.701	64.5809	83.5146	136.565	0	4.07902	52.6853	56.8213	72.5489	53.9392
MAGBg0910	0	0	0	0	0	0	0	0	0	0	0	0	0	0	0	0	0	0	0	0	0	0	0	0	0	0	0	0	0.297057	0	0.362974	0.713467	0.345627	0	0.334997	0.309509	0.294086	0.320188	0	0.332684	0.752758	0	12.3343	0	0	0.729462	0	0	0
MAGBg0911	22.47	20.73	56.2547	40.5121	48.7641	67.8047	56.3357	77.5234	84.1557	82.5694	66.6312	60.6649	125.946	143.882	136.259	99.3246	32.5407	140.063	1726.74	100.487	3449.4	86.9716	102.077	108.97	95.4409	12.247	11.1607	9.12827	22.6071	30.5541	39.4236	24.8775	18.885	21.1604	18.4173	23.7619	20.9655	23.4519	28.2035	27.5174	24.518	20365.7	169.275	14795.4	43.7182	122.663	33.4571	23.6348	24.7035
MAGBg0912	0	0	0	0	0	0	0	0	0.289704	0	0	0	0	0	0	0	0	0	0	0	0	0	0	0.17674	0	157.732	119.391	112.794	130.194	145.577	139.959	162.421	83.6304	13.7317	198.566	144.97	180.386	196.998	169.999	161.545	165.095	0	14.791	12.8623	0.458198	5.56552	180.042	199.811	169.869
MAGBg0913	19.42	19.99	20.4485	19.0189	11.5251	18.4915	11.6978	10.7741	11.1284	8.18242	10.4777	7.95293	18.4981	20.6765	18.1147	11.2192	68.7719	37.8732	27.4059	61.3799	36.9138	20.6003	16.4512	16.0455	15.8778	40.1719	20.5837	27.8271	36.0508	35.5809	53.147	41.6609	29.4668	40.633	48.2003	48.2322	60.6222	44.8465	46.6983	45.1254	54.2744	210.472	108.154	0	71.7894	103.472	47.9749	47.9461	52.7916
MAGBg0914	0	0	0	0	0	0	0	0	0	0	0	0	0	0	0	0	0	0	0	0	4.68746	0.206105	0	0	0	16.0225	9.83394	16.2438	21.7492	40.5899	24.3999	27.9747	17.6865	9.05656	9.74678	16.6046	24.1498	28.4585	21.5559	25.7213	34.1373	0	0.536931	0	0	0	21.4661	26.2052	29.003
MAGBg0915	0	0	0	0	0	0	0	0	0	0	0	0	0	0	0	0	0	0	0	0	0	0	0	0	0	0	0	0	0	0	0	0	0	0	0	0	0	0	0	0	0	0	0	0	0	0	0	0	0
MAGBg0916	2.04	2.79	3.66088	3.30155	1.613	0.980944	1.86603	2.36032	1.22183	2.17005	1.8778	0.407945	3.67335	4.82381	5.84221	2.82313	133.41	594.148	7159.43	431.653	180.521	5.02886	4.53	5.03272	5.34769	12.5282	13.2506	25.6785	24.5902	19.9975	24.1869	20.6465	19.5873	24.052	17.4978	22.0588	25.0017	116.336	118.356	137.017	121.603	1168.22	19.9774	854.985	4.03893	11.3906	22.063	22.2652	26.4693
MAGBg0917	0	0	0	0	0	0	0	0	0	0	0	0	0	0	0	0	0	0	0	0	0	0	0	0	0	11.8104	5.45066	1.77029	4.71696	4.37465	6.81706	7.26551	7.84663	9.86046	8.65413	3.32504	6.72038	6.21762	6.35909	5.93376	6.63765	40.718	23.7853	0	0	6.5205	8.87691	7.66113	8.42295
MAGBg0918	0	0	0	0	0	0	0	0	0	0	0	0	0	0	0	0	0	0	0	0	0	0	0	0	0	1.00124	1.37246	0.394505	2.56159	0.815283	7.07052	1.99632	1.78529	3.97603	4.1863	2.0265	2.60679	1.05382	1.06472	0.910659	5.56538	0	2.25761	0	0	0	2.01223	2.69137	1.3267
MAGBg0919	8.85	8.11	26.4462	17.5347	8.18967	14.515	9.57886	10.411	12.5257	9.30578	12.5952	7.36741	13.7462	11.4895	9.84802	7.70812	66.1135	52.9462	67.8232	53.9979	53.7371	9.35563	9.31343	12.5785	10.4819	43.9358	21.7728	28.0387	32.1531	26.7141	38.8863	34.095	31.2673	46.7039	28.2219	27.1046	33.9346	36.309	34.3274	38.6334	33.4651	164.306	94.477	174.365	119.7	125.3	38.6188	39.8093	40.0996
MAGBg0920	0.24	0.49	0	0.144272	0.124908	0	0.266211	0.321487	0.178836	0.775872	0.289025	0.557487	0.350868	0	0.198648	0	0	0	0	0	0	0	0	0.187275	0	11.9628	3.35165	3.02752	5.4367	9.71361	6.92462	4.68031	5.30177	4.53797	4.8797	7.19781	5.52797	5.37623	4.57717	6.15535	7.64617	0	1.13655	0	0.396462	2.49152	6.64747	7.82621	8.79347
MAGBg0921	1.13	3	2.97557	0.953015	7.28278	4.0735	5.10051	2.79934	4.85499	4.34453	15.2447	4.93604	2.02548	2.91494	0.954276	1.00504	0.457354	3.1458	86.4904	4.75602	46.8139	1.33763	0.325703	1.11064	0.39359	47.4917	44.7829	35.2736	45.5589	61.511	65.7804	45.5672	43.5038	57.8058	49.0519	54.1888	37.1936	52.0589	55.7119	59.936	26.7524	256.81	9.96841	116.026	0.877848	4.19355	78.7764	39.9832	52.733
MAGBg0922	0	0	0	0.148582	0	0	0.232221	0	0	0.138468	0	0	0.15434	0.176207	0	0	0	0.950595	0	0	7.22546	0	0.147074	0.16447	0	0	0	0	1.70371	0.751663	1.44992	0	0	0	0	0.815407	1.65043	0.431537	0	0.230403	1.45261	91.253	0	41.8998	0	0	0.467187	0	0
MAGBg0923	7.85	6.83	1.00347	0.537781	1.28041	0.615167	1.36456	1.34817	1.64798	1.59061	1.61621	1.81126	2.12532	2.07448	0.555452	2.21152	2.42155	1.52987	0	0.74915	3.47915	2.83787	2.94623	1.22163	2.19275	11.2418	3.27033	6.4191	8.49119	12.9636	10.4342	6.70949	4.14801	1.07007	1.05631	6.38248	5.30736	4.85736	10.0242	5.77816	10.0217	0	1.22397	0	0	0.999976	10.4057	6.24514	10.0957
MAGBg0924	0	0	0.148346	0	0	0	0	0	0.148858	0	0	0	0	0	0	0	0	0	0	0	0	0	0	0	0	28.8	89.8522	59.2411	47.6198	94.53	36.8747	44.8052	49.623	97.7538	51.9154	81.1328	28.7237	40.0654	56.6678	61.4265	26.9216	0	0.794688	13.9984	0.000497828	0	42.84	41.3149	54.1239
MAGBg0925	0	0	0	0	0	0	0	0	0	0	0	0	0	0	0	0	0	0	0	0	0	0	0	0	0	0	1.37374	2.06532	2.69588	2.26595	1.78655	2.61618	1.89252	4.5523	1.39536	1.57903	1.47869	0.823771	2.07032	0.441764	1.34884	0	0	0	0	0	0.653494	1.14967	1.91783
MAGBg0926	0	0	0	0	0	0	0	0	0.132335	0	0	0	0	0	0	0	0	0	0	0	0	0	0	0	0	0	3.15756	6.21007	8.77472	9.92229	7.03937	9.49288	8.45875	10.6661	8.001	9.2706	4.00405	3.60966	5.03986	4.51748	5.26885	0	0	0	0	0	3.72724	3.7611	7.13826
MAGBg0927	0.09	0	0.117177	0.110259	0.0955325	0	0.205233	0	0	0.119924	0	0.102699	0.270005	0.157224	0.153874	0	0	0	0	0.612851	2.83882	0	0.390231	0	0	14.5652	6.89631	18.3681	26.6139	31.2787	41.5047	22.9683	25.2393	30.9658	26.4276	33.6569	27.7869	33.1645	39.4571	37.035	15.0405	0	1.91761	10.3627	0.174076	1.01292	50.8747	30.9441	45.6859
MAGBg0928	1.7	1.17	2.77245	2.76403	1.98969	2.79653	5.24927	16.5958	1.30676	7.77695	6.17614	2.24382	10.6514	8.8152	6.54105	6.98396	12.1891	3.44933	15.702	9.30106	0	10.701	6.25295	6.16367	5.33485	21.0716	14.4292	53.669	27.4164	43.0986	41.6398	15.3713	57.3237	9.98722	8.40309	33.3309	22.3955	45.9647	45.0881	62.6106	10.6302	0	1.32458	0	0	0.700857	45.5051	42.7033	55.6423
MAGBg0929	399.46	334.3	336.647	296.68	247.99	139.406	238.578	191.256	208.678	271.822	237.053	277.717	224.493	249.088	232.689	241.597	112.379	183.95	116.78	121.8	108.247	212.291	241.474	248.667	184.083	4.17955	2.67546	6.7549	12.0197	11.909	20.3953	5.7779	4.66038	7.93578	6.69478	14.2748	8.59805	10.3896	14.7461	12.9654	5.84726	30.3925	0	0	1.58219	2.7563	19.3392	10.2355	13.3221
MAGBg0930	0	0	0	0	0	0	0	0	0.13095	0	0	0	0	0	0.169468	0	0	0	0	0	0	0.136738	0	0	0	41.7237	33.2949	42.0923	43.6168	65.23	55.5068	55.5886	68.7954	72.8493	103.217	64.9548	70.1122	39.7941	56.5741	47.9807	53.3277	87.6511	44.4915	0	2.16835	28.9066	43.9715	47.1133	47.5468
MAGBg0931	0	0	0	0	0	0	0	0	0	0	0	0	0	0	0	0	0	0	0	0	0	0	0	0	0	16.9219	36.8601	6.03233	3.66781	9.55269	3.49619	0.714896	3.01194	1.26152	0.95504	5.59191	1.87456	17.0278	12.1598	9.52417	0.427012	0	0	0	0	0	14.9822	8.47626	7.00761
MAGBg0932	0	0	0.176067	0	0	0	0	0	0.175669	0	0	0	0.401549	0.23163	0	0	0	0	0	0.460066	4.27321	0	0.380885	0	0	0	0	0	0.561422	0.300891	0.505791	1.30917	0	0.573383	0	0	0.474253	0	0	0	0.71387	23.6361	0	31.1976	0	0	0.48789	0	0.692159
MAGBg0933	1.91	3.39	4.42322	5.72139	6.06737	5.89001	11.3493	10.1993	9.89107	13.2308	8.08025	11.6143	12.522	14.8484	12.2105	14.4093	2.1079	17.283	14.8401	8.76753	11.1048	9.53449	15.8369	12.0684	12.1634	0	0	0	0.193815	0.204669	0.228827	0.195465	0.195209	0	0	0.199431	0.196348	0.207748	0.405427	0	0	0	0	0	0	0	0.216264	0.203453	0
MAGBg0934	0.95	0.96	2.11053	2.76003	3.42733	4.49668	5.92304	4.15576	5.0963	5.66672	4.89653	5.61903	5.89353	8.85726	6.86853	8.11631	3.94727	5.58811	11.1133	5.9771	8.31603	7.57775	7.91453	7.39329	8.37505	18.8695	14.1529	23.5797	28.9413	36.7324	51.4107	30.3395	35.9193	45.4197	32.206	44.9676	30.6651	39.0723	41.1882	37.6805	16.5007	68.653	4.55797	0	0.553088	1.32701	50.8926	33.4319	35.9176
MAGBg0935	0	0	0	0.131988	0	0	0	0	0	0.147361	0	0	0	0	0	0	0	0	0	0.606914	3.0915	0	0	0.169491	0	0.544057	0	1.74925	2.34051	1.97184	2.12211	2.03129	1.5373	3.97395	4.58188	3.95442	2.18918	0.686659	1.61261	1.18616	1.92843	18.7306	0.382782	0	0.209124	0.291126	0.677076	2.41558	0.380803
MAGBg0936	0	0	0	0.162697	0	0	0	0	0	0	0	0	0	0	0	0	0	0	0	0	0	0	0	0	0	5.24727	4.80217	1.40168	2.95294	4.6863	3.39622	7.51515	12.8308	12.4388	7.44987	3.64409	4.94152	2.59859	5.11168	5.72791	2.74981	28.1108	6.76664	0	0.259183	4.53719	3.58491	5.38432	4.84915
MAGBg0937	0	0	0	0	0	0	0	0	0	0	0	0	0	0	0	0	0	0	0	0	0	0	0	0	0	0	0	0	0	0	0	0	0	0	0	0	0	0	0	0	0	0	0	0	0	0	0	0	0
MAGBg0938	0	0	0	0	0	0	0	0	0	0	0	0	0	0	0	0	0	0	0	0	0	0	0	0	0	1.39647	2.53475	3.00441	6.06855	6.16742	8.09744	5.8254	8.76451	12.8261	7.64061	5.15537	4.53944	2.69315	2.98131	5.48222	1.72425	0	0.857827	0	0.303222	0.684664	2.17524	2.96931	1.09285
MAGBg0939	0	0.11	0	0	0	0	0	0.148457	0	0	0	0	0	0	0	0	0	0	0	0	6.76217	0	0.151635	0	0	4.56316	3.68884	9.22288	16.4744	8.95302	15.9535	11.8718	9.41819	7.92158	4.08434	14.8325	15.9394	11.3192	18.7595	19.1035	17.6624	20.6805	0	0	0	0.935006	13.234	13.0717	22.0037
MAGBg0940	0	0	0	0	0	0	0.230501	0.502285	0	0	0	0	0.324026	0.324745	1.80423	0	0.302775	1.14501	13.6579	1.83316	43.311	0.259982	0	0	0	0	0	0	0	0	0	0	0	0	0	0	0	0	0	0	0	145.36	0.893397	122.272	0	1.63219	0	0	0.215476
MAGBg0941	0	0	0	0	0	0	0	0	0	0	0	0	0	0	0	0	0	0	0	0	0	0	0	0	0	0	0	0	0	0	0	0	0	1.21e-05	2.64e-05	0	0	0	0	0	0	0	0	0	0	0	0	1.69e-06	0
MAGBg0942	4.71	5.78	6.02321	7.37296	4.37366	6.64662	8.14975	7.30238	9.38565	11.6748	6.57177	10.4818	9.20076	12.049	10.7826	11.4203	4.75677	8.62349	8.7362	7.742	3.27508	8.70018	14.7171	12.7733	9.26982	24.5127	15.0456	23.2559	35.6438	39.5408	37.5976	36.6477	37.8188	48.7499	53.4412	44.4331	28.9357	39.1619	37.5694	35.9841	24.845	0	23.2239	0	1.97704	14.8462	49.1524	35.9082	41.2417
MAGBg0943	108.14	95.33	142.736	172.516	95.6701	152.403	160.373	159.134	193.658	267.731	147.218	175.244	197.265	225.78	175.243	222.303	57.8984	191.574	104.869	89.7601	197.176	188.391	256.679	196.215	202.311	3.57787	11.175	386.221	405.085	91.0921	97.7569	70.6182	58.7873	46.3455	33.298	16.8081	13.2552	65.0419	87.4106	86.218	140.229	192.621	252.309	20.487	216.137	227.997	194.52	55.9832	55.0697
MAGBg0944	5.69	5.96	6.59756	4.05375	9.04974	4.39255	6.88939	6.41782	3.63149	5.04864	4.9156	7.78638	4.40979	6.28455	7.93143	8.11479	0.349328	0	0	0.594404	0	4.7401	4.67497	6.92316	4.97049	3.24173	3.53453	11.2258	20.9352	20.1042	21.855	41.7026	28.0011	59.923	58.8903	13.241	12.9849	17.834	16.1956	17.7171	10.1995	0	1.57652	0	0	0	22.37	18.1164	17.973
MAGBg0945	0	0	0	0	0	0	0	0	0	0	0	0	0	0	0	0	0	0	0	0	0	0	0	0.212425	0	2.73922	1.70788	3.38795	5.36804	5.12096	5.14815	5.75359	7.60781	9.75908	8.05757	6.21442	3.27707	4.11922	3.68734	6.48811	4.87567	0	2.21919	0	0	3.18422	7.41633	4.72845	4.42712
MAGBg0946	0	0	0	0	0	0	0	0	0	0	0	0	0	0	0	0	0	0	0	0	0	0	0	0	0.276347	1.75966	5.02563	13.7528	24.6224	9.11591	14.6706	22.3117	19.0004	4.19732	3.41e-05	14.9912	4.96898	13.1573	4.27239	11.8032	17.0831	0	0	0	2.44e-08	0	14.8073	3.9347	10.8547
MAGBg0947	0.21	0	0	0	0	0	0	0	0	0	0	0	0	0	0	0	0	0	0	0	0	0	0	0	0	19.7468	11.1754	15.1535	6.91914	1.46132	2.85917	0.697806	0.696893	3.81771	8.82177	0.711965	0.350479	0	0	0.374378	2.84762	36.3644	18.531	265.31	81.8327	63.5227	0.386027	0	0.37651
MAGBg0948	10.61	8.06	17.1288	10.1864	18.4475	2.50735	17.6907	19.6038	13.7822	17.5957	17.2756	14.1809	8.25415	10.2434	9.6013	12.757	0.594745	0.76517	0	0	0	9.87789	10.2135	9.18797	11.9176	5.26009	2.91156	11.1491	24.1962	15.6857	47.2637	29.6464	31.5129	47.988	2.45668	34.696	18.7857	9.47191	17.3031	14.9219	13.4708	27.2455	6.08008	0	0	3.43288	28.0493	13.6725	32.7935
MAGBg0949	5.48	8.81	7.40997	9.80027	4.20054	10.8848	10.2267	10.5056	8.36954	11.6296	8.8394	11.3136	13.3154	17.0741	11.1479	12.8504	10.5294	18.3567	8.06826	24.0664	13.1961	14.3424	19.2641	16.4581	13.5188	11.8366	4.48593	9.32159	17.8637	18.1123	30.8912	11.951	13.0148	10.1092	11.9661	22.2517	22.1666	26.83	24.5726	27.0187	7.48529	0	3.90943	27.3716	25.5359	7.84417	31.7574	22.1749	24.7951
MAGBg0950	1.14	0.99	1.09312	0	0.509769	0	0.359505	0.217037	0.255984	0.476562	0	0	0.72653	0.274974	0	0.445423	0.323519	0	0	2.99497	0	0.964929	0	0	0	20.1544	14.2432	24.0433	62.7801	39.3409	134.411	82.6517	72.9171	91.3862	6.34151	88.749	42.8064	38.9639	30.1264	38.5062	30.8175	96.2655	19.473	20.1848	0.830658	10.1498	67.4475	53.7185	87.6261
MAGBg0951	0	0	0	0	0	0	0	0	0.118529	0	0	0	0	0	0	0	0	0	0	0	0	0	0	0	0	5.08471	2.229	2.88028	2.86933	0.932344	2.84057	2.89522	6.30584	7.76159	5.35675	3.2846	2.13757	2.55154	1.96505	2.43745	4.29754	0	6.1652	0	0	0.850001	3.15786	2.40809	4.05984
MAGBg0952	2.29	3.38	4.26174	3.50515	3.68499	1.71197	3.91225	4.20796	3.46725	3.78503	6.25931	3.64124	6.8345	1.40702	3.10017	3.59609	0.841998	2.02496	54.6987	0	28.7853	3.90539	3.65418	3.96656	4.63253	0	0	0	0	0	0	0	0	0	0	0	0	0	0	0	0	200.216	0.840692	123.214	0	0.712402	0	0	0
MAGBg0953	0.17	0	0	0	0	0	0.0913484	0	0.210706	0	0	0	0	0	0.136477	0	0	0	0	0	0	0	0	0	0	0.330902	4.65317	7.06349	8.55886	11.3106	8.88604	7.887	8.97621	13.3318	10.1887	9.38199	5.97972	3.78778	6.22248	5.35566	4.23359	0	0	0	0	0	5.97693	2.13479	5.10773
MAGBg0954	3.08	3.78	0.879491	1.90673	1.1914	1.57039	1.01881	0.307071	0.586642	0.593796	1.48199	1.87173	2.16521	2.29593	3.41124	2.27974	0.22362	0	0	0	0	2.66556	3.51882	2.41167	1.92638	86.5936	169.666	55.3996	34.2291	54.0129	28.4889	24.8737	36.7831	26.5499	19.4796	49.4666	28.5856	81.1862	79.9558	64.2629	29.7119	19.3493	1.0146	0	0.431116	0.47541	73.3835	72.0215	65.1496
MAGBg0955	0	0	0	0	0	0	0	0	0	0	0	0	0	0	0	0	0	0	0	0.456933	0	0	0	0	0	10.6456	56.6936	50.5343	67.1037	48.4124	82.78	141.849	129.427	127.897	147.061	74.3779	63.4496	61.1043	55.2928	58.2659	73.805	0	3.809	15.4925	0.520437	2.26683	87.9892	69.8684	73.7436
MAGBg0956	0	0	0	0	0	0	0	0.249929	0.715946	0	0.224694	0	0	0.31467	0.309156	0	0.367311	3.40346	7.79826	1.25	11.7229	0.249206	0	0	0.261312	0	0	0	0	0	0	0	0	0	0	0	0	0.324674	0	0	0.312741	63.8996	0.651253	21.191	0.355932	0.517041	0	0	0
MAGBg0957	3.31	3.12	4.83821	4.65761	5.67806	1.40082	5.65277	4.24538	3.83251	6.01198	2.96192	4.4859	4.49145	6.68201	4.06895	4.0554	0.59926	0.46315	0	1.35957	3.157	4.49659	7.21153	6.19944	4.18298	5.25029	11.6583	14.0373	22.7271	29.5781	24.3328	22.3423	22.7214	35.4024	30.5634	32.2513	15.2003	13.2846	13.0963	16.02	16.9799	0	2.53985	0	0	1.97102	13.9362	9.0766	12.6211
MAGBg0958	2.65	0	2.03922	1.91623	2.33e-07	0.603659	0	0	0	1.14263	0.153715	2.09766	1.63478	0.715237	0	0	0	0	0	0	0	0	0	0	0	2.04304	2.12573	5.04997	7.39792	5.81462	7.87764	3.22593	7.98599	3.19005	1.94317	3.58789	3.41304	4.11882	3.61252	5.71543	6.7992	0	0	0	0	0	5.73272	3.84459	4.75611
MAGBg0959	0	0	0	2.47e-08	0	0	0	0	0	0	0	0.103163	0	0	0	0	0	0	0	0	0	0	0	0	0.321661	36.5809	19.4559	19.4832	30.7271	20.5017	47.3998	29.5827	24.6291	51.6809	27.8766	30.5221	39.1835	43.5793	46.0417	38.8108	38.2068	290.181	103.429	0	6.25697	47.5682	48.3846	48.4232	58.6335
MAGBg0960	0	0	0	0	0	0	0	0	0	0	0	0	0	0	0	0	0	0	0	0	0	0	0	0	0	0	0	0	0	0.356065	1.34e-05	0.325066	1.13e-08	8.1e-06	0	2.59e-06	0	0	0	0	0	0	0	0	0	0	0	8.1e-05	0
MAGBg0961	0	0	0	0	0	0	0	0	0	0	0	0	0	0	0	0	0	0	0	0	0	0	0	0	0	14.8897	8.28992	14.1789	20.9728	24.7912	37.5127	18.0476	13.6099	20.5171	17.8803	28.1843	21.4589	31.2231	32.1006	31.2216	6.38791	0	2.34745	0	0.427654	4.34631	46.8633	23.9201	29.1472
MAGBg0962	0	0	0	0	0	0	0	0	0	0	0	0	0	0	0	0	0	0	0	0	0	0	0	0	0	0	0	0	0	0	0	0	0	0	0	0	0	0	0	0	0	0	0	0	0	0	0	0	0
MAGBg0963	0	0	0	0	0	0	0	0	0	0	0	0	0	0	0	0	0	0	0	0	0	0	0	0	0	0	0	0	0	0	0	0	0	0	0.217952	0	0	0	0	0	0	0	0	0	0	0	0	0	0
MAGBg0964	0	0	0	0	0	0	0	0	0	0	0	0	0	0	0	0	0	0	0	0	0	0	0	0	0	0	0	0	0.230211	0	0	0	0	0	0	0	0	0	0	0	0	0	0	0	0	0	0	0	0
MAGBg0965	0.12	0	0	0	0	0	0	0	0	0	0	0	0.168969	0	0.191389	0	0	0	0	0	0	0	0	0	0	8.90847	8.38806	7.69874	14.4535	13.9242	16.1887	11.3237	14.368	19.2384	16.8401	14.7499	12.374	13.6243	13.5062	18.2531	5.11067	20.1009	6.21084	0	0.440818	3.93277	15.6412	17.1324	14.2593
MAGBg0966	0	0	0	0	0	0	0	0	0	0	0	0	0	0	0	0	0	0	0	0	0	0	0	0	0	0	0	0	0	0	6.39e-09	0	0	1.39e-09	0	0	0	0	0	0	0	0	0	0	0	0	0	0	0
MAGBg0967	0	0	0	0	0	0	0	0	0	0	0	0	0	0	0	0	0	0	0	0	0	0	0	0	0	2.87464	2.33223	7.06935	17.9753	18.4752	20.306	33.1883	25.8271	52.2149	42.0626	19.486	12.1791	15.9417	12.3796	16.2953	10.7501	0	3.14468	0	0.308615	2.17825	20.6186	13.9725	19.6273
MAGBg0968	0.15	0	0	0	0.235069	0.925547	0.964799	1.63157	1.23888	0.54223	0.605507	0.948937	0.959324	0	0.703592	0.921342	38.5977	8.73208	0	0	0	0.8088	0.807702	0.791665	0	14.5039	8.29818	9.86763	19.0694	20.0437	30.3842	11.0096	12.4073	18.9788	15.7223	29.1804	22.2671	20.5091	22.6451	22.9981	10.438	0	1.88085	13.4912	1.05092	3.7623	32.4004	18.4024	26.625
MAGBg0969	0	0	1.07e-06	0	1.7989	1.22e-07	0.910584	0.872459	1.64431	0.00134458	0	0	0	0.578216	2.33008	0.814359	0	2.04129	60.9207	3.19393	92.2542	0	0	1.1934	1.40216	2.15388	1.85485	0.882313	1.07346	2.28433	1.47238	2.32205	4.52887	4.5956	3.05353	1.28706	1.08388	1.34117	1.28901	2.3039	0.731009	414.48	5.5559	125.068	0.206499	2.99425	1.77126	1.49745	2.68217
MAGBg0970	0	0	0	0	0	0	0	0	0	0	0	0	0	0	0	0	0	0	0	0	0	0	0.287987	0	0	0	0	0	0	0	0	0	0	0	0.345072	0	0	0	0	0	0	0	2.17479	0	0.3962	1.7257	0	0	0
MAGBg0971	0	0	0	0	0	0	0	0	0	0	0	0	0	0	0	0	0	0	0	0	0	0	0	0	0.263107	0	0.658141	0.636277	0	0.374151	0	0	0	0	4.95e-09	0	0	0.326904	1.09046	0.360647	0	0	0	0	0	0	0	0.503495	0
MAGBg0972	1.49	0.5	2.33866	1.19412	1.88216	1.36361	2.03274	4.03384	3.16587	4.26084	2.18596	0.180228	5.5415	6.9351	7.91165	2.25002	4.85775	23.0782	149.329	7.10893	253.96	3.94319	3.43521	4.65739	2.07667	21.7806	14.5775	11.3913	21.0424	12.9261	26.7148	20.3952	18.2675	28.0407	23.9397	19.4689	25.9183	21.9075	26.4401	27.0632	16.9661	1677.25	61.571	982.67	4.36157	30.0389	28.4996	28.5103	24.9004
MAGBg0973	0	0	0	0.576235	0	0	0	0	0	0.123955	0	0	0	0	0	0	0	0	0	0	0	0	0	0	0.341718	3.19074	1.40844	6.34772	6.11142	8.78591	9.3458	7.20074	6.95443	3.78878	14.7025	12.9348	13.6739	7.71927	9.28529	7.98706	8.1445	33.0372	3.20506	0	0	1.45132	9.02191	9.77022	8.1933
MAGBg0974	0	0	0	0.190089	0.164559	0	0	0	0	0	0	0	0	0	0	0.195403	0	0	0	0	0	0	0	0	0	1.36045	0.449906	0	0.78126	0.547414	0.609122	0.519776	0	2.33261	0.791249	1.85615	0.783356	0.550542	1.07927	0.557898	1.06098	0	3.32947	0	0	1.75164	1.1501	1.35272	1.12178
MAGBg0975	3.57	3.78	13.1267	8.56439	4.17025	2.85718	6.42027	6.55991	6.45362	5.56505	6.25513	2.44439	7.59336	5.25583	6.38717	3.11788	47.0356	25.0613	6.17035	35.2945	13.8517	5.35166	5.7622	5.33045	5.61164	7.89165	5.05913	7.2478	9.24614	6.42399	7.44702	5.08895	2.22707	5.50638	5.75736	6.27061	9.5977	7.45096	9.87974	8.41619	11.9617	0	29.734	67.4184	56.4523	52.3547	9.44791	7.01655	8.01287
MAGBg0976	0.12	0	0.148331	0	0	0.318249	0	0.169703	0.687182	0.771807	0	0.253837	0.183855	0	0	0.152239	0.238508	1.17401	26.2004	1.25899	8.25836	0.533841	0	0	0.176579	102.785	80.968	38.8473	47.529	35.6247	50.7505	52.8769	76.6509	70.7848	74.2801	53.1455	60.3917	40.8734	39.431	34.8972	42.4805	249.561	192.109	126.38	7.58863	70.4233	42.2767	53.0343	43.286
MAGBg0977	6.04	4.69	6.44679	6.10979	6.64223	0.975172	6.1634	3.80062	3.77908	6.11298	5.97766	8.29659	5.35612	3.38839	5.08664	6.28059	0.232661	0	4.91397	0.791773	0	5.68264	5.73604	3.50482	4.13798	2.74773	1.00854	3.84426	4.63285	5.93032	3.8897	5.45856	4.65402	3.67858	2.55293	4.77682	4.31239	6.4074	6.0687	4.00278	1.9858	0	0.825028	0	4.95997	4.25529	9.30252	5.28924	8.23543
MAGBg0978	0.22	0.17	0.711606	0	0.169474	0.447863	0	0	0.463241	0.481851	0	0.828116	0.238037	0	0.187499	0.0161182	0.320557	0	0	0	0	0	0.961318	0	0	13.3283	19.2181	28.6811	79.0746	63.7756	174.461	112.127	106.996	129.298	0	154.219	69.9145	47.5035	42.7813	38.0133	45.4635	0	0	0	0	0	101.777	71.0618	98.5384
MAGBg0979	3.73	4.38	4.77214	5.59649	5.32529	2.87751	3.35285	3.11737	4.01413	4.06085	4.90303	5.48241	2.71951	3.92291	2.69599	3.59315	0	0	0	0	0	3.42125	3.22598	2.90576	2.93314	10.0618	14.6079	23.6186	41.2987	45.378	44.7146	32.5772	29.791	42.0081	34.9374	46.6657	32.7397	33.7964	32.241	36.2848	25.5936	0	5.05412	0	0.887214	3.21868	43.1661	25.3654	37.3441
MAGBg0980	0	0.98	5.21e-08	0	0	0	0.878761	0	0	8.04e-06	0.649884	0	0	1.11258	0	0.566214	0	0	0	0	0	1.71531	0.742285	0	0	24.5562	23.4559	19.4288	38.3367	47.0371	68.1171	27.3702	27.2191	31.0542	27.7043	58.8153	36.8568	54.837	50.9488	53.8995	20.4755	18.3542	7.84287	0	1.22489	2.81808	81.1347	46.2755	48.6663
MAGBg0981	0	0	0	0	0	0	0	0	0	0	0	0	0	0	0	0	0	0	0	0	0	0	0	0	0	0	0	0	0	0	0	1.96255	0.505557	0	1.10296	3.33795	0	1.73285	2.48598	0	0	0	0	0	0	0	0	0.240392	0
MAGBg0982	9.38	6.14	10.0828	8.52872	9.59826	0.975576	8.37339	9.31924	9.23026	12.8861	8.31175	11.6718	5.49113	5.79183	11.212	4.71875	0.532793	2.54367	0	2.5781	0	7.65899	6.90618	6.64255	4.95982	1.76689	1.51342	0.862838	10.699	8.55873	16.0479	9.324	7.56663	9.27486	6.18846	5.94574	8.48805	3.39466	2.72011	4.70258	13.6741	45.639	3.94871	0	0	2.88667	3.54616	1.51643	3.77387
MAGBg0983	0.15	0	0	0	0	0	0	0	0.192056	0.193295	0	0	0.218522	0	0	0.184802	0	0	0	0	0	0	0	0	0	4.52733	1.79056	7.29858	7.04077	10.4608	9.638	6.85025	12.9922	11.9669	10.2672	10.5934	8.81466	6.67056	5.72469	6.56009	4.68175	0	0	0	0	0.423487	5.30348	5.22549	5.98991
MAGBg0984	0	0	0	0	0	0	0	0	0	0	0	0	0	0	0	0	0	0	0	0	0	0	0	0	0	0	0	0	0	0	0	0	0	0	0	0	0	0	0	0	0	0	0	0	0	0	0	0	0
MAGBg0985	0	0	0	0.170234	0	0.389457	0.157037	0.189652	0.181091	0.366148	0.170501	0.1553	0	0.477561	0.46879	0	3.71e-07	0.645631	23.5465	0	4.40493	0.189103	0	0	0.396602	1.6817	1.44771	2.73137	5.33378	2.47839	3.08307	3.05297	4.92403	1.87178	0.730358	2.63642	1.07301	2.53424	1.72209	3.10411	2.02909	121.216	8.59588	0	0	0.628867	2.19155	1.75953	3.55711
MAGBg0986	0	0	0	0	0	0	0	0	0	0	0	0	0	0.276579	0	0	0	0	0	0	0	0	0	0	0	0.272312	0	0	0	0	0	0	0	0	0	0	0	0	0	0.289113	0	0	0	0	0	0	0	0	0
MAGBg0987	0	0	0	0	0.743454	1.47352	0.39616	0.239209	0.685237	0.461844	0	0.391761	0.522108	0.903518	1.7737	0.662103	0.351556	3.25748	59.401	2.39278	77.7865	0.71555	0.24762	0.557385	0.750311	2.66873	1.52393	0	1.16368	1.22885	1.3739	2.05379	1.75808	3.79407	2.07714	1.79611	0.589447	2.17524	2.43422	0.314821	0.641342	244.635	3.1166	81.1284	0.681331	1.48381	0.65661	1.52694	0.949841
MAGBg0988	0	0	0	0	0	0	0	0	0	0	0	0	0	0	0	0	0	0	0	0	0	0	0	0	0	0	0	0.822598	0.811075	1.03894	0	0.575193	0.340273	1.25733	0	0.354397	0	0.423799	0.680264	1.52133	0.513952	0	0	0	0	0	0.768051	0.737539	1.22764
MAGBg0989	0.29	0.1	0.311856	0.365835	0.202808	0.321885	0.203152	0.478682	0.534501	0.303621	0.144206	0	0.346031	0.812425	0.779211	0.525903	0.34559	2.4513	14.7876	1.206	38.6954	0.90453	0.253864	0.651019	0.662196	2.71104	1.51073	0.460546	1.32537	0.878964	2.03501	2.8796	2.65001	2.88359	2.78126	1.97526	1.04087	1.67243	1.93254	1.57462	0.996262	211.94	6.88605	141.845	2.96676	2.77718	1.65283	1.63401	2.19918
MAGBg0990	0.66	0.48	0.842169	0.225663	1.66058	1.29095	0.563035	0.628567	0.480154	1.21357	0.904156	0.514711	0.580649	0.316554	0.93215	0.928059	0	0.427981	0	0	0	0.250698	0.780798	1.1717	0.131438	6.21551	7.03031	8.27891	13.5106	16.0063	11.679	12.6787	13.789	17.9573	13.1361	15.7615	11.6457	11.3162	15.9136	13.2327	7.2462	0	3.33791	0	0.537096	3.44875	16.5646	10.49	14.8983
MAGBg0991	0	0	0	0	0	0.410894	0	0	0	0.193185	0	0	0	0	0	0.184629	0.294098	0	0	0	0	0	0	0	0.209227	0.248062	0	0	0.243387	0.514003	0.287337	0.49089	0.245124	0.244252	0	0	0	0	0.25472	0	0.250405	51.163	30.2437	16.9672	86.921	63.3061	0.271562	0.255475	0
MAGBg0992	0	0	0	0	0	0	0	0	0.0786317	0.0794959	0	0	0	0	0	0	0	0.280352	5.11229	0	3.82821	0	0	0.0959417	0	1.26045	19.4973	14.1836	30.4135	16.0176	25.5584	51.0696	42.5473	54.2365	57.1725	26.2056	16.3577	22.0231	23.78	18.5161	26.6911	21.0652	1.51681	20.9596	0.518676	0.256715	25.2308	19.5418	22.3829
MAGBg0993	0	0	0	0	0	0	0	0	0	0	0	0	0	0	0	0	0	0	0	0	0	0	0	0	0	0	0	0	0	0	0	0.325043	0	0.32333	0.328739	0.331638	0.326511	0.344264	0.674191	0	0.716022	0	0	0	0	0	0.728322	0.338325	0
MAGBg0994	1.88	1.15	13.2427	3.61212	9.57642	21.1755	3.95738	5.28215	6.4848	2.9138	9.49761	3.91344	15.921	8.25393	14.9205	7.19415	0.369664	4.28159	7.80758	2.51603	0	2.00642	4.42638	4.39572	6.83765	0	0	0	3.05906	3.23036	7.95057	4.31915	2.46486	2.14819	4.05625	2.83345	3.7211	1.63377	1.2798	2.31726	6.9269	0	0	0	0	0	2.04802	0.642235	1.33169
MAGBg0995	0	0	0.222895	0	0	0	0	0	0	0	0	0	0	0	0	0	0	0	0	0	0	0	0.241093	0.271347	0	0	0	0	0	0	0	0	0	0	0	0	0	0	0	0	0	0	0	0	0	0	0	0	0
MAGBg0996	0	0	0	0	0	0	0	0	0	0	0	0	0	0	0	0	0	0	0	0	0	0	0	0	0	0	0	0	0	0	0	0	0	0	0	0	0	0	0	0	0	0	0	0	0	0	0	0	0
MAGBg0997	0	0.35	0	0	0	0	0	0	0	0	0	0	0	0	0.282581	0	0	0	0	0	0	0	0	0	0	0	0	0.276839	3.05902	2.34932	3.28329	1.4023	0.280093	1.11593	0.850948	1.1446	2.53554	0	0.58172	0.601877	2.28902	0	0	0	0	0	0.930907	0	0
MAGBg0998	0	0	0.267168	0.251178	0	0	0	1.70587	2.16229	2.31629	0.997728	0.224288	3.2549	5.77721	3.48278	0.483345	3.09449	25.8585	300.808	17.6353	285.929	2.70643	1.6486	4.49331	1.44039	0	0	0.319727	1.5927	2.69106	2.6339	2.89127	0.962502	0.958667	1.29962	0.655534	1.29261	0.681627	0.999482	0.6914	1.96933	1439.73	18.4443	954.917	3.73047	14.0839	0.355434	0.336191	0
MAGBg0999	0	0	0	0	0	0	0	0.278296	0	0	0	0	0	0	0	0	0.408999	0	9.65597	0.710556	23.6055	0	0	0	0	0	0	0	0	0	0	0	0	0	0	0	0	0	0	0	0	85.6845	0.729547	98.175	0.396329	1.1584	0	0	0
MAGBg1000	0	0	0.175923	0	0	0	0	0.551469	0	0	0	0	0.20061	0	1.13585	0	0.270158	0	22.8237	0.459689	4.26971	0	0.381102	0	0	0.227869	0	0.222553	0.670685	1.1804	0.527894	0.901894	0.22517	0	0.684086	0.922977	0.67945	0	0	0.241928	0.460042	70.93	1.91598	62.344	0	0.380083	0.498911	0	1.21653
(ii) Human microbiome donor 2 (PID: P27C666)
Unpaired vs repaired	Unrepaired																									Repaired
Tissue type	Fecal sample																Cecal contents									Fecal sample																Cecal contents
Postnatal day	7		14		23						32						14					32				7		14		23						32		32				14					32
Dam or pup	Dam		Dam		Dam		Pup				Dam		Pup				Pup					Pup				Dam		Dam		Dam		Pup				Dam		Pup				Pup					Pup
Mouse ID	1	2	1	2	1	2	1	2	3	4	1	2	1	2	3	4	1	2	3	4	5	1	2	3	4	1	2	1	2	1	2	1	2	3	4	1	2	1	2	3	4	1	2	3	4	5	1	2	3
MAG	Normalized counts
MAGBg0001	13257.6	22802.4	6795.2	11450.5	4491.38	6797.04	2742.41	12849.8	10538	3374.27	1708.44	3059.95	10787.7	11433.1	6526.96	8267.02	21.1558	19.6609	9.2229	127.406	12.8122	9344.13	11175.1	7761.88	10269.6	2.92408	5.12619	1.4785	3.18294	4.85723	6.65496	1.26153	2.19175	1.24715	0.560785	11.1506	4.36153	1.1033	3.48954	0	1.61328	15.5419	24.6951	6.41835	0	0	6.42513	5.63632	22.0113
MAGBg0002	245.211	231.26	307.817	285.109	378.162	391.023	339.087	434.164	390.5	366.873	378.406	407.736	412.741	427.965	432.133	394.44	72.4885	50.0306	41.6018	8.03856	35.5845	403.654	427.237	444.644	391.892	104.227	97.4906	113.59	121.4	104.858	103.73	113.445	126.405	121.993	119.457	102.111	97.6078	120.845	115.415	120.638	121.325	101.966	50.1044	112.407	126.094	56.1729	112.166	108.226	104.128
MAGBg0003	226.349	216.853	289.375	250.742	303.435	294.676	327.623	368.739	297.918	371.374	366.86	333.426	356.01	304.327	347.064	312.022	343.341	239.672	254.798	288.506	214.328	337.099	326.115	343.099	329.687	493.004	442.014	544.787	494.878	500.477	512.775	565.955	570.742	563.321	563.679	487.294	470.308	532.662	510.977	551.3	566.419	648.26	1053.9	637.208	695.384	2071.95	499.835	525.438	493.74
MAGBg0004	14.8712	20.9169	24.0662	17.4942	21.7774	23.3645	18.5769	18.1438	14.649	22.3414	30.8431	24.5827	20.4037	20.1133	18.9949	18.206	32.0011	29.2878	41.0517	147.76	17.5064	17.61	22.8981	20.3755	21.6141	33.0085	31.2561	32.0229	36.6941	33.1895	35.3211	42.0685	42.2591	33.9336	36.2125	30.611	30.9531	38.1845	37.6684	38.5311	38.5093	93.7609	331.088	85.544	97.6708	860.127	33.6694	39.4756	33.9081
MAGBg0005	22.5577	15.2831	24.4415	27.7738	27.7531	34.9901	24.9963	29.4191	32.3615	27.3041	28.7744	30.6567	50.704	49.7847	40.9832	35.5701	1.78025	0.76706	0	0	1.46382	43.7669	59.2372	38.9533	39.1887	98.8292	82.3292	129.599	128.418	119.208	121.602	137.16	141.183	153.137	133.091	162.379	147.76	114.518	108.682	144.778	120.451	111.59	85.0693	102.396	113.448	62.2471	118.434	127.326	117.273
MAGBg0006	5588.7	7415.42	3556.29	6152.75	2165.17	2319.72	1373.55	3354.88	2938.83	1163.62	865.11	1022.24	3933.55	3976.17	2544.78	3302.37	7.725	15.4257	8.07042	40.9805	5.04703	3293.47	3969.02	2955.79	3854.81	1.06053	1.41164	1.54137	1.90393	2.591	1.66306	2.15742	3.70787	2.64946	2.94809	5.15604	2.47741	1.23993	2.85448	2.42329	3.03593	0	31.6282	0	5.25896	0	2.60097	1.42755	9.37864
MAGBg0007	21.3878	22.9044	13.1571	10.5167	11.1406	7.76356	6.91535	5.60118	8.42413	3.23206	10.0088	9.07185	13.6896	11.1763	11.4219	16.4131	4.45678	0	0	0	1.16173	11.4608	10.2941	9.61483	10.2114	0.730868	1.28094	1.87237	0.718034	0	0.894082	0	0.56569	0	0	0.753453	0.380592	0	0	0.178321	0.348013	0	0	1.53825	0	0	0.343878	0	1.11426
MAGBg0008	33.3137	41.066	60.7979	48.1498	49.2159	44.2825	54.4136	75.3869	49.1434	77.4837	66.5891	51.689	63.5578	47.3718	45.6548	47.2248	56.6173	44.5935	38.221	19.6533	8.71436	59.4542	49.5093	52.1486	52.344	304.71	242.405	295.314	277.649	270.517	276.544	305.098	312.814	295.863	300.193	265.85	257.852	298.174	272.978	304.28	305.307	295.227	187.303	267.859	268.166	101.694	263.557	270.503	259.302
MAGBg0009	90887.2	111945	113431	97695.5	119782	130348	274913	146283	149535	214428	147844	124129	120083	136358	159624	147103	574992	325125	495976	250029	412065	122611	136095	157992	152700	7542.4	6616.43	7666.25	7444.83	7590.37	7640.51	8461.84	8481.17	8554.35	8508.16	7213.43	7227.02	8250.78	7562.93	8498.34	8504.41	16488.6	7151.28	8782.62	15787	8616.95	7847.66	7937.72	7576.89
MAGBg0010	51526.1	38238.1	30552.7	51587.1	20411	23281.2	18900	23828.8	23046.2	13092.6	13319.5	10014.2	40548.3	40878.8	31998.3	41359.9	66.3269	53.8683	35.1583	297.687	41.7086	35392.1	40411.1	36225.7	46297.7	3.15902	0.571785	2.32619	2.96499	2.90813	2.78465	2.70095	5.36214	2.57362	2.13558	5.30791	4.79218	0.367101	1.29487	1.8372	1.41364	34.1572	217.933	20.6559	12.8355	221.623	24.2936	12.0266	71.4522
MAGBg0011	973.154	624.014	400.513	698.157	210.567	130.909	234.63	294.755	304.62	143.371	178.147	74.6283	461.808	360.923	413.182	478.556	2.57331	0	0	0	0	419.275	327.703	436.439	522.135	0.0273918	0	0	0.206028	0	0	0	0	0	0	0	0	0	0	0	0	1.72e-06	0	0	0	0	0.832982	0	0.504018
MAGBg0012	548.638	762.562	2090.56	1290.83	4095.42	663.988	214.908	695.583	1142.56	424.33	3296	4969.21	283.294	362.267	328.659	328.863	0	4.11215	0	10.5884	0	262.797	353.787	423.875	354.698	0.836388	2.95264	4.77007	5.84237	6.69045	5.59439	4.50893	7.90152	6.69449	5.37867	13.424	10.6814	2.77342	3.44077	5.35694	3.74085	0	22.5381	3.76784	0	0	5.63288	5.138	8.20924
MAGBg0013	0	0	0	0	0	0	0	0	0	0	0	0	0	0	0	0	0	0	0	0	0	0	0	0	0	0	0	0	0	0.206495	0	0	0	0	0	0.699075	0	0	0	0	0	0	0	0	0	0	0	0	0
MAGBg0014	48911	36278.8	31689.2	52109.2	20499.8	24645.5	18474.1	23437.7	22352.4	13919.2	13431.2	10599.6	38914.8	39190.5	30646.5	39897.2	206.244	202.329	150.303	547.275	191.207	34256.5	38597.1	34537.6	44207.2	0.39498	1.26824	0.975672	0.760244	1.43987	1.46525	2.81982	0.441703	1.6517	1.3035	3.75583	1.43284	1.05561	0.823482	0.985201	0.902284	15.3705	157.759	11.5836	11.109	0	24.0801	10.3726	78.5269
MAGBg0015	104.358	206.37	103.33	88.3874	49.0411	53.4982	55.1378	86.5314	60.3507	104.086	65.0323	39.9284	45.4983	34.9589	52.2238	40.8795	117.828	103.499	84.6831	242.212	58.4294	46.5036	40.809	46.8169	44.4124	64.9549	98.5135	47.0037	63.0805	62.4336	54.418	15.3153	19.9748	19.0994	22.1081	63.7067	81.6395	38.5688	75.1625	19.5153	24.2248	14.5912	0	2.64311	7.798	0	60.6927	52.8177	79.7078
MAGBg0016	3472.05	412.112	2046.3	2028.05	783.748	417.319	0	0	2.60709	0.793933	1117	2743.1	0	0	0.712907	0	0.694478	0.983954	0	5.3778	0	0	0.490264	1.09222	0.526998	0	1.45776	0	0	0	0	0	0	0	0.338296	0	0	0	0.762454	0	0	0	0	0	0	0	0.29	0	0
MAGBg0017	9452.65	19233.4	7003.81	5813.86	5285.2	5398.69	1862.66	3418.59	2447.74	2983.68	4678.33	5824.65	2975.34	4070.37	2562.93	2648.44	9439.76	44821.8	14619	71469.5	29492.1	3801.43	5138.72	2941.96	2043.71	0	0	0	0	0.167736	0.150809	0	0.210087	0	0	0	0.10244	0	0	0	0	81.1301	23.5661	3.5587	87.1248	0	1.37562	1.36142	3.56816
MAGBg0018	93.5374	120.262	155.351	132.13	139.904	139.423	85.542	86.5871	75.942	120.435	150.312	145.452	139.79	128.403	137.663	122.691	30.8437	14.4978	3.3298	0	11.8851	134.762	122.888	121.513	116.429	181.783	166.789	199.455	184.274	179.075	196.284	214.186	220.935	193.335	216.641	174.845	172.313	203.575	190.162	200.645	205.729	198.93	165.263	204.738	186.058	108.7	190.699	212.865	184.986
MAGBg0019	17.9909	14.92	10.2335	10.3611	13.0211	11.8799	11.9288	8.30508	11.9693	10.0004	14.1394	12.69	8.15798	10.2124	10.1406	10.3997	24.5677	8.70968	24.8214	4.43324	17.7457	10.3916	6.35853	10.7858	11.792	101.897	85.882	110.559	103.988	106.803	109.892	110.267	119.522	122.178	113.855	99.7294	106.058	113.032	100.795	106.522	118.214	71.9493	84.1636	107.536	112.326	49.7819	111.025	105.421	98.6619
MAGBg0020	38609.9	37877.5	67086.3	52662.7	57491.7	29664.2	30957.2	34950.9	40911.6	15738.8	54896.9	59128.1	38280.5	35854.9	35057.4	36451.4	20.271	11.3127	10.9677	32.984	18.1236	35828.3	29038.1	28108.5	28762.4	19.7947	27.7564	14.0521	17.5406	14.4681	12.2435	4.00222	4.98677	6.35987	6.98488	21.3559	19.8615	6.84116	14.5119	5.38205	7.20872	5.09152	31.4106	6.22612	2.33491	62.6208	44.8576	24.3028	73.955
MAGBg0021	168.142	363.573	124.423	206.259	86.1613	79.5433	48.1083	104.393	96.6842	65.9837	37.7769	45.8368	108.138	117.285	79.8256	93.2147	0	2.81941	0	0	0	100.586	113.29	88.9715	101.244	0	0	0	0	0	0	0	0	0	0	0	0	0	0	0.205248	0	0	0	0	2.69948	0	0	0	0.670359
MAGBg0022	2663.65	10348.8	1729.11	1359.47	4063.76	1768.56	1329.28	3317.6	2840.67	4352.69	4173.93	6019.59	1049.32	742.23	522.078	1343.39	5.52241	29.0528	43.7148	163.144	18.1827	938.994	693.421	515.013	1364.06	0.207214	0	0	0	0	0	0.343842	0	0	0.789404	0.293684	0.49426	0.284918	0	0.713963	0	60.0696	472.94	33.4969	96.0234	1025.12	0.782359	0.497536	0.943422
MAGBg0023	1942.64	2601.56	2413.12	2241.76	3454.42	1462.1	1102.7	1868.13	1912.27	1604.3	3061.58	3736.91	1415.31	1286.12	1182.07	1402.98	473.35	614.142	794.987	2575.26	365.329	1247.68	1229.51	1225.48	1521.44	285.998	252.526	321.17	290.244	306.781	319.989	317.805	350.283	360.428	331.417	291.384	293.593	325.525	303.979	332.232	329.949	1587.4	5652.4	1106.49	1516.26	14883.5	306.931	291.012	295.813
MAGBg0024	305.433	331.385	320.747	558.806	136.773	197.351	198.077	314.332	296.277	109.907	149.79	111.553	378.746	492.555	339.503	488.871	0.483888	1.98098	0	0	1.10431	344.88	488.7	380.213	532.024	0.49294	0	0	0	0	0.431564	0	0.255919	0	0	2.89e-06	0	0	0	0.0045203	0	0	0	0	0	0	0.278915	0.247105	0.790309
MAGBg0025	0.402706	0	0	0	0	0	0	0	0	0	0	0	0	0	0	0	0	0	0	0	0	0	0	0	0	0	0	0	0	0	0	0	0	0	0	0	0	0	0	0	0	0	0	0	0	0	0	0	0
MAGBg0026	4011.39	7198.2	8128.03	7040.84	17212.9	7730.86	3914.56	9411.85	5827.18	7838.17	23185	19198.2	13699.3	24932.1	4897.31	15082.1	23640.3	223118	44261.9	167723	175240	20601.4	31620.2	9185.52	11334.3	0.309306	0	0.100654	0	0	0.212985	0	0	0.303442	0.199413	0.202649	0	0.190614	0.190032	0.186868	0.233512	284.754	309.803	42.4763	390.763	823.228	10.2961	4.90407	21.1018
MAGBg0027	452.773	459.29	395.256	659.946	305.575	326.366	233.325	280.363	309.236	185.346	156.991	160.599	395.546	428.955	299.533	375.831	2.3583	2.05214	0	0	0.570651	334.478	394.182	338.309	427.952	0	0	0	0	0	0	0.435053	0	0	0	0	0	0	0	0	0	0	0	0	0	0	0	0	1.61558
MAGBg0028	63.7946	128.221	64.2204	64.2403	58.4664	46.1218	21.4594	48.4227	30.7342	39.3854	55.8373	61.4201	52.5859	65.5368	35.4265	82.6635	33.4639	326.794	102.4	304.181	256.175	58.9896	72.1502	34.5711	77.9022	0	0	0	0	0	0	0	0	0	0	0	0	0	0	0	0	0	0	1.95854	0	0	0	0	0.316111
MAGBg0029	468.92	112.798	258.829	268.99	91.8765	50.9345	11.3137	17.0192	12.4815	8.99101	126.267	318.524	27.3023	32.7165	17.4499	40.4014	14.7748	32.5243	40.251	277.881	7.28813	23.5235	23.6907	22.2861	34.1159	19.5495	21.5119	16.2869	15.5285	21.1781	18.4659	8.34565	7.20854	6.62341	6.76233	21.8268	25.7534	9.00037	16.5158	7.08341	6.90273	50.5677	256.105	55.4992	54.9949	642.651	11.1275	7.74303	22.5813
MAGBg0030	134.127	188.854	131.779	226.307	93.4779	85.682	64.135	89.7126	97.147	38.5176	34.3296	42.2995	131.72	132.383	104.355	103.807	0	0	0	0	0	110.156	121.656	125.695	116.366	0	0	0	0	0	0	0.218574	0	0	0	0	0	0	0	9.82e-05	0	0	0	0	0.0265109	0	0	0	0
MAGBg0031	113.21	158.784	29.9156	41.3656	22.1767	12.3646	20.5918	26.1643	21.9137	9.87545	21.4438	11.8173	27.5446	20.178	14.9427	17.958	7.27355	24.0668	20.8527	127.048	9.32412	21.8653	18.5843	15.2877	17.2415	10.8276	11.9529	10.9015	6.01642	14.4666	13.4199	9.86251	7.13989	6.40288	8.26379	21.334	14.9245	10.5968	23.9358	7.73932	9.24439	49.4607	383.661	40.2439	53.8258	684.188	7.29874	6.43357	16.7186
MAGBg0032	173.579	125.127	20.4243	31.4509	6.97112	8.99164	11.6415	15.2627	14.5002	14.1578	8.30265	4.12298	21.2211	19.3449	14.3343	27.3677	18.6258	8.30527	15.8885	12.2315	6.54733	23.7433	18.8406	14.8788	24.8023	38.1447	58.8116	34.4841	39.7095	41.3479	46.8834	7.95996	10.9982	8.50168	15.183	83.06	66.808	24.1194	44.3176	13.265	12.8238	13.869	0	6.99106	6.62949	0	32.2471	39.687	44.6947
MAGBg0033	125.603	115.812	109.269	165.566	68.2165	70.1674	63.4069	89.9003	85.0833	58.4353	63.4683	44.8186	92.4804	82.5972	60.8324	77.8995	36.7235	55.4912	108.855	372.792	22.6143	85.4171	63.0283	61.7151	78.9278	8.93364	11.6699	12.1108	8.51874	10.865	10.1141	9.39114	6.93622	5.64966	7.26966	14.8714	11.8173	15.7017	28.7166	8.02518	11.6318	250.096	1135.38	77.6874	105.495	3078	12.7877	7.06381	15.2607
MAGBg0034	0	0	0	0	0	0	0	0	0.235858	0	0	0	0.251399	0.242256	0	0	0	1.21357	0	0	0	0	0	0	0	0.989416	2.12854	0.592064	0.361386	0.533286	0.350537	0.307957	0.497701	0.281312	0	1.28738	0.691216	0	0	0	0	0	0	0	3.86689	0	0.582852	0.323275	0.533482
MAGBg0035	381.514	408.278	440.443	393.226	459.214	487.233	294.361	208.251	230.41	187.111	448.83	482.493	423.228	422.855	435.828	438.6	102.916	73.4689	63.7163	29.5292	52.6273	440.489	416.722	402.909	407.099	576.886	507.614	591.295	575.14	569.231	584.513	645.391	654.84	651.205	643.831	550.788	541.272	593.414	584.382	662.105	651.6	553.418	500.776	619.202	667.712	422.341	581.47	589.801	541.515
MAGBg0036	182.541	437.883	97.0254	160.521	76.1974	127.695	65.2453	233.024	186.632	77.5385	44.1697	75.0248	165.997	204.363	121.29	137.476	0	1.18363	0	5.79792	0.58795	154.063	189.814	124.302	167.345	0	0.44751	0	0	0	0	0	0	0	0	7.31e-07	0	0	0	0	0	0.0113656	0	0	0	0	0	0	0.385015
MAGBg0037	1023.65	944.268	257.78	378.913	142.093	196.312	153.333	250.789	210.873	198.766	139.391	87.5311	459.918	409.286	332.866	465.473	189.63	112.063	64.46	312.823	78.656	454.889	390.801	315.369	500.762	29.9544	28.4395	23.827	18.8266	32.2276	27.5235	11.125	11.0591	14.3732	13.9686	47.9224	48.0324	16.3027	25.5178	14.6084	17.3325	92.0738	360.309	24.055	85.8925	1079.28	14.1067	10.0718	37.0237
MAGBg0038	13.5627	21.8115	24.9831	39.8134	18.8645	29.021	14.3868	25.8796	24.7272	23.8224	21.0666	11.5216	17.5434	16.8914	25.5414	19.6808	6.07955	0.937017	0	0	0	15.251	18.5667	26.9583	26.5649	2.61261	3.72078	4.77732	5.92785	7.98731	7.69108	8.33539	8.9946	7.32112	5.02135	12.8665	8.54914	3.84228	3.38447	7.93404	6.58411	0	0	3.83063	0	0	4.21823	5.13277	5.59822
MAGBg0039	2052.56	262.304	1247.98	1250.82	467.792	237.59	0	0.491129	0	0	657.577	1651.35	1.38002	0.435305	2.4896	1.81731	18.48	39.2728	95.6267	436.971	27.6112	0	0	1.27487	0	0	0	0	0	0	0	1.72484	1.14859	0.401131	2.35131	0.805919	0.456076	0	0	0	0.452766	216.2	1281.57	170.945	195.76	3600.71	0	0.429586	0
MAGBg0040	40.2166	40.1925	72.9601	51.3135	59.6537	28.6561	37.584	35.013	37.8842	20.1332	61.7712	64.5409	38.9344	38.3283	38.636	40.6962	11.6994	48.1449	96.128	460.827	27.5893	40.5083	36.5271	26.5611	30.1594	0.537132	0.394443	1.03706	1.44437	0.936302	0.499489	0.608553	2.5243	2.10998	2.10643	2.06932	1.96065	0.220414	0.645752	1.20989	0.80565	211.097	779.338	109.895	151.013	3316.06	1.00832	1.46185	1.45682
MAGBg0041	6023.77	5733.11	9050.39	7318.7	7708.84	4092.72	4303.42	4863.24	5543.99	2257.76	7390.33	7992.59	5488.28	5086.77	4896.39	5173.07	70.3621	152.39	244.202	876.777	112.557	4997.65	4179.45	4062.1	4232.5	1.3167	1.34478	4.25408	0.896092	1.32171	2.12652	2.13853	3.43686	2.73069	2.43785	0.931482	1.56064	0.903297	1.70031	2.54683	0.342127	457.543	2017.72	264.284	448.853	5687.66	4.04981	1.86825	8.03352
MAGBg0042	305.529	434.426	628.35	530.012	507.674	434.043	932.913	1018.99	761.935	1225.1	898.468	517.505	644.609	534.507	672.371	606.116	1587.86	1256.52	1108.27	637.665	902.762	666.43	531.157	661.667	653.876	712934	628611	730302	715127	715578	725174	803636	802062	802700	790694	674602	668921	764004	694794	803266	788833	755265	658085	803916	788176	436159	716379	741679	685685
MAGBg0043	5.44451	7.8649	3.23716	2.21271	0.604029	0.88603	1.22384	2.62212	0.938124	0.375952	0	0.613628	2.70264	1.96734	3.20784	3.59748	1.14066	0	0	0	2.95992	0.680045	1.53277	1.61451	3.97315	0	0	0	0	0	0	0.275998	0	0	0	0	0	0.282691	0	0	0	7.14001	15.4933	0	3.42276	85.8801	0	0	0
MAGBg0044	1081.26	1170.05	1193.53	1232.92	908.13	748.674	726.334	1252.22	879.828	1371.79	1300.79	928.164	1145.75	831.146	866.434	980.862	587.076	379.205	58.2817	0	48.06	1104.21	839.418	918.641	1033.24	1760.03	1559.58	1787.85	1791.43	1770.86	1807.25	1971.11	2022.66	2008.63	2028.15	1673.98	1599.62	2074.06	1899.98	2016.82	2018.33	2238.89	1780.52	2041.34	2355.51	800.054	1804.56	1891.74	1676.55
MAGBg0045	1097.01	154.361	695.241	702.572	260.569	133.213	5.23912	6.50831	4.06872	0.989455	370.256	895.566	9.76989	8.70392	1.31	6.45616	1.77559	0	2.18652	23.2965	0.958165	4.21308	3.14762	3.48132	3.34541	1.56225	0	1.96461	0.889328	0.852601	1.30902	2.63342	1.31091	0.512268	0.429058	1.69005	1.04307	3.26668	4.80084	2.80593	0.988145	0	0	0	0	0	3.04956	0.458745	2.82984
MAGBg0046	606.473	526.006	368.737	596.863	252.121	300.415	186.782	248.144	237.629	145.757	119.873	115.341	401.23	365.905	299.548	332.051	0.464988	0	3.84745	0	1.07363	321.499	348.836	294.97	344.491	0	0	0	0	0	0	0	0	0	0	0	0	0	0	0	0	0	0	0	0	0	0.270554	0	1.20568
MAGBg0047	3732.14	6645.9	4879.37	4246.82	6130.43	3716.93	1616.75	3272.94	2029.6	2689.04	7000.23	5997.09	4036.36	6803.64	1722.1	4233.73	7512.25	63606	15365.4	55419	49095	5876.26	8667.11	2835.01	3293.15	0	0	0	0	0	0	0	0	0	0	0	0	0	0	0	0.116705	77.7957	21.9346	0	83.1416	51.1136	3.56642	0.533814	3.39612
MAGBg0048	1.01344	0.907059	0.798729	0.475867	1.3485	0.994284	0.159202	0	0.169329	0.227381	0.369404	0.597519	0	0.476377	0.175408	0.638659	0.433919	0	0	0	0	0.341564	0	0.483412	0.320382	45.4828	46.2463	52.992	48.0666	53.1732	53.2696	48.9554	58.3448	53.1408	54.8567	47.6058	51.9231	49.586	44.3654	53.4771	52.3012	36.8647	41.9469	50.2232	47.1046	0	45.8233	49.0137	48.0817
MAGBg0049	13.3463	10.6347	9.44166	14.4911	6.01622	7.1201	5.64456	7.27533	6.14282	3.0758	3.94479	3.64764	10.0017	12.194	15.1208	11.6814	50.5122	239.529	358.231	1613.57	159.161	9.54443	8.85645	8.61932	9.85953	112.68	192.822	107.073	119.118	110.343	106.894	35.8484	42.1956	40.3894	49.5769	138.723	148.184	74.1536	137.688	34.3488	45.3504	755.502	3551.1	419.938	698.138	11238.6	113.942	92.4343	140.37
MAGBg0050	84.9705	73.9596	46.4197	76.952	38.5512	40.7255	33.6043	40.1829	35.5421	19.2732	21.7309	18.3278	67.9249	74.6682	45.975	60.5565	1.23956	0	0	0	0	70.3712	67.973	68.4186	69.261	0	0	0	0	0	0	0	0	0	0	0.237239	0	0	0.444945	0	0	0	0	0	0	0	0	0	0
MAGBg0051	3846.63	6801.76	4876.69	4203.4	5181.2	3248.41	1317.82	2594.26	1690.37	2143.66	5954.9	5154.36	3461.29	5718.96	1474.69	3454.81	5953.35	50802.9	13465.6	46955.6	37949.8	4807.81	7194.51	2434.06	2674.85	0	0	0	0	0.327525	0.223072	0	2.51e-06	0	0	0	9.61e-07	0	0	0.0953817	0	55.4998	8.19591	9.08065	86.8845	101.591	2.34602	0.771871	6.02332
MAGBg0052	793.502	1611.18	2396.01	4215.96	3051.24	4785.76	925.05	1871.18	2022.12	1973.26	3787.47	2285.79	2482.99	1747.75	1999.83	2633.66	47.9065	13.7416	6.44111	39.1689	6.51166	2273.93	1826.83	2260.94	3047.07	1.47429	2.33946	4.35231	4.76588	3.35827	3.18396	4.34541	4.70688	5.54114	3.35686	6.30531	5.11915	1.15561	2.80069	3.36493	2.002	10.101	0	4.24845	0	31.7807	3.7135	4.0038	8.66925
MAGBg0053	5115.74	7691.02	10245.2	9136.45	4843.49	4432.76	1465.29	1733.46	1249.21	1374.85	2766.82	2332.62	1280.66	1209.03	980.472	1466.4	2018.84	11296.6	17229.3	16496.9	8421	1365.76	1427.81	1100.16	1283.56	0.360721	0	0	0.199706	0	0	0.101646	0	0	0	0	0	0	0	0	0.121763	21.9356	0	12.7278	70.4255	40.8951	1.99909	0.35374	1.99185
MAGBg0054	0.593739	0.187671	0	0.361973	0.419857	0	0.274276	0	0	0	0	0	0	0.60132	0	0.208816	0	0	0	0	0	0.214701	0	0	0	162.591	273.004	130.248	176.966	191.435	141.805	40.7067	42.1613	43.0403	53.8846	170.588	293.557	101.562	224.209	60.1867	52.9309	33.154	8.69608	7.79357	0	0	165.895	166.031	250.891
MAGBg0055	18.7136	31.8563	40.8457	37.2306	12.4255	12.8411	3.40547	6.32438	4.83211	4.98621	14.6903	11.3326	7.40695	11.7129	5.34362	8.53973	23.8053	85.7168	93.3085	122.843	76.9247	11.6158	13.7585	6.93766	6.7442	0.294377	0.416336	0.610302	0.682363	0.703933	0.696374	0.884802	1.92209	1.39011	0.887323	2.83604	1.93245	0.302969	1.22092	1.20909	0.643203	2.54998	0	1.61996	3.58495	0	0.284787	1.07162	0.904771
MAGBg0056	11730.9	11573.4	14433.8	13319.6	15665.1	14243	15000.9	19941	19225.5	15638.7	18890.3	18723.8	17885.4	18536.1	18208	15717.3	5677.53	5882.3	1153	211.566	668.586	17080.2	16770.7	17723.1	17885.6	9823.86	5935.22	12446.4	9372.69	13943.4	10337.1	7675.14	9464.42	9308.51	12768.6	15183.6	14514.8	8409.38	9737.47	9072.34	9752.11	25750.9	22022.4	25428.3	23234.3	15321	10477.4	11320.7	19582
MAGBg0057	0.70507	0	0	0	0	0.407039	0	0	0	0	0	0.389046	0	0.404822	0	0.373873	0	0	0	0	0	1.27511	0.801893	0	0	2.30961	2.48791	1.56637	6.08243	5.70166	5.29624	3.42042	2.13448	4.1072	3.60799	5.14532	6.98351	4.04411	7.04081	4.54485	3.17159	0	0	0	0	0	4.91998	3.79797	3.62328
MAGBg0058	61.6274	71.7442	57.1417	91.7566	48.1028	46.8804	30.6441	54.396	51.2768	21.9164	37.9436	40.8918	55.5912	68.9956	50.6042	61.4431	0.927148	0	0	5.56201	0	41.8921	72.9078	58.345	72.5661	0.451842	0.904976	0.231353	0.665908	0.665987	0.663328	0	0	0.232484	0	0.699058	0.227359	0	0	0.429554	0	2.98522	0	0	0	0	0	0.443618	0.707638
MAGBg0059	0	0	18.7505	25.4008	17.3474	3.6223	10.5693	14.942	34.6441	16.3803	6.89799	0.000138517	11.8446	12.1329	20.0199	15.4384	0.375495	0	0	0	0	7.50474	6.74312	11.8442	12.0529	0	0	0	0	0	0	0	0	0	0	0	0	0	0	0	0	0	0	0	0	0	0	0	0
MAGBg0060	5320.64	6335.54	6841.49	5941.05	7045.41	7403.68	13957.4	9029.97	8648.55	12122.5	8830.15	7103.68	7235.91	7769.87	9049.18	8356.36	26478.8	14791.5	20605.9	10540.4	17257.8	7471.16	7798.74	9002.18	8580.19	8243.98	7278.41	8406	8269.44	8230.06	8308.85	9340.09	9342.98	9271.21	9390.01	7547.1	7681.35	9095.56	8366.21	9329.69	9442.6	7450.02	8369.27	9352.29	7891.57	4218.47	8196.21	8546.07	7775.23
MAGBg0061	154.466	157.172	261.145	224.94	235.8	126.331	135.461	155.084	170.663	74.1894	226.147	244.107	173.466	146.453	139.514	151.403	27.7283	112.891	219.527	899.267	62.9215	151.357	120.161	118.834	120.506	0.788359	2.62684	2.81596	1.01319	2.97564	1.12437	2.43994	3.94097	4.04967	3.08108	5.16599	2.01139	2.70084	3.50429	2.41494	3.28439	418.042	2223.48	294.148	466.901	6405.5	1.11571	1.0247	4.08667
MAGBg0062	216.327	174.067	108.626	173.98	75.0846	84.7501	60.5118	99.0299	86.4553	50.1815	52.3691	54.9062	161.517	140.849	101.409	131.054	0	1.91079	0	5.75286	0	127.624	137.398	107.217	148.535	0	0.234095	0	0.229752	0	0	0	0	0	0	0	0	0	0.226466	0	0	0	0	0	0	0	0	0	0.357184
MAGBg0063	1.67521	0.314518	0	0	0	0	0	0	0	0	0.350696	0	0	0	0	0	0	0	1.44895	0	0	0	0	0	0	0	0	0	0	0	0	0	0	0	0	0	0	0	0	0	0	0	6.13e-06	3.9528	0	0	0	0	0
MAGBg0064	1.15232	0	0.305281	0.300627	0	0	0	0.351551	0	0	0	0	0	0.320865	0	0.343099	4.07061	19.47	24.5577	158.053	6.80986	0	0	0	0.616268	0.273052	0.647427	0	0	0.909296	1.81861	0	0.59196	0.971503	0.274413	1.22646	0	0.353559	0.975359	1.02977	0	61.8235	583.834	63.772	42.4428	800.557	0	0	1.27746
MAGBg0065	172.702	144.607	22.1318	32.0861	7.64001	14.4733	5.92857	17.9795	13.942	13.4243	7.10692	8.48679	52.5057	47.9187	37.2919	55.3508	25.8282	3.73639	4.81768	26.6377	2.86802	46.3135	39.0962	33.4917	59.2205	0	0	0	0	0	0	0	0	0	0	0	0	0	0	0	0	0	0	0	0	0	0	0	0
MAGBg0066	725.357	823.194	1114.76	1010.8	1052.87	950.299	1028.49	1401.5	1022.82	1436.95	1468.98	1081.74	1228.47	1019.78	1188.96	1078.62	857.525	525.748	374.114	161.758	283.37	1241.39	1096.09	1159.22	1089.75	912.646	794.061	928.876	906.379	907.148	893.931	1015.18	1016.34	1016.29	1022.94	840.107	850.851	976.195	904.258	1000.79	1000.68	971.199	908.998	952.558	1116.32	762.912	887.405	942.904	852.605
MAGBg0067	295.192	461.715	423.182	385.207	237.591	255.471	106.031	179.061	144.542	285.996	249.162	295.845	215.144	216.002	203.812	238.453	174.053	274.231	485.012	480.151	181.141	231.919	204.63	175.245	210.398	2061.79	3307.76	1770.35	2000	1890.64	1814.11	674.907	736.31	713.768	825.142	2277.48	2351	1122.43	2083.02	628.519	779.862	413.749	162.99	92.0395	45.1149	22.5273	1898.56	1475.41	2186.43
MAGBg0068	544.212	398.474	72.1681	94.5954	32.2955	37.7816	26.0323	51.3212	28.9539	36.8624	12.8436	14.1327	80.1312	71.2204	51.4576	84.3977	47.4649	21.5591	15.2682	45.451	17.1606	82.41	64.3726	51.6658	88.7692	4.83052	6.63873	4.18694	5.85128	4.26815	4.06664	2.85685	2.26076	1.97354	2.16482	8.74522	10.3424	2.60906	2.80195	1.64136	3.04508	0	0	0	0	0	2.41769	2.59667	5.82812
MAGBg0069	36.1682	45.6362	59.6392	52.6097	58.0822	56.3554	46.759	44.0086	42.2083	56.4778	75.6929	52.9695	61.3199	54.1464	53.2122	52.3053	44.4601	35.3604	28.9682	19.3141	25.0474	63.5841	54.2085	56.1883	57.2498	64.4	54.0741	65.52	65.4725	61.2227	59.7531	71.9721	72.9522	72.2907	66.9145	60.51	57.3692	66.3592	69.4276	76.981	79.3214	56.7527	36.3026	73.0028	68.6748	28.0338	63.1711	77.5507	63.8032
MAGBg0070	313.398	434.6	236.729	398.113	139.868	154.593	115.836	223.917	194.834	104.634	96.3042	100.73	249.507	297.912	197.155	235.281	2.06531	2.52876	1.89402	0	2.06793	225.688	289.935	239.915	279.678	0.395556	0.621216	2.43071	4.51854	2.87516	2.71191	3.16495	5.20153	2.51861	2.89056	5.75945	4.98102	3.06874	1.14726	2.71402	1.71171	7.84106	0	1.85517	4.88452	0	3.13113	1.42723	3.02801
MAGBg0071	0.168066	0	0.354898	0	0	0	0.346618	0	0	0.200901	0	0.164606	0.409553	0	0	0.381198	0.597843	2.38491	0.897932	0	0.380417	0	0.17795	0.191322	0.172455	1.41893	5.57124	2.98417	3.53343	3.45907	3.49914	2.42155	3.05331	1.55891	1.86812	6.28008	7.72226	2.26937	2.76276	1.50599	1.8004	7.71175	8.25755	1.22479	0	0	5.62659	3.71784	2.92023
MAGBg0072	14.8182	6.54335	3.19867	1.52673	0.222893	0.4306	0.449602	1.50095	0.230452	0.548719	0.521202	0.224793	2.20154	3.07399	2.06971	5.90684	3.42303	1.6284	3.67877	4.90554	0.519477	2.94878	4.01648	1.86868	2.82614	0.398457	0.094149	0.116255	0.0382636	0	0.0388284	0	0.411242	0	0	0.413534	0.0385989	0	0	0.0373412	0.106711	7.89865	22.5184	0	0	39.6217	0	0	0
MAGBg0073	2398.49	2837.75	3283.64	3129.17	2578.79	2255.86	2074.94	3729.18	2605.64	3918.66	3835.13	2417.36	3230.95	2220.45	2476.55	2624.87	1553.48	1020.94	84.8235	82.5973	53.832	3116.51	2293.23	2531.31	2719.85	6838.14	5954.99	6849.95	6879.14	6621.26	6837.05	7515.32	7754.33	7544.42	7748.73	6486.99	6267.25	7602.56	7185.71	7646.83	7835	8006.28	7047.4	7954.06	8611.87	4435.62	6872.64	7248.77	6534.4
MAGBg0074	0	1.18703	0	0	0.587324	0	0	0.357152	0.607572	0.722249	0.344193	0	0.644631	0.622764	0	0	0	12.3597	3.71799	0	0	0	0	0	0.310023	0	0.97944	1.33274	1.27817	0	0.484842	0.528482	0	0	0	0.767454	0.530879	0	0	0.337796	0	0	0	0	3.26077	0	0	0	0.487694
MAGBg0075	4013.32	5144.45	2583.75	2001.88	2711.03	5242.01	12420.4	2396.07	9348.29	9054.05	2476.85	4057.32	1879.85	2737.74	2106.14	3847.77	1526.06	8284.39	449.389	10.4876	230.117	896.246	1335.66	1158.37	2770.24	0	0.454217	0	0	0.209444	0.208678	0	0	0	0.433163	0	0.214686	0.25752	0	0	0.257933	5.62886	0	0	6.95441	35.4201	2.205	1.02472	7.52307
MAGBg0076	10.6506	7.70881	179.199	62.4735	256.894	57.1066	119.153	87.2239	169.834	27.9647	236.204	237.684	107.678	69.0647	69.9625	92.8617	2.34361	20.6077	7.8793	27.9566	4.76057	75.3599	45.6356	38.3112	33.3768	2.27136	0.911402	1.4177	0.676609	0.456201	0.755579	0	0	0.234766	0.231008	1.11204	0.688098	0	0	1.5908	0.694742	21.0402	38.5445	20.4105	16.9068	227.481	0.2166	0	0.422887
MAGBg0077	4.36799	5.15659	0.321208	0	0.323574	0.293997	0	0.368248	0.339125	0	0	0.699192	0.316578	0	0	0	0	0	0	0	0	0.325637	0.276607	0	1.14023	0.688498	0	0	0	0	0	0	0	0	0	0	0	0	0	0	0	0	0	0	0	0	0.45747	0	0
MAGBg0078	351.446	581.078	651.169	939.054	554.875	475.292	191.35	213.823	523.048	214.606	521.094	231.621	185.629	211.017	216.496	225.297	8.58788	1.32736	1.30718	7.58301	2.08822	179.214	215.543	233.542	273.039	0.873998	0.453011	5.10775	1.77693	2.85893	2.54807	4.27172	1.12746	3.39166	2.74297	4.72133	4.42604	3.51843	2.92915	2.69009	2.29194	0	0	3.57996	6.00362	35.3221	2.88625	1.47403	3.8915
MAGBg0079	27.8127	26.2616	40.813	39.3839	36.0182	19.8232	21.4222	30.4205	26.1749	13.0579	31.1643	42.6342	27.4798	21.538	23.9609	27.0064	0	0	0	0	0	24.158	19.9877	18.938	18.3115	0.217292	0.44155	1.56585	0.641974	0.403873	0.433639	0.811667	1.7292	0.42656	0.632736	1.07065	0.42896	1.04157	0.602301	0.790027	0.378366	0	0	0	0	0	0.215137	0.573264	1.30848
MAGBg0080	88.3806	104.037	164.802	258.598	110.951	136.457	87.8582	127.774	251.629	216.724	53.605	38.0181	78.9284	74.5991	100.694	53.1956	1.79382	0.894449	0	0	0	69.8965	62.5611	116.048	50.4365	1.36968	2.01756	2.77651	4.08692	3.74693	2.40225	3.49196	2.76593	2.97329	1.26452	7.91315	4.84928	1.76973	3.22329	3.82274	1.69596	0	0	0	0	0	2.74514	1.44378	3.9216
MAGBg0081	955.939	830.846	1264.98	1145.01	1502.93	1530.79	1528.37	2227.81	1842.65	1807.34	1732.42	1819.1	1876.7	1885.56	1974.65	1776.58	334.134	293.936	100.886	31.7937	46.5767	1873.6	2000.48	1997.02	1773.8	794.416	645.996	780.563	723.317	761.536	828.255	823.832	887.611	833.581	852.697	709.338	679.845	852.394	817.581	882.277	870.272	802.631	719.835	865.452	1013.73	525.359	786.917	783.496	709.09
MAGBg0082	7.3053	5.9154	7.10506	6.45254	5.75786	6.55885	2.00828	0	0.722611	0.429046	3.98963	3.15819	4.7983	5.42104	4.98976	5.96185	0	0	0	0	0.405915	3.96635	2.8631	4.33244	3.96597	0	0	0	0	0	0	0	0	0	0	0	0	0	0.155214	0	0	0	0	0	0	0	0	0	0
MAGBg0083	235.423	171.656	138.021	108.77	162.129	162.116	115.151	118.403	123.89	93.9999	132.941	161.385	135.88	128.183	143.106	147.014	26.6912	11.7108	31.5396	6.96724	11.0192	145.042	136.781	136.811	157.444	308.316	287.585	288.719	283.827	282.483	294.293	297.037	287.162	296.718	290.729	282.936	282.127	290.314	288.095	291.727	303.051	224.435	279.64	249.593	224.99	338.082	280.923	286.96	275.152
MAGBg0084	235.421	105.319	179.565	191.852	69.0982	42.6553	36.5591	53.025	47.2456	40.8601	98.6667	143.627	48.1735	35.3936	41.0827	37.0994	17.976	6.31787	1.48654	0	3.40395	38.0531	38.2224	54.7472	36.3492	0	0	0	0	0	0	0	0	0	0	0	0	0	0	0	0	0	0	0	0	0	0.362084	0	0
MAGBg0085	459.205	724.974	859.687	1341.91	748.392	786.712	291.251	378.073	753.76	481.026	703.024	341.352	372.353	343.081	394.971	412.067	15.9935	8.15938	7.07536	14.7683	4.71251	335.904	349.721	420.36	460.248	2.43877	0.984404	1.64592	1.97061	2.8337	1.69121	3.53162	5.89605	2.653	2.11629	5.54991	3.51839	0.552585	1.5684	5.07113	0.952379	26.2471	265.498	17.368	14.7544	256.413	1.73768	2.69827	3.97837
MAGBg0086	319.189	297.226	325.129	286.705	195.837	146.079	119.553	135.92	150.064	67.7016	202.713	260.243	134.35	146.216	139.905	133.096	57.1073	139.521	77.8585	278.542	87.638	137.272	124.619	127.416	120.354	14.4781	20.5789	10.7076	15.6989	18.5397	11.7437	8.9598	5.66998	5.28082	11.6524	15.5167	18.3951	9.41633	17.7003	4.61111	7.16558	0	32.5649	0	5.63929	0	17.383	11.6769	18.5129
MAGBg0087	0.480855	0	0.255182	0	0	0	0	0	0	0	0	0	0	0	0	0	0	0	0	0	0	0	0	0	0	0	0	0	0	0	0	0	0	0	0	0	0	0	0	0	0	0	0	0	0	0	0	0	0
MAGBg0088	2910.79	3253.06	4493.14	7352.57	3145.3	4841.93	4970.27	6629	7719.64	5226.63	3767	2818.48	3310.9	2513.19	2956.25	2961.05	133.272	1009.13	391.99	1177.01	777.608	2863.77	2596	3267.42	2848.07	0	0.388483	0.206799	0	0.441491	0.209709	1.68348	0	1.00238	1.01103	0.207278	0.402825	0	0.19447	0.756344	0.379635	92.1666	310.489	72.1224	116.025	1642.01	1.63009	0.628922	5.00224
MAGBg0089	2.23357	0.914291	0.717805	0.467315	0.678951	1.06919	0.790095	1.29454	0.73938	0.359661	1.19536	0.644804	3.28258	2.14641	12.7958	3.44502	79.7558	262.452	539.728	2432.74	139.093	2.0193	0.501734	0.461109	2.17168	80.363	131.303	62.5261	84.519	82.3576	79.9298	29.7326	32.6229	30.0543	35.0975	96.7097	105.455	47.7132	104.475	26.1991	35.1583	1171.01	5650.32	694.079	1006.19	17636.5	77.7186	69.982	107.992
MAGBg0090	14.7496	9.69129	3.65034	6.52772	3.61489	3.95314	2.34601	4.914	4.36937	4.66276	2.39512	0.661305	6.37897	8.9413	9.30734	5.54334	12.666	48.7078	72.9614	316.611	24.8098	6.90448	4.9638	5.98746	8.22682	6.05274	5.61916	2.9124	4.47436	8.49224	6.8667	3.20419	2.94872	2.88794	2.62808	10.8067	11.7088	1.22565	1.54293	3.5968	2.12502	220.57	733.901	123.607	199.831	2116.89	2.19835	0.801576	5.24261
MAGBg0091	0.695095	0	0.540274	0.26268	0.501107	0.241275	0	0	0	0	0.587427	0.25631	0	0	0	0	0	0	0	0	0	0	0	0	0	5.93612	6.58787	2.70231	6.24639	2.81056	3.00664	0.65748	0.229639	0.904828	1.33738	3.85199	3.09316	2.34732	4.24616	0.418028	1.8877	2.89552	0	0	0	0	3.09414	1.89827	4.13548
MAGBg0092	2798.17	3078.2	4703.7	7351.59	3319.54	4622.87	3828.6	5220.61	6531.56	4914.87	3083.71	2643.17	3199.17	2620.11	3100.92	2829.23	11.8975	5.07533	0	11.0711	1.26637	2806.78	2667.02	3399	2787.63	10.3838	7.75774	12.3027	7.48054	10.226	7.9514	10.1521	10.5773	9.95349	9.44212	10.4703	7.4218	8.7136	12.4591	11.5562	9.73757	19.4343	0	11.5202	19.9455	0	11.5802	10.0728	15.0653
MAGBg0093	2.80364	2.14455	1.63842	4.06694	3.15597	1.76193	1.61986	2.8234	2.52015	3.84619	1.45383	0.93445	4.66021	3.95205	9.12744	7.02256	14.2968	26.576	57.64	167.009	19.8993	2.18518	6.49738	6.26475	7.42256	116.324	184.189	90.504	111.342	91.1879	93.4417	29.405	29.9062	26.6282	47.391	116.038	133.317	59.0856	107.491	24.3066	34.1248	130.674	623.11	59.3218	90.7949	842.294	102.153	82.31	113.29
MAGBg0094	7.66924	5.89792	1.45553	0.974462	0.000404385	0	0	0	0.17234	0.204856	0	0	0	0	0	0	1.0354	0	0	0	1.55581	0	0.167567	0.176206	0	65.7108	61.5731	65.3217	62.8766	64.6464	60.2519	55.8426	62.1043	55.8228	57.0921	65.5096	62.6492	53.0678	60.9482	50.7511	52.5704	48.0583	33.3918	35.9939	67.4912	0	60.1394	50.5689	58.5964
MAGBg0095	664.086	1232.4	2207.1	1918.35	1713.65	1134.73	2400.13	4616.3	3244.03	5157.75	3629.45	1487.68	2623.56	1723.99	2312.82	2114.27	1946.48	1730.38	132.315	42.9886	99.6934	2767.31	1852.22	2427.27	2278.04	233.449	217.787	237.987	241.277	245.263	238.995	266.943	272.164	255.348	266.998	212.074	222.778	264.127	245.963	264.7	265.425	273.021	258.802	268.089	255.24	195.917	242.559	247.496	233.653
MAGBg0096	545.91	638.668	734.164	663.481	736.592	767.303	651.919	613.704	506.567	593.865	847.284	809.971	815.036	769.155	811.327	779.468	386.209	237.96	185.022	113.812	159.277	847.737	773.112	801.72	748.264	315.734	266.519	307.836	320.882	298.806	305.204	343.736	343.254	354.038	334.261	295.632	290.445	329.443	280.447	346.966	355.292	348.766	297.848	382.431	364.618	153.629	300.285	323.013	279.382
MAGBg0097	14637.6	13438	13873.9	12320	14199.3	13258.4	12177	15665.8	14883.2	14997.4	15037.4	15629.5	13001.5	11056.3	12401.7	12600.3	6990.36	4005.77	1591.48	189.16	920.883	13292.2	11489.5	12466.6	13746.4	5898.92	5099.26	6060.93	5842.07	5722.92	5893.53	6459.36	6540.23	6534.18	6276.22	5596.7	5487.21	6071.74	5522.98	6505.24	6329.56	6630.42	5236.81	6302.18	6740.07	3600.91	5886.87	6060.92	5641.08
MAGBg0098	4415.62	4809.71	6694.62	11125.5	4587.72	7431.02	8080.75	10661.1	11950.9	7442.72	6189.12	4680.84	5284.12	4115.02	4578.79	4931.1	0.580769	3.24049	3.17664	5.7196	4.63574	4656.88	4305.22	5061.49	4939.84	0	0	0	0	0	0	0	0	0	0	0	0	0	0	0	0	0	0	0	3.95258	0	1.3201	0.913111	6.27793
MAGBg0099	0	0.154163	0	0.164292	0	0.529327	0.156298	0	0	0	0	2.14557	0.170285	0	0.178928	0	0.794897	5.28211	9.42394	25.1222	1.0012	0.196862	0	0	0.16227	2.04033	2.53964	1.12473	0.88458	1.4102	0.243672	0	0.273315	0.760197	0.507108	1.07755	1.74788	1.01308	0.781517	0	1.39022	17.0347	126.679	8.17469	8.45873	403.39	0.242435	0.755004	1.30712
MAGBg0100	3.58057	1.87306	4.57595	4.49675	0.495284	3.10325	1.83876	3.64778	1.33518	2.06914	1.04018	1.60493	3.96384	2.23973	2.38938	3.68886	0	0	0	0	0	3.82721	2.3505	0.912154	2.76794	0.542229	0.556228	1.92434	1.51609	2.78015	2.12346	1.32685	2.31198	2.67826	2.5283	1.86748	3.89651	0.93306	1.52557	1.58548	2.22701	0	0	0	0	0	1.81336	1.03858	0.826388
MAGBg0101	2.80566	9.9036	28.261	22.7972	18.7612	7.8113	22.485	48.2892	31.0478	56.3015	39.6681	9.70344	26.5455	14.6664	22.8678	16.4391	22.7984	18.8226	0	0	0	34.4139	16.2804	25.7773	26.3243	23.5607	26.6837	19.6816	21.2487	24.2053	19.2088	10.4195	11.2658	11.7366	11.4588	22.023	26.7001	12.0824	20.6307	8.07206	10.2693	12.5723	0	1.30989	0	0	18.4328	17.0419	19.0655
MAGBg0102	121.459	108.826	153.488	142.257	146.632	136.968	159.475	229.06	168.655	223.021	214.899	151.61	185.439	147.867	156.517	159.52	138.624	72.5573	58.9577	28.4201	67.6275	195.361	160.309	162.49	164.988	252.265	228.538	255.197	255.715	244.687	241.569	257.057	275.097	262.555	281.052	223.251	232.748	268.04	248.729	256.614	274.509	227.563	247.821	255.32	291.199	117.992	239.666	248.778	232.712
MAGBg0103	2.91173	4.60629	6.72381	15.3378	4.17898	0.396073	2.6482	2.24089	4.07688	1.51415	0.968045	0	3.65585	0.849935	2.40324	3.62608	0	0	0	0	0	2.85906	2.67147	3.14045	3.27962	0.74193	3.00231	0.659456	0.960576	3.42734	1.82977	0.842521	0	0.504777	2.59138	2.8688	2.3491	5.86183	3.87578	1.15497	1.85242	0	0	0	4.16312	0	1.54414	1.70911	1.33728
MAGBg0104	10.6724	16.648	28.4694	23.3204	20.1509	19.959	32.4087	33.3553	23.9104	39.8865	43.6665	17.6112	24.0108	20.2365	24.9624	21.1093	58.9381	34.2321	43.6522	25.2257	22.3348	32.4997	21.2641	24.3683	24.7946	0	0	0	0	0	0	0	0	0	0	0	0	0	0	0	0	1.91947	0	0	1.89085	0	0	0	0
MAGBg0105	3109.19	3588.93	4731.08	7820.34	3412.87	6228.38	8086.3	10173.9	10047	5847.54	6233.45	4620.3	4365.69	3048.49	3488.81	4193.78	22.3799	77.3719	6.8072	84.378	44.0261	3916.35	3308.23	3627.96	4194.44	0	0	0	0	0	0	0	0	0	0	0	0	0	0	0	0	0	0	0	0	0	1.92823	1.01597	6.38668
MAGBg0106	267.052	316.118	408.309	342.593	357.375	305.771	262.497	417.033	283.826	479.859	507.892	408.979	364.199	242.452	323.801	311.785	199.062	146.233	3.30049	0	19.108	388.124	270.422	312.854	297.379	778.337	669.758	772.857	746.504	739.74	777.41	866.62	865.48	846.697	884.969	695.654	730.592	861.865	774.384	887.177	867.121	742.321	859.356	880.791	883.847	572.339	777.641	816.967	755.023
MAGBg0107	0.654988	0.899227	3.23638	1.13772	0.66317	1.2824	1.1148	1.60276	0.915824	0.543847	0.776819	0.43614	0.728219	0.469916	0.257044	0.621028	0	0	0	0	0	0.731855	0.442103	0.462734	1.16893	1.38088	1.77821	0.809567	1.35675	0.775285	0.197057	0.986512	0.407197	0.609083	0	1.22156	0.81563	0	1.90721	0.187545	0.204108	0	0	0	0	0	0.929908	0.759252	0.612585
MAGBg0108	38808.9	30369	40117.1	35169.1	56455.9	59674	56638	75130.2	68687.2	56709.2	55755.6	64116.6	65531.1	72788.8	74828.6	66356.4	5910.1	4769.58	5204.59	578.363	2464.63	67502.2	74241	73588.2	66223	64.3177	51.7956	61.8658	62.9496	63.9909	61.6864	69.2372	68.9062	73.1772	67.8021	55.9548	54.8339	63.442	56.6514	71.2258	68.4182	75.4678	47.4214	60.9812	70.3906	68.4641	85.3412	70.8031	105.861
MAGBg0109	7.79363	12.3194	15.2642	19.369	9.33624	19.8371	36.705	50.0186	36.4783	18.574	39.0976	21.1381	23.0225	13.2228	14.7757	22.9092	0	0	0	0	0	22.2548	16.0223	17.5807	23.805	18.6213	34.0703	17.1398	20.8296	20.0291	31.9378	6.00663	7.30549	5.85307	12.993	59.2637	30.5955	12.1248	29.8209	9.1842	10.6183	2.5867	0	2.36304	0	0	18.7112	16.5867	28.9503
MAGBg0110	2872.48	2977.47	4077.03	6871.75	2817.94	4528.91	4740.47	6352.43	7137.02	4708.18	3635.85	2689.66	3312.71	2564.72	2821.28	3007.89	1.7442	0	0	0	0	2775.82	2624.23	3167.9	2908.91	0	0	0	0	0.486708	0.215867	0	0	0	0	0.228002	0	0	0	0	0	0	0	2.40044	0	0	0.324301	0.26867	1.70572
MAGBg0111	2796.77	3251.7	4799.06	7664.32	3351.95	4648.36	4311.5	5789.27	7731.02	5467.55	3370.7	2550.64	3168.86	2413.8	3082.16	2662.16	12.89	3.16353	2.78343	5.06609	1.20893	2646.84	2526.79	3398.24	2586.01	0.753003	0.227202	1.5971	1.36237	2.09169	1.20027	1.02373	2.63988	3.26624	1.81626	5.27331	2.63377	1.50266	0.782139	2.28088	1.99882	3.00749	0	3.0195	0	0	2.62608	1.92771	7.07734
MAGBg0112	236.351	24.3872	146.155	153.07	60.3315	37.1855	1.42584	20.7933	10.5851	29.8527	81.0542	234.235	0.424484	6.65447	0.436971	1.37043	3.57457	3.32212	0	0	0	2.18992	3.40057	2.58554	3.16034	1.53249	0.962643	1.52226	0.429124	2.01548	0.381336	0.444495	0.73344	0	0.400433	0.783348	0	0.548029	2.61244	0.425611	0.416743	0	0	0	0	0	0.788934	0	1.32898
MAGBg0113	7712.8	8768.61	9958.87	8860.44	8991.85	8438.71	10277.8	12206.1	11553	12496.5	12110.1	9289.04	10291.2	8805.73	9832.41	9981.73	6656.44	7044.47	1655	639.959	1355.49	10514.2	9287.55	9992.69	10454.8	11984.3	10357.5	12602.4	12376.8	12428.3	12575.7	13625.7	13919.9	14102.8	13424.5	12642.8	12187.9	12799.9	11761.1	13936	13487.4	12930.3	11958.9	13275.6	13282.4	8204.81	12427.1	12838.7	11708.7
MAGBg0114	4.96001	7.65794	9.19107	8.80147	8.55661	8.17138	3.3991	3.02823	3.63209	7.64563	9.44618	8.95611	7.38139	8.34478	5.66338	5.32366	1.8532	0	0	0	0	8.68748	4.701	4.25907	3.17861	1.36392	0.755165	0.20544	0.725337	1.01913	0.813011	1.68379	0.267616	0.856719	1.1783	2.09714	0.574324	0	1.43747	0.921125	1.08607	1.97976	0	1.25791	2.21467	0	1.17247	0.967903	0.527614
MAGBg0115	3.36005	3.58271	4.23725	3.1249	3.67992	2.23113	1.81436	2.68974	1.97407	1.89394	3.13132	2.56517	3.63732	2.10343	1.97789	2.38147	9.89121	9.29154	10.1029	0	20.3384	3.40009	2.55829	2.79753	3.09328	47.0053	81.3254	53.2722	56.0031	53.7043	50.1609	31.1297	35.3113	32.3297	30.8414	71.3648	70.8971	32.0988	55.5565	26.2304	26.2087	16.7204	15.2375	8.14241	1.6637	0	47.6061	40.0664	54.6083
MAGBg0116	8.78844	14.9126	11.5354	7.92043	11.1292	8.89389	4.05196	5.87549	2.54924	4.96334	10.3553	10.5107	11.5996	14.1576	3.72037	6.95318	10.1003	109.493	27.1921	122.744	75.5711	11.7267	11.8313	5.27235	4.32981	0.458851	0	0	0	0.216352	0	0	0	0	0	0	0	0	0	0	0	0	0	0	2.71578	0	0	0	0
MAGBg0117	214.148	202.13	226.639	331.668	139.557	151.337	104.553	134.441	179.17	135.548	81.0851	64.1185	155.024	141.106	172.348	140.6	308.388	940.142	1753.71	7733.31	544.593	122.905	123.605	136.663	144.656	6.43256	3.08443	7.30114	4.38827	7.91493	6.10388	17.5361	13.5145	17.708	18.9193	17.899	9.94871	6.28853	3.83333	11.4419	4.1814	3458.06	18750.8	2521.52	3091.83	51031.7	3.62475	3.94387	11.7777
MAGBg0118	5.16789	7.13821	0.476067	1.4024	0.682406	1.0986	0.688248	1.91923	1.11377	1.67995	1.62004	0.458817	5.30577	2.09297	2.90427	4.09911	2.13855	4.94954	4.2185	0	3.2529	2.79991	2.96034	2.01674	3.6052	0.639142	0.81455	1.08485	0.199765	0	0.198992	0.460354	0	0	0.206273	0.419238	0.644916	0.197171	0.786276	0.208479	0.193642	4.65845	50.1327	6.68645	0	36.58	0	0	0.423724
MAGBg0119	319.285	404.992	328.214	449.877	235.731	251.378	210.093	220.391	248.288	193.683	197.825	191.141	219.004	231.221	205.855	209.338	29.45	169.904	137.376	253.237	101.072	215.097	244.286	229.712	197.028	632.488	529.82	645.626	624.256	608.983	647.031	679.243	700.478	717.585	631.611	650.296	600.484	643.42	591.734	705.031	678.685	665.669	479.562	731.51	724.366	277.17	657.203	669.024	588.173
MAGBg0120	0	0.470509	0	0	0	0	0	0	0	0	0	0.479962	0	0	0	0.3322	0	0	1.2785	0	0	0	0	0	0	8.30894	11.6504	8.73836	8.16348	8.98066	9.34745	2.49303	2.57258	2.77915	2.73956	9.64743	7.09553	5.03592	9.84026	1.97478	2.15906	0	0	0	2.56502	0	6.85477	4.19719	8.82601
MAGBg0121	5.11711	8.01026	10.4137	9.14221	6.23155	8.75825	11.348	19.402	10.6322	19.314	13.8864	7.47367	11.6018	9.46046	14.8893	13.0675	23.6355	12.9231	19.8266	3.74643	9.21264	10.8944	8.69673	11.408	10.8628	0	0	0	0	0	0	0	0	0	0	0	0	0.148296	0	0	0.147529	0	0	0	0	0	0	0.147146	0.15492
MAGBg0122	427.223	167.453	201.414	210.193	77.5527	58.6781	20.5122	32.2119	23.3333	18.0769	99.9837	219.537	41.5897	54.5543	40.0606	55.9728	31.3894	9.94263	21.0575	53.5106	8.38092	44.8728	38.8844	37.387	60.1642	1.09e-05	2.37128	4.57662	0	1.60787	0	3.73798	0	3.98133	0	3.65816	1.27366	7.79702	8.40206	1.6857	2.50143	0	331.919	18.0457	10.991	655.867	2.6726	2.00509	0
MAGBg0123	149633	110840	74305.4	64697	82940.7	75901	42904.1	20976.7	41223.5	22454.9	58743.2	71396.4	46973.6	29393.6	38477.8	52996.3	18797	6696.48	8865.72	262.069	4315.36	48480.3	29623.1	37394.7	58076.2	1303.54	1310.13	1313.22	1317.71	1320.12	1315.96	1283.88	1306.45	1313.08	1256.56	1314.77	1319.07	1256.97	1239.64	1303.37	1252.95	1263.33	1031.58	1277.44	1147.45	702.277	1353.84	1308.93	1333.58
MAGBg0124	652.959	760.517	652.265	590.901	544.037	518.992	220.059	306.104	247.523	495.339	584.123	653.614	542.444	538.312	469.397	493.974	146.67	150.105	14.4435	117.441	112.626	529.064	510.815	450.95	477.292	0	0	0	0	0	0	0	0	0	0	0	0.217802	0	0	0	0	0	0	0	0	0	0.206699	0.624118	1.04677
MAGBg0125	121.502	154.876	122.645	183.716	78.3397	89.8704	44.6316	111.759	91.641	36.584	36.7079	55.7941	145.753	174.094	119.57	109.069	0	0	0	0	0.679174	118.191	168.268	131.801	121.603	0	0.338255	0	0.232292	0	7.68e-07	0.779327	0.382458	0.440476	0	0.717078	0	0.220944	0	0.888212	0.447798	0	0	0	2.81341	0	0.672718	0.238705	1.47556
MAGBg0126	14.2875	25.2449	41.0241	37.1824	27.6405	20.3613	43.6674	63.8077	45.901	73.9377	55.5665	21.8639	42.9124	30.585	37.1011	34.4842	59.8451	37.6636	25.5807	21.2995	31.1275	44.1444	27.4283	39.0657	37.6824	0	1.37622	0	0	0	0	0	1.46607	1.55559	0	0.937222	0	1.50147	0	0	1.29061	9.4966	0	7.20928	8.83707	0	1.04413	1.35904	2.81917
MAGBg0127	3.79938	0	2.07857	2.24086	0.901718	0.845205	0.712747	3.81325	1.52635	2.8823	2.60484	1.07148	1.64714	0.66093	0.513495	0.232684	0	0	0	0	0	1.34146	0.431305	1.28662	0.446795	0.772054	0.445852	0	0	0	0	0	0	0	0	0	0	0	0	0	0	0	0	1.99099	0	0	0	0	0
MAGBg0128	82.8766	110.838	38.298	52.2069	24.107	16.253	22.2407	37.6702	29.7529	20.4301	11.5039	11.5174	41.7669	38.5541	26.5173	27.2932	19.5778	21.1843	45.559	160.691	15.6355	33.0743	34.5186	21.3321	32.6898	10.1234	15.7065	15.2521	7.83155	10.4915	11.6848	11.1416	7.32959	6.23444	7.80386	22.311	18.4282	13.8683	25.6277	5.88001	11.1237	57.0343	345.181	32.4592	81.42	985.514	10.2197	7.38075	20.8713
MAGBg0129	19.845	36.3569	16.0901	18.2833	4.34054	5.99444	0.734373	2.60073	0.942127	2.09668	3.60894	2.8912	2.91757	3.19087	2.14873	2.04421	0.88851	11.4145	0	58.012	10.1952	2.62839	2.88792	1.67453	1.93047	18.6256	27.5904	17.3895	19.5639	17.8141	15.8912	4.46758	4.44949	6.91582	6.06079	20.0344	15.1464	8.32495	18.3909	4.64109	6.91454	0	0	0	0	0	19.7101	15.5224	20.6258
MAGBg0130	487.02	504.727	662.128	580.136	611.13	539.217	631.172	770.652	586.292	801.43	896.715	721.965	782.723	611.046	689.845	672.406	581.711	413.507	293.78	145.498	214.633	741.282	634.481	682.7	691.81	4982.57	4382.41	5296.09	5267.03	5103.7	5278.44	5830.31	6053.3	5888.37	5960.5	5441.13	5079.1	5614.18	5345.06	5866.99	5806.92	5555.57	5070.77	5632.48	6136.04	3360.03	5247.78	5485.2	4975.74
MAGBg0131	38.1468	51.5578	58.8669	53.3042	35.5714	29.0262	22.8806	17.4277	17.7986	14.8037	37.5619	37.0672	37.2887	44.8022	30.2152	43.7788	28.2958	127.17	127.715	408.093	88.2993	43.6944	47.3821	35.476	39.6704	2.70071	1.88562	2.95329	2.47758	1.50087	2.6537	0.624087	0.666884	1.49421	0.933735	2.52345	2.37908	1.25214	1.5684	0.563595	0.322094	154.754	878.408	122.904	167.596	2745.49	0.618509	1.44307	4.00956
MAGBg0132	0.182705	0	0.196191	0.192571	0.186479	0	0	0	0.39641	0.265323	0.231418	0.560108	0	0.585439	0.442753	0	0	0	0	0	0	0.624926	0.185648	0	0	0	0	0	0	0	0	0	0	0	0	0	0	0	0	0	0	0	0	0	0	0	0	0	0
MAGBg0133	709.977	804.38	1237.47	1026.87	794.254	693.118	370.941	518.664	459.42	405.639	630.644	662.396	463.429	588.017	429.985	519.365	363.656	2076.46	1767.12	2302.26	1502.13	512.843	651.774	484.959	486.259	0	0	0	0.878474	0	0	0	0	0	0	0	0	0	0	0	0	3.13857	0	0	11.7407	0.0191446	0.384326	0	0.884564
MAGBg0134	0	0	0	0.602399	0	0	0	0	0	0	0	0.600336	0	0	0	0.327435	0.509603	0	0	0	0	0	0	0	0.314892	5.06313	6.13043	0.579276	2.16617	0.58231	1.75239	1.65584	2.16461	2.82398	0.363368	3.09005	2.75852	1.78588	0.837517	1.22714	2.21898	0	0	0	6.14238	0	0.505427	1.06463	2.24745
MAGBg0135	10.4773	10.1296	23.0633	26.2685	8.49014	8.74074	3.62463	7.21727	5.07456	2.55378	8.91461	7.37841	15.3807	21.5362	8.0345	11.6589	0	0.636117	0	0	0	17.4523	15.0708	7.06912	12.9365	2.96626	2.30978	3.15603	2.12361	5.12067	3.932	3.57167	0.837802	4.6275	3.41088	2.53045	4.94528	1.05658	4.44595	5.75101	3.44078	0	17.6383	0	0	0	3.44215	4.1464	0
MAGBg0136	7.59741	9.32639	15.9682	13.0223	13.9481	5.28279	5.47105	10.3902	6.71143	2.92598	10.0121	12.7075	11.5811	8.4651	7.94928	8.28442	0.442155	0	0	0	0	8.44493	5.67888	6.19718	6.32123	0	0	0	0	0	0	0	0	0	0	0	0	0	0	0	0	0	0	0	0	0	0	0	0
MAGBg0137	108.599	99.1796	151.12	134.672	272.995	105.78	61.4257	128.867	95.4639	150.392	370.802	274.625	219.224	439.552	71.409	247.089	330.517	3214.26	680.786	2430.19	2004.99	325.347	501.129	142.12	192.581	0	0	0	0	0	0	0	0	0	0	0	0	0	0	0	0	11.0211	0	1.68077	4.94432	0	0.4155	0	0
MAGBg0138	4.81362	8.066	14.8905	14.8321	11.7087	7.80746	16.1835	32.5771	18.1224	33.7653	26.3783	11.6631	19.1197	9.47839	12.5929	13.2631	16.4804	14.6896	0	0	0.392945	17.1782	12.1	14.2556	13.8329	48.0194	38.4553	39.0493	41.9172	39.0678	42.1018	42.1327	42.7868	37.5639	40.4481	41.699	35.0521	36.8209	30.7243	43.653	42.024	45.5287	26.2407	46.1913	51.827	0	36.6187	38.5986	36.8933
MAGBg0139	7.47054	9.43942	3.42641	2.32988	3.02206	3.89156	4.82464	5.76721	3.64458	3.7189	0.294371	0.253909	1.65858	2.67221	2.92365	1.86869	17.5353	8.27631	18.0334	27.7025	15.2605	4.44368	2.52164	1.84731	2.66149	0.23496	0	0	0	0	0	0	0	0	0	0	0	0	0	0	0	0	0	0	0	0	0	0	0
MAGBg0140	41.3814	66.0063	37.8768	59.5075	11.1066	10.434	11.7713	14.9329	15.8357	8.77663	8.61154	4.96873	12.5385	13.183	13.201	26.5492	0	1.78356	0	0	0	9.53472	12.5046	14.1584	24.8056	4.62e-09	0.678891	0.866474	0.923445	0.605644	1.32673	0.795106	0.713423	1.39177	0.723592	0.497753	1.205	0	1.25718	0.234915	0.875698	0	0	0	3.22666	0	0	0.48618	1.39834
MAGBg0141	1892.82	2295.22	3213.28	5367.85	2158.84	3175.13	3050.85	4186.32	5181.85	3723.13	2294.25	1730.22	2200.38	1703.31	2130.05	1910.34	3.91029	2.93828	0	0	0.58896	1905.67	1770.47	2360.35	1918.44	1.31369	0	0	0	0	5.66501	0	0	0.00240339	0.00021323	0	6.46e-08	0	0	0	0	3.5388	0	1.87558	6.5447	0	11.874	16.422	24.8258
MAGBg0142	0.966508	0	1.19382	1.02967	0	0	0	0	0	0	1.09509	1.0869	0	0	0	0	0	0	0	0	0	0	0	0	0	6.18179	11.404	7.10308	6.19371	6.7205	6.64417	2.01226	2.01112	2.75602	4.30821	7.8462	8.45686	3.39466	6.554	1.75818	4.26307	0	0	0	0	0	5.64622	6.68253	7.95132
MAGBg0143	8.5173	12.9471	0	1.91639	0.317107	0	0	0.718821	0.614354	1.35973	0	0	0.782083	0	0	0.366478	0	0	0	0	0	1.38718	1.36252	0.207197	0	0.380611	0	0.610396	0	0.323105	0	1.00862	0	0	0	3.49e-06	1.25875	0.727276	0.7948	0.453654	0	0	0	0	0	0	0	0	0.335241
MAGBg0144	20.7145	25.3537	28.8708	48.7136	24.3005	69.3761	110.717	146.164	105.399	42.3248	94.7293	70.8874	52.503	26.651	28.8429	50.222	4.30284	7.67292	0	0	0	47.5965	30.9197	21.1708	53.5104	0	0	0	0	0	0.471879	0	0.331061	0	0.160878	0	0.161247	0.469884	0.31008	0	0	0	0	0	0	0	0.330727	0.152239	0
MAGBg0145	118.472	98.2623	147.267	129.748	144.252	151.416	179.499	211.369	170.104	211.802	180.544	145.625	197.381	180.085	189.1	181.581	182.854	112.726	124.374	66.4865	100.296	194.074	187.984	185.322	195.208	5.68605	5.60163	3.60804	5.39839	3.31529	3.98301	2.1866	2.7126	4.4323	1.92693	4.44118	2.90725	3.0286	3.27796	2.62851	2.09269	7.91354	0	2.52931	4.42387	0	2.64906	2.43618	3.31724
MAGBg0146	136.083	146.292	246.717	214.276	253.607	206.836	214.387	269.577	225.844	328.561	311.184	280.109	258.281	234.786	248.629	225.256	156.348	192.923	114.058	79.6984	157.568	257.26	255.455	248.841	231.569	109.626	106.609	108.68	92.1855	112.898	110.344	111.648	115.199	120.481	103.089	97.4763	98.3765	106.708	95.1964	118.068	121.696	82.0949	45.0216	98.2144	99.3312	88.3073	107.421	116.6	100.61
MAGBg0147	16.6352	20.4774	23.3219	39.27	16.7432	23.1488	15.7769	16.9764	19.7826	17.5795	14.0223	8.35492	14.6838	15.9297	18.7293	18.487	2.42128	1.76494	0	0	0	18.487	16.5255	18.8836	19.4939	3.74004	2.03567	5.35199	5.6124	5.27405	6.89131	4.64357	5.49066	5.76022	4.37062	7.34153	9.76001	1.9393	2.50554	6.16226	3.72852	0	40.845	0	0	40.0682	3.22687	2.79476	3.75168
MAGBg0148	0	0	0	0	0	0	0.61031	0.727108	0	0	0	0	0	0.651141	0.707701	0	2.2209	8.79423	16.7685	185.449	1.389	0	0.605814	0	0	4.55749	1.88921	5.41367	3.12328	0	2.75995	0	0	0	0	0.636383	0	0	0	1.16585	0	51.3189	292.669	22.5835	6.64318	984.229	0.752666	0	0.710801
MAGBg0149	2324.25	2658.76	3606.03	5777.52	2575.56	4608.46	5505.82	6881.32	7373.09	4503.22	4316.65	3241.18	3201.69	2279.36	2644.08	2972.43	13.5209	0	5.41171	0	6.69824	2812.78	2467.82	2801.37	2807.15	0.904335	0	0	0	0	0.261654	0.700865	0.270857	0.291429	0	0	0	0	0	0	0	0	0	0	0	0	0.911955	1.22841	2.92127
MAGBg0150	74.8828	76.5072	82.6849	70.8186	94.6078	91.8951	58.5515	48.1828	50.7502	39.1806	82.4735	102.039	89.0432	87.8706	88.2443	95.073	49.0798	49.8145	73.4884	210.566	47.1531	81.2364	100.651	74.8153	70.0785	7.03607	6.82299	7.4006	7.21278	6.66328	6.97778	5.93626	10.8865	10.11	10.366	7.51591	6.84948	6.09976	6.41042	9.50268	8.49321	127.893	489.224	92.2409	112.929	1022.4	5.90448	6.53772	5.50364
MAGBg0151	196.647	322.448	698.645	548.965	441.295	381.51	687.498	1145.34	564.753	1449.02	1112.43	379.043	595.355	418.335	432.911	423.096	682.594	476.454	1.97685	0	7.09822	352.996	342.607	319.821	382.977	435.92	600.083	551.136	302.591	346.057	438.252	865.035	618.125	608.888	778.659	496.011	431.779	871.544	643.591	779.952	1068.49	771.015	737.204	713.451	803.352	235.076	360.052	316.448	427.702
MAGBg0152	1121.01	1145.72	411.741	496.612	186.583	270.46	176.817	312.68	233.916	165.15	164.106	172.885	468.649	463.396	424.037	490.423	180.694	126.742	65.96	647.201	26.5659	464.565	415.665	400.689	488.781	0.207161	0	0	0	0	0	0	0	0	0	0	0	0	0	0	0	5.75047	11.6799	0	5.10211	0	0	0	0.708632
MAGBg0153	0	0	0	0	0	0	0	0	0	0	0	0	0	0	0	0	0	0	0	0	0	0	0	0	0	0	0	0	0	0	0	0	0	0	0	0	0	0	0	0	0	0	0	0	0	0	0	0	0
MAGBg0154	213.48	211.152	228.781	266.287	231.065	257.6	274.035	295.095	258.294	354.212	231.05	264.268	254.917	278.28	243.428	244.16	295.423	158.201	220.757	107.514	173.703	249.478	271.193	243.833	271.428	1128.81	1003.48	1173.02	1134.67	1142.21	1148.06	1289.61	1317.65	1292.31	1292.49	1055.97	1050.22	1257.43	1160.41	1296.45	1305.71	1206.14	1041.93	1345.5	1304.08	722.944	1139.22	1184.05	1064.63
MAGBg0155	2690.2	3024.09	4372.31	7358.96	3021.65	4976.89	5272.26	6987	8112.38	5322.09	3805.27	2799.43	3325.31	2467.7	2967.02	2980.57	7.20751	3.98399	0	10.7159	4.10692	2890.26	2599.64	3332.15	2818.6	22.5074	37.7779	18.8938	21.2812	19.7031	18.414	9.13642	9.70463	14.9165	8.2798	26.2261	25.5236	11.8351	19.2918	7.93105	11.7108	7.45754	18.094	3.81212	0	0	24.2307	18.645	28.3419
MAGBg0156	3.45181	3.20837	6.66772	6.83364	27.3514	17.8676	5.30814	13.8617	7.35807	6.11915	19.0856	24.0462	12.3767	16.5767	3.83442	9.9142	16.404	141.67	24.9794	77.6297	96.4486	15.0023	18.5195	6.74421	10.9796	0	0.372651	1.47864	0.4959	0	1.08513	0	0.270911	0.26653	0	1.03134	0.527691	0	0	0.596455	0	0	0	0	0	0	0	0	0.111822
MAGBg0157	1280.43	1139.55	1503.76	1300.97	1685.65	1528.8	1663.89	2257.45	1812.72	1984.19	2085.53	2182.31	2033.29	1897.2	2118.2	1852.36	578.899	424.096	195.291	97.6405	135.016	2102.04	2095.54	2117.93	1966.06	2172.12	1866.9	2222.52	2226.57	2112.19	2184.5	2403.9	2403.32	2433.16	2429.7	2110.05	2034.54	2404.49	2240.38	2491.46	2526.14	2389.24	1875.95	2590.13	2679.32	1627.68	2300.65	2359.73	2011.37
MAGBg0158	10.1654	7.64114	21.6844	20.4266	13.8	9.13534	17.0663	35.4298	22.2014	30.8481	26.3906	15.5094	17.1755	10.9203	14.3995	10.6058	16.6365	6.96178	1.5676	17.537	0.623491	21.5416	12.9697	14.6916	9.93029	0.479845	2.14177	0.491669	1.02475	0.791957	1.43776	0.237972	0.245177	0	0.481769	0.489588	1.22441	0.691166	0.689112	0	0	0	13.417	0	0	39.4854	1.86326	0.709729	0.721788
MAGBg0159	0	0	0	0	0	0	0	0	0	0	0	0	0	0	0	0	0	0	0	0	0	0	0	0	0	0.711344	1.13706	0	0.599012	0.52982	2.75254	1.30988	2.00746	0	0.631101	0.485665	2.31614	1.33554	0.673353	1.4991	0.353691	2.69242	0	0	0	0	1.77183	2.64196	1.58125
MAGBg0160	0	0.241482	0	0.275198	0	0.246525	0.443923	0	0	0.271856	0.373749	0	0	1.02855	1.04926	0.525951	0	0	0	0	0	0	0	1.26779	0.510047	0	0	1.14e-08	0	0	1.59307	0	5.84e-08	0	0	0	0	0	0	0	0	2.58492	0	0	0	0	0	0.20694	0.271681
MAGBg0161	31.1646	23.8266	17.2529	29.5254	12.2561	11.0641	9.04757	9.93536	12.1816	8.16657	8.89623	6.87082	19.4231	23.6902	18.9772	23.615	0	0	0	0	0	23.4447	20.4212	17.8576	21.9472	0.303523	0.161059	0	0	0	0.105936	0	0.296075	0	0	0	0	0	0	0	0	0	0	0	0	0	0	0	0
MAGBg0162	46.7836	41.9753	58.7923	45.8773	58.9039	63.1318	60.1631	71.1277	58.412	53.7458	63.5982	72.9211	73.6549	64.8688	75.1407	67.5472	4.82479	7.37603	4.23236	0	2.224	74.6264	73.3553	71.7294	69.2939	5.16788	2.64349	2.52806	3.41432	5.43336	3.27452	3.1289	4.35059	3.75515	4.06859	4.78646	3.15879	3.06182	4.86249	3.845	4.13563	4.76179	0	4.70422	4.22262	0	3.77704	5.15986	3.60972
MAGBg0163	10436.6	9141.86	11313.4	9912.76	14690.7	15289.6	14055.4	18300.6	16280.9	15176.8	15155	16329	16794.1	17927.4	18215.9	16605.7	2611.82	2030.29	1415.26	207.061	851.319	17240.8	18174.6	18324.5	16563.8	148.433	143.653	151.038	148.362	149.812	151.375	143.266	146.673	153.834	144.374	155.249	140.155	141.322	151.014	144.796	143.205	192.036	148.371	125.362	168.107	49.8163	167.724	152.787	163.945
MAGBg0164	0.430848	0.719484	0	0.544233	0.744592	0	0.252256	0	0	0.304494	0.575578	0.253967	0	0	0.283178	0	0	0	0	0	0	0	0	0.25548	0.511211	4.13732	6.8879	0	6.44972	5.18236	0	0	1.2725	0.210987	0	0.651754	4.30136	0	2.1987	0	1.38023	3.07976	0	0	0	0	4.54851	1.69878	3.62247
MAGBg0165	2.06946	0.805687	1.9055	2.96679	0.28564	1.1577	0.97938	1.95476	1.55485	0.86905	0.391722	0.624289	0.698902	0.978787	0.387098	0.662958	0	0.953493	0	0	0	1.31387	0.811137	0	0.686492	0.744866	0.492866	0	0.463353	0.464899	0.485052	0	0	0.241716	0.951332	1.219	0.726874	0.696037	0	0	0.714794	0	0	0	0	0	0	0.45329	0.249623
MAGBg0166	4.60617	7.02662	8.67065	7.48854	7.40859	5.87227	6.4233	11.9409	5.18089	9.45509	10.7486	7.0814	8.57211	6.68677	5.68232	7.63713	4.23425	1.29932	0	0	0	10.0754	5.67582	9.56547	6.42435	1.30814	0.818579	2.34967	0.646432	1.13366	2.24294	1.64857	1.69232	2.02069	1.15809	1.5312	1.15106	2.69632	1.73853	2.3312	1.09049	0	0	0	2.02025	0	1.38993	2.03673	3.98846
MAGBg0167	168.713	380.446	1269.92	996.367	571.402	419.188	1714.57	3117.15	1367.54	3920.17	2392.11	386.292	1048.14	667.407	616.638	656.166	2074.69	1508.76	0	0	0	516.541	427.729	429.373	524.825	5028.1	8262.39	6747.15	4144.15	4868.78	5330.61	11519.5	8816.56	8410.64	9168.09	6705.45	6604.3	10508.5	9385.46	10765.1	11444.6	10923.7	9458.82	9832.74	10783	3740.15	4537.09	4415.06	5961.96
MAGBg0168	50.2278	41.1399	21.4807	24.9055	18.7903	14.0232	4.02978	13.824	8.61646	12.6463	22.6307	30.0751	15.7292	24.1102	8.7224	22.9634	22.4172	143.611	20.8303	140.302	89.2654	20.8854	26.7636	13.8724	17.1018	498.465	836.609	400.806	489.342	426.383	425.587	126.35	131.108	136.294	161.986	491.657	536.301	253.398	487.607	110.582	147.109	77.5214	0	16.2994	0	0	436.241	347.556	533.987
MAGBg0169	2.34488	2.46431	1.30653	0.933536	2.38119	3.52788	0.656239	2.06769	1.56537	1.84845	2.28095	4.12317	3.79028	4.35984	6.24771	3.42436	2.35295	0.783751	0	0	0.642136	2.14063	2.17492	4.52456	4.37953	3.5692	5.75953	11.7264	12.5858	13.5003	13.1677	14.6163	17.2842	16.2482	12.6658	23.1919	19.3671	10.6964	8.35094	13.5872	11.7691	13.938	0	7.92874	4.73335	0	8.36779	9.56378	11.0686
MAGBg0170	15.8059	29.7554	69.1213	53.4673	42.1206	22.942	64.8504	123.117	69.4712	130.737	102.592	33.5256	69.518	38.4814	49.5566	50.1948	67.2862	50.0589	0.728786	0	0	72.999	40.6375	62.145	55.6541	13.6645	12.8204	16.6209	14.3303	15.3392	15.8	18.4339	17.4985	20.6927	13.5993	14.9318	14.9146	15.3375	13.4939	18.0055	14.7035	24.0637	5.60024	13.3754	17.2849	16.6226	14.5114	18.1199	13.0198
MAGBg0171	0	0	0	0	0	0	0	0	0	0	0	0	0	0	0	0	0	0	0	0	0	0	0	0	0	0	0.248262	0	0	0	0	0	0	0	0	0	0	0	0.231975	0	0	0	0	0	0	0	0	0	0
MAGBg0172	1.77845	1.56171	1.09935	3.44e-07	0	0	0.0214347	0	0	0	1.49881	0.25669	1.12779	2.45583	1.78981	1.08942	0	0	0	0	0	0.721202	0.771591	2.15299	1.35747	0	0.232045	0	0	0	0.450312	0	0.478459	0.236928	0	1.34644	0	0.56572	1.45326	0.457522	0.303908	0	0	0	3.8422	0	0.431932	0.220807	0.831143
MAGBg0173	109.126	97.983	78.638	118.759	41.1976	40.5098	40.2445	49.0479	51.3882	24.0674	23.4141	24.1204	63.3548	61.3888	52.3155	93.0463	0	0	0	0	0	68.228	65.7829	57.6418	93.9589	0	0	0	0	0	0	0	0	0	0	0	0	0	0	0	0	3.01033	0	0	1.64e-05	0	0	0.21918	0
MAGBg0174	5156.47	4812.48	7775.57	7352.3	10078.1	10061.6	9295.09	12847	12044.1	10666.9	11199.4	12146.7	12333.2	13053.9	12999.4	10630.2	1377.31	865.395	722.081	15.3161	287.097	11965.8	12632.5	12551.3	12137.9	511.209	953.881	694.074	445.023	508.075	568.808	1231.19	972.691	871.221	1012.16	717.822	701.644	1130.68	987.152	1121.75	1197.31	1114.43	1034.1	990.93	1137.93	678.007	488.67	472.66	682.397
MAGBg0175	28.033	16.8606	21.4189	37.364	12.7785	9.15021	16.3015	22.9171	21.6899	10.9801	12.82	12.9081	14.8579	18.2809	11.7716	15.5034	1.51898	0	0	0	0.82963	17.4311	10.5332	12.3294	12.1489	10.7145	10.7396	16.4931	8.35214	8.29215	15.2857	10.2529	8.76247	10.7689	9.35638	12.6097	16.6025	16.2184	29.7381	12.4415	14.2637	0	0	0	5.31966	0	12.0714	7.92986	23.0554
MAGBg0176	71.5338	88.8732	83.6878	69.5562	84.4425	88.6458	188.005	110.343	114.119	143.839	104.64	75.1207	78.8877	93.6432	106.989	104.233	385.41	204.272	323.922	181.16	256.34	89.4583	88.0578	103.437	111.545	0.884601	1.06096	0.542424	1.0353	0	1.733	0.176686	0.181731	0	0.177982	0.182234	0.886146	0	0.170976	0.339784	0.167567	2.49392	0	0	2.16088	29.096	0.496361	0	0.892219
MAGBg0177	6.55589	14.0044	20.0675	23.3307	15.5048	10.4352	16.7051	35.6412	19.156	41.1916	33.9347	11.4476	26.5716	14.8009	21.3536	23.423	19.1275	45.6617	23.7973	139.127	10.546	31.607	21.8537	23.9235	21.6768	0.524076	0.700888	0.358185	0	0.515534	0.51314	0.526767	0	0.365366	0.537023	0.360833	0.175855	0	0.16915	0	0	45.5288	130.441	23.5302	41.937	581.164	0.164556	0.168221	0.531722
MAGBg0178	129.524	112.026	158.513	164.459	133.163	106.203	79.7339	73.4067	85.2335	35.5455	118.271	114.685	120.057	96.9155	100.021	107.282	2.02924	1.72608	0	5.18222	0	93.5401	88.2185	82.9446	84.9718	45.1307	61.4679	39.5128	42.0498	44.4837	37.9768	16.994	12.4603	15.8376	24.3991	46.1513	52.6967	32.2362	47.0644	18.6698	23.0078	20.4236	0	0	7.22261	34.7168	41.2109	31.6564	44.6328
MAGBg0179	0	0	0	0.289217	0	0	0	0	0	0	0.310906	0	0	0	0.338095	0.285911	0	0	0	0	0	0	0	0	0	40.864	65.9104	33.1132	38.0507	29.6445	36.9714	11.8814	9.31852	12.9603	13.7382	37.2562	42.8331	20.9722	46.8545	11.0683	13.5853	6.27894	0	1.99447	0	0	33.3332	26.9826	36.5529
MAGBg0180	4.56255	13.4648	0.59162	1.26093	1.69367	3.6262	2.62436	4.64262	3.7128	5.5707	3.25229	3.83563	1.07942	0.619599	0.357794	1.55664	0	0	0	0	0	1.07737	0.37449	0.502594	3.10625	139.4	230.441	104.634	133.221	121.582	139.605	35.9882	32.0901	34.6784	47.8761	185.822	183.028	64.7952	135.263	32.5146	42.4276	13.7153	0	4.35989	0	0	120.853	106.045	144.383
MAGBg0181	3.23936	4.11129	3.381	3.62743	3.05714	1.9987	1.52006	0.653489	1.32954	1.45351	3.88662	4.30003	2.04058	3.54337	1.94668	2.01816	0	0	0	0	0	3.12189	2.02018	1.83506	2.96301	14.4472	16.4674	22.5752	19.9595	23.7154	21.6248	28.9032	19.4348	20.7698	22.176	20.1266	16.1893	22.5677	19.3221	21.3441	22.0585	25.3364	12.0754	17.6049	30.204	0	18.1445	21.7495	20.8184
MAGBg0182	148.37	171.066	178.237	162.04	187.8	169.063	184.145	175.822	151.963	197.112	213.71	163.286	167.439	150.862	172.833	171.784	217.826	138.292	154.696	50.3214	123.21	176.327	154.973	167.78	169.889	70.5705	60.2479	93.4455	83.3004	72.4884	82.1101	89.6968	85.9152	96.3179	100.393	91.4338	74.8379	88.7947	86.8863	95.6353	95.8535	85.293	99.1009	79.2777	98.0242	134.031	88.2167	81.1674	71.6488
MAGBg0183	38.9789	43.7692	78.6736	85.0463	59.6272	54.1415	66.4961	97.0466	79.8455	108.947	95.8798	43.2539	80.7755	64.3454	79.7779	84.316	66.9404	38.189	3.71158	0	3.21267	73.029	62.3534	77.4291	76.9497	85.7716	67.7441	80.8703	78.5974	84.09	84.4131	89.6977	85.669	88.9394	84.0326	76.1217	69.2357	92.362	81.1178	88.7771	95.895	135.573	73.243	106.008	68.7387	84.5289	87.5322	85.9423	79.4486
MAGBg0184	17.7886	15.7825	15.9176	14.1356	18.1188	15.4075	8.02692	6.47576	5.33308	6.35614	15.9944	14.7338	12.016	9.55696	15.5204	15.7642	6.35902	11.7164	3.18474	10.2196	3.98852	15.1922	13.3188	11.9852	11.8082	4078.41	3587.06	4082.61	4002.93	3984.69	4072.32	4454.47	4473.81	4436.13	4382.98	3801.6	3710.39	4255.85	3878.43	4476.32	4404.69	4141.72	4083.09	4531.47	4619.31	2998.61	4017.87	4243.14	3825.06
MAGBg0185	471.167	382.516	342.291	318.465	342.158	315.792	193.991	158.968	203.476	199.917	277.834	290.635	236.951	186.571	205.395	231.102	106.023	41.6383	17.6414	0	19.762	216.4	186.107	188.161	231.779	13.0053	13.5337	12.0357	10.6151	11.9583	19.703	13.5659	14.6888	9.74923	12.741	17.8642	19.4215	16.0877	15.1028	8.9396	15.5365	0	0	11.4011	23.3264	0	11.0748	10.5419	15.8772
MAGBg0186	6.29067	10.4449	16.4392	12.9863	9.94596	8.90867	26.6292	26.6179	17.0465	28.0993	19.6039	11.4603	14.6601	11.8902	19.6173	16.072	39.798	24.5789	33.381	4.06842	18.6313	15.786	14.9804	17.0917	15.8194	0	0	0	0	0	0	0	0	0	0	0	0	0	0	0	0	0	0	0	0	0	0	0	0
MAGBg0187	1648.15	1585.3	543.916	741.955	317.639	464.175	392.645	623.548	550.19	643.607	218.783	205.549	942.708	799.424	656.19	956.291	414.652	186.161	104.572	222.826	170.796	1007.43	769.887	731.524	1009.44	82.8361	146.299	70.0738	88.8503	73.7446	72.1407	24.4678	18.2612	24.7084	24.4757	93.9317	99.7129	52.4771	91.5515	20.2875	30.3173	25.4348	0	0	0	0	83.967	58.7927	84.2957
MAGBg0188	3.67326	10.8781	22.4491	17.1079	10.4302	4.87814	19.3464	38.5071	26.4272	40.7072	22.1289	11.8893	21.026	11.5898	21.6157	16.4939	21.1124	9.89281	2.62473	0	2.21897	18.3496	14.6249	20.2121	21.0439	0	0.180461	0	0	0	0.176397	0	0	0.185426	0.18288	0	0	0	0	0	0	0	0	0	2.22959	0	0	0.173526	0
MAGBg0189	0.285785	0	0	0	0	0	0	0	0	0	0	0	0	0	0	0	0	0	0	0	0	0	0	0	0	12.3082	18.3012	12.7473	12.7467	18.2662	24.9205	3.51677	2.98911	6.09029	4.80572	38.3979	24.6151	9.03518	15.0136	5.10901	6.59682	7.47951	0	0	0	0	12.4105	12.3975	21.2366
MAGBg0190	1.17456	3.31059	2.11546	1.2674	3.17789	1.77305	0.578049	2.96895	2.7649	6.76592	1.13161	4.30775	0.841239	1.2845	1.12354	1.49958	1.40366	0.709614	2.21659	0	0.627625	1.29268	0.801366	0.814763	1.82103	0.334411	0	0	0	0	0.163755	0.167195	0.345368	0	0.339147	0	0.504978	0	0	0.158991	0	0	0	1.40226	0	0	0.315013	0	0
MAGBg0191	3.8943	1.50352	1.15247	2.49247	0.269712	0.779928	0.273817	0.326523	0.981409	0	0.987517	1.3601	0.899167	0.285305	0.660523	1.25246	0	1.38617	0	0	0	0.593693	0.539208	0.564343	0.310451	23.3473	43.3866	20.8824	21.2865	21.1699	16.8679	4.25963	7.41439	8.62587	8.74594	19.4893	27.2169	11.133	21.7623	5.46381	5.88031	6.55505	0	0	0	0	22.5355	13.8247	24.5287
MAGBg0192	7.51561	4.30299	7.49937	7.2018	4.46655	8.62618	3.30509	0.991861	1.78236	2.9804	5.37349	7.5093	6.01742	5.15217	6.94194	7.43809	1.29304	3.57877	2.96154	0	0.434142	5.69099	8.75581	5.55034	3.8605	0.712716	0.84123	1.21074	1.18181	1.34159	2.44105	2.25001	1.86343	2.54606	1.68022	0	4.67659	2.83488	2.08207	3.71349	4.12236	2.59777	21.6297	9.93548	6.25572	129.635	2.31429	1.64718	2.93905
MAGBg0193	20636.3	25138.5	38721.3	62524.8	24591.1	29101.1	14262.9	23020.1	48577.8	43433.8	8454.2	5586.06	17819.2	16157.6	23007	13325	11.8305	9.37969	11.2838	38.1133	13.695	14706.6	16028.5	25892.5	12755.2	0.47135	1.07956	0.820533	1.33048	1.28606	1.36515	1.14921	1.00604	1.38829	0.987865	2.08167	0.728699	0.255213	0.560898	0.267871	1.73979	0	15.8139	0	4.799	0	7.04785	3.63638	23.5784
MAGBg0194	467.114	558.499	400.882	326.478	390.046	431.744	812.863	472.069	474.062	650.612	415.94	353.675	381.154	445.195	513.837	478.427	1634.46	1098.53	1384.36	1196.16	1244.64	396.975	411.672	472.238	484.545	0.563768	0.520049	0	0	0.205536	0.263644	0	0.227253	0	0	0.978667	0.428197	0	0	0.339903	0.202694	15.0138	0	0	11.1656	30.0456	0.822656	0	0.676301
MAGBg0195	168.651	84.4393	19.6851	27.4978	29.9714	10.6461	1.38577	2.94398	1.58996	12.4023	7.69615	2.77131	41.8006	7.77406	15.7828	32.2527	0	0	0	0	0	36.6653	5.50385	13.7813	35.5875	3578.25	3097.93	3634.65	3618.65	4699.27	3756.38	3933.26	3944.6	3961.48	3915.98	4991.54	5212.62	4107.04	3689.98	4002.68	4112.72	3861.5	3304.77	4103.88	4220.34	2302.62	3835.3	3932.67	3409.3
MAGBg0196	44.5522	85.936	40.507	53.3335	37.2897	39.4027	20.6571	60.8612	43.2507	24.5607	22.5335	39.5213	57.7896	69.1651	42.1082	37.899	0	0	0	0	0	52.4165	68.5339	57.9862	52.897	0	0	0	0	0	0	0	0	0	0	0	0	0	0	0	0	0	0	0	0	0	0	0	0.218521
MAGBg0197	23.986	35.4409	29.5288	25.735	21.0809	11.9768	3.15997	2.68479	1.50848	4.62141	12.5666	9.17037	15.4256	18.728	7.12863	10.7465	3.29448	13.4102	4.24033	39.8604	4.19142	15.3321	15.7058	5.99601	5.3776	0	0	0	0	0	0	0.512419	0	1.23e-07	2.1e-06	0	0	2.9e-06	0	0	0	0	12.9779	0	0	0	0	0	0
MAGBg0198	6.72768	5.75003	2.60606	1.76833	0.817465	1.0579	1.20119	2.53599	1.60193	0.225995	1.46069	0.847626	3.24707	5.02773	5.5146	5.70811	20.4639	71.5702	113.127	635.398	33.6711	3.2383	2.61182	0.796336	4.46095	3.09644	3.50963	2.76828	2.45885	4.36906	4.48684	1.17286	2.26551	2.00075	1.33539	5.93568	5.20142	1.82966	0.256038	1.25614	1.55128	248.84	1362.13	192.849	265.641	3869.5	1.75315	2.36985	2.80654
MAGBg0199	0	0	0	0	0	0	0	0	0	0	0	0	0	0	0	0	0	0	1.22669	0	0	0	0	0	0	0	0	0	0	0	0	0	0	0	0	0	0	0	0	0	0	0	0	0	0	0	0	0	0
MAGBg0200	0	0	0	0.274836	0.390637	0	0	0	0	0	0	0.290455	0	0.272785	0	0	0	0	0	0	0.645352	0	0	0	0.292249	0	0	0	0	0	0	0	0	0	0	0	0	0	0	0	0	0	0	0	0	0	0	0	0
MAGBg0201	54.9327	49.0147	41.3179	56.3227	20.5711	18.1641	19.4984	31.5435	25.258	11.1293	27.5513	14.6288	30.6588	39.0096	19.7877	32.3695	3.57964	0.879522	2.58995	0	3.37037	28.2557	23.0648	24.0527	24.5768	4.34618	5.86215	4.47427	3.34959	4.54712	4.99532	3.88482	2.36886	1.84866	5.41697	8.28851	7.11735	10.9426	16.1877	3.57888	5.93734	0	0	0	19.275	0	6.33352	4.03893	7.47861
MAGBg0202	3.80504	3.01287	2.63953	2.31864	6.29722	2.80945	2.08874	0.6754	2.2712	1.88336	5.16112	3.94166	2.45027	2.30137	1.86654	3.46823	3.70971	3.3863	2.22332	22.8134	1.95789	5.16909	3.55676	1.4378	1.04422	0.181551	0	0	0	0.178154	0.17726	0.180886	0	0	0	0	0	0	0	0	0.172332	2.39064	20.4453	9.10476	4.47431	30.1483	0	0	0.183401
MAGBg0203	18.6898	29.4137	22.7447	20.6834	36.9181	24.4266	10.0166	14.0666	12.4287	12.3603	33.8394	26.978	13.244	26.6344	9.89993	18.6693	22.206	206.812	63.3974	215.366	160.747	20.9416	32.2425	13.0983	15.84	0	0	0	0	0	0	0	0	0	0	0	0	0	2.68e-09	0	0	3.42594	64.252	3.73542	15.3098	151.517	0	0	0
MAGBg0204	102170	133036	148861	129430	143162	147460	66254.7	33810.2	42794.5	54280.4	140988	150096	129338	126162	124495	123925	13833.3	8476.43	1824.01	660.328	4962.68	128855	119729	113362	107174	338.201	287.909	319.674	331.361	339.137	335.255	363.932	368.107	377.296	373.489	302.028	303.15	358.679	338.949	371.302	374.299	484.565	269.866	384.942	365.707	253.484	400.679	357.969	424.088
MAGBg0205	146.291	218.457	62.3343	113.588	58.6321	92.263	36.3175	139.037	120.959	45.3066	37.4149	48.6274	129.368	138.285	104.479	122.62	0.483276	0.964471	0	5.80748	0	99.6498	150.448	106.875	118.14	0	1.39e-06	0	0	0	0	0	0	0	0	0	0	0	0	0	0	0	0	0	0	0	0	0	0.477439
MAGBg0206	283.389	608.125	1132.55	953.373	687.99	377.195	1093.06	2541.5	1410.55	2742.73	1964.71	567.623	1277.53	650.94	1006.76	920.24	1497.88	1104.01	122.214	74.2473	108.888	1302.95	729.299	1033.89	995.55	1604.84	1384.78	1652.94	1612.8	1628.41	1625.7	1763.71	1810.57	1803.56	1683.94	1533.47	1558.44	1615.48	1429.95	1793.48	1712.94	1701.1	1449.59	1721	1557.95	1065.29	1623.72	1664.37	1519.52
MAGBg0207	0.721966	0	0.728076	1.26813	0.682134	2.16521	1.53726	2.92381	0.938957	1.45889	1.63001	1.4755	1.98252	0.77794	0.755216	1.55621	0	0	0	0	0	1.70824	0	0.754657	0.607619	3.01714	0.653197	1.83096	3.97947	1.5387	2.34825	3.10091	1.60881	0.78531	1.98169	2.32054	1.47406	1.64192	1.63991	2.03129	1.00422	0	0	0	0	0	0.932545	2.39367	3.58552
MAGBg0208	63471.3	45911.9	1536.71	2005.15	1046.7	927.51	373.545	741.869	514.817	844.694	256.08	262.136	858.433	734.836	597.086	907.93	1500.98	737.634	356.337	1944.56	657.048	862.082	643.062	565.166	912.542	46.2869	50.3313	60.5034	29.449	31.701	45.5141	18.7766	16.6987	17.203	17.7336	54.1314	45.7112	54.3292	85.0192	20.2923	36.3589	19.1781	0	1.52295	94.7576	30.17	31.577	24.136	35.6277
MAGBg0209	3.2811	0	2.85295	2.70325	0.22639	0.407982	0	0	0	0	0.58376	2.64107	0	0	0	0	0	0	0	0	0	0	0	0	0	89.8815	104.255	91.3784	89.0535	81.0804	80.6	63.4479	68.208	74.7088	74.9614	73.2228	96.6103	76.2983	87.7624	63.7721	63.0169	73.8521	31.0014	42.7397	38.3859	30.4119	95.9016	85.6109	92.3531
MAGBg0210	14317	14863.9	16958.5	14830	18266.6	18656.6	13228.6	13466.7	13477	14048.5	18204.1	21397.7	17502	17088.6	17602.3	17167.7	4682.97	4145.67	2691.96	881.96	2675.55	17622.2	17041.2	16980.6	16443	1958.49	1699.66	1987.66	1943.41	1935.04	1947.46	2157.03	2161.77	2229.19	2106.35	1842.37	1824.2	2076.26	1943.28	2233.1	2204.54	2160.34	1929.74	2293.71	2142.52	1644.18	2006.76	2053.46	1968.54
MAGBg0211	3.70751	4.09775	15.6693	17.45	34.8738	12.2117	5.59227	19.0216	11.1243	20.4673	51.2406	40.8839	35.1184	68.4859	6.83319	33.6803	51.7856	541.043	86.264	420.863	327.121	51.7842	75.3212	19.4807	23.8001	0	0	0	0	0	0	0	0	0	0	0	0	0	0	0	0	0	0	0	0	0	0	0	0
MAGBg0212	156.341	133.23	43.3786	53.0715	28.9303	28.1906	29.653	47.6449	38.8402	47.8035	18.9807	15.0298	52.0436	48.4192	42.1942	56.236	22.5597	8.46873	2.38599	25.7877	3.40101	54.0069	40.0018	36.1409	54.2652	0	8.00825	3.9411	3.33009	3.93035	14.992	2.60725	3.03166	3.64866	1.48739	33.0461	8.45877	3.626	10.9683	0.880349	5.87856	14.5677	15.463	0	4.82309	182.619	6.18083	0	11.9659
MAGBg0213	8.54962	9.47223	9.91074	10.4281	11.0922	9.19401	5.6183	1.0686	1.29133	1.48117	8.73338	11.8022	12.2101	6.85659	9.9089	10.0839	0.335263	0	0.893127	0	1.13783	12.3213	10.0816	8.09347	11.3233	3.29193	0	0	3.03983	0	3.13257	2.63664	2.80263	0	3.16363	1.44764	0	3.26697	0	0	0	0	0	0	0	0	0	0	1.46108
MAGBg0214	174.914	280.548	293.654	246.882	173.939	144.086	49.4739	77.7967	55.3646	60.3347	130.209	113.699	68.2368	103.222	34.9032	65.4977	121.376	831.579	513.386	1432.29	723.993	95.4294	119.386	50.1522	54.8848	1.43071	0.441613	0.361695	0	0	1.28885	0	0	0	0	0.436341	0.801264	0	0	0	0	0	0	3.67801	2.82855	0	0	0	0.73973
MAGBg0215	111.417	134.138	78.6012	122.279	68.1138	66.9378	39.546	73.9194	69.0311	41.8099	49.3442	48.3821	117.557	106.481	75.8281	93.088	0	0.956602	0	0	0	83.7591	93.7615	90.8466	105.646	0.295937	0	0	0	0	1.75e-08	0	0	0	0	0	0	0	0	0	0	6.17483	0	0	2.89046	0	0	0	0.237285
MAGBg0216	0	0	0	0	0	0	0	0	1.03081	0	0	0	0	0	0.497049	0	0	0	0	0	0	0	0	0.748232	0	0	0	0	0	0	0	0	0	0	0	0	0	0	0	0	0	0	0	0	0	0	0	0	0
MAGBg0217	0	0	0	0	0	0	0	0.828836	0	0	0	0	0	0	0.256417	0	0.950252	1.57686	5.88181	9.41196	0	0	0	0	0	0	0	0	0	0	0	0	0	0	0	0	0	0	0	0	0	5.05147	32.4557	3.21057	0	223.352	0.18001	0	0
MAGBg0218	2.84e-05	0	0.247444	2.95391	0.751679	1.26195	1.02426	2.94554	0.830848	0.366031	0.0022039	0.00217465	0	0	0.00047228	0	0	0	0	0	0.583445	0.679899	0	0	0	0	0	0	0	0	0	0	0	0	0	0	0	0	0	0	0	0	0	0	0	0	1.64e-08	0	0
MAGBg0219	603.843	568.273	581.398	513.676	587.779	555.068	756.93	618.505	604.918	738.033	682.712	548.552	548.259	498.766	589.318	573.18	1340.64	734.471	991.437	485.005	768.239	564.61	499.696	559.094	610.587	159.558	127.101	160.154	160.272	157.563	152.777	181.986	183.464	183.749	166.963	153.158	143.883	159.647	166.347	175.559	183.034	162.876	178.753	161.523	206.491	218.288	155.043	176.21	147.671
MAGBg0220	59.5672	35.2814	0.750159	0.982412	0.238972	0.691926	0	0.287749	1.234	1.47056	0	0	0.524705	0	0.277623	0.253539	0.876503	0	0	0	0.557182	0	0.239204	0	0.252582	0.950949	0	0	0	0	0.499663	0	0	0	0.435167	0	1.22923	0.221702	0	0.815174	0	0	0	0	0	0	1.12632	0	0.651356
MAGBg0221	45.3527	46.9266	50.5523	43.9416	61.9216	60.7316	30.6833	22.5998	25.0615	24.2044	56.3332	64.9061	48.5681	45.771	51.7757	48.3922	5.97112	7.85626	3.23452	8.49068	7.03548	55.2682	52.1326	52.9886	51.0878	1969.42	1631.92	1925.94	1819.69	1912.42	1870.36	1961.15	1977.01	1972.6	1885.71	1780.61	1805.72	1759.93	1538.61	1925.48	1764.23	1664.68	1548.38	1908.92	1586.44	1361.49	1856.3	1871.11	1829.23
MAGBg0222	36.6855	24.121	0.967601	1.86278	0	0.697104	0	0	0	0	0	0	0	0	0	0.421098	0.325182	0	0	0	0	0	0.230967	0	0	7.53443	7.72074	3.72324	7.04059	4.69276	3.35503	0.882614	1.18046	0.972918	1.87416	6.21756	7.11472	2.58909	9.59192	2.11777	1.40939	0	0	0	0	0	4.90691	7.52457	6.94705
MAGBg0223	0	2.74055	5.93081	4.89631	3.70232	2.72931	4.81688	11.4299	8.52035	22.6559	7.9592	8.37757	4.54919	2.63797	3.9115	2.99273	10.1502	2.51508	0	0	0	5.60573	2.59949	4.2258	2.67626	0.193669	0	0	0	0	0	0	0	0	0	0.20211	0.191491	0	0	0.183329	0	0	0	0	0	0	0	0	0
MAGBg0224	29.7013	20.8029	23.7451	23.0926	20.689	28.3639	20.9785	21.4372	21.9225	11.2176	25.565	26.2052	17.8642	24.5318	25.4829	20.923	3.43852	0.773997	2.4794	0	1.54802	26.5357	22.4921	25.6512	28.5048	73.184	86.3473	134.828	146.98	153.283	151.595	152.206	171.706	163.46	141.68	243.247	211.244	94.2939	105.944	133.283	102.905	70.7538	118.409	18.5625	2.50811	0	111.507	106.222	142.396
[truncated: 776 more rows]
[truncated: 1 more columns]

## Sheet: Dataset S2C
Dataset S2. Fecal and cecal DNA shotgun sequencing datasets generated from gnotobiotic mouse experiments involving intact uncultured microbiomes from two participants in the proof-of-concept MDCF-2 clinical trial
[truncated: 46 more rows]

[truncated: 2 more sheets: Dataset S2D, Dataset S2E]
