# Supplementary material for: Using gnotobiotic mice to decipher effects of gut microbiome repair in undernourished children on tuft and goblet cell function
Source: Proc Natl Acad Sci U S A. 2025 Nov 25;122(48):e2523178122. doi: 10.1073/pnas.2523178122 (PMC12685025; doi:10.1073/pnas.2523178122)
Supplement: Supplementary file 4 — Dataset S03 (XLSX) [file pnas.2523178122.sd03.xlsx]

## Sheet: Dataset S3A
Dataset S3. snRNA-Seq dataset generated from the jejunums of gnotobiotic mice colonized with fecal microbiome samples obtained from two donors in the MDCF-2 clinical trial
(A) Sample metadata
Human microbiome donor		Group	Mouse ID	Tissue	Sample ID	Number of raw reads	Index
Donor 1 (PID: P23C666)		Unrepaired	1	duodenum	donor_PID_P23C666.unrepaired.postnatal_day_32.pup.m1.duodenum.snRNA_seq	426043966	GGTTTACT-CTAAACGG-TCGGCGTC-AACCGTAA
			2		donor_PID_P23C666.unrepaired.postnatal_day_32.pup.m2.duodenum.snRNA_seq	404046051	TTTCATGA-ACGTCCCT-CGCATGTG-GAAGGAAC
			4		donor_PID_P23C666.unrepaired.postnatal_day_32.pup.m4.duodenum.snRNA_seq	426455936	CAGTACTG-AGTAGTCT-GCAGTAGA-TTCCCGAC
		Repaired	1		donor_PID_P23C666.repaired.postnatal_day_32.pup.m1.duodenum.snRNA_seq	413595092	TATGATTC-CCCACAGT-ATGCTGAA-GGATGCCG
			2		donor_PID_P23C666.repaired.postnatal_day_32.pup.m2.duodenum.snRNA_seq	403756774	CTAGGTGA-TCGTTCAG-AGCCAATT-GATACGCC
			3		donor_PID_P23C666.repaired.postnatal_day_32.pup.m3.duodenum.snRNA_seq	418439893	CGCTATGT-GCTGTCCA-TTGAGATC-AAACCGAG
		Unrepaired	1	jejunum	donor_PID_P23C666.unrepaired.postnatal_day_32.pup.m1.jejunum.snRNA_seq	381549322	ACAGAGGT-TATAGTTG-CGGTCCCA-GTCCTAAC
			2		donor_PID_P23C666.unrepaired.postnatal_day_32.pup.m2.jejunum.snRNA_seq	367125269	GCATCTCC-TGTAAGGT-CTGCGATG-AACGTCAA
			4		donor_PID_P23C666.unrepaired.postnatal_day_32.pup.m4.jejunum.snRNA_seq	423463188	TCTTAAAG-CGAGGCTC-GTCCTTCT-AAGACGGA
		Repaired	1		donor_PID_P23C666.repaired.postnatal_day_32.pup.m1.jejunum.snRNA_seq	410690761	GAAACCCT-TTTCTGTC-CCGTGTGA-AGCGAAAG
			2		donor_PID_P23C666.repaired.postnatal_day_32.pup.m2.jejunum.snRNA_seq	445889703	GTCCGGTC-AAGATCAT-CCTGAAGG-TGATCTCA
			3		donor_PID_P23C666.repaired.postnatal_day_32.pup.m3.jejunum.snRNA_seq	439684216	AGTGGAAC-GTCTCCTT-TCACATCA-CAGATGGG
		Unrepaired	1	ileum	donor_PID_P23C666.unrepaired.postnatal_day_32.pup.m1.ileum.snRNA_seq	469736111	GTAATCTT-TCCGGAAG-AGTTCGGC-CAGCATCA
			2		donor_PID_P23C666.unrepaired.postnatal_day_32.pup.m2.ileum.snRNA_seq	408523098	TACTCTTC-CCTGTGCG-GGACACGT-ATGAGAAA
			4		donor_PID_P23C666.unrepaired.postnatal_day_32.pup.m4.ileum.snRNA_seq	405532834	GTGTATTA-TGTGCGGG-ACCATAAC-CAACGCCT
		Repaired	1		donor_PID_P23C666.repaired.postnatal_day_32.pup.m1.ileum.snRNA_seq	426391932	ACTTCATA-GAGATGAC-TGCCGTGG-CTAGACCT
			2		donor_PID_P23C666.repaired.postnatal_day_32.pup.m2.ileum.snRNA_seq	424829616	AATAATGG-CCAGGGCA-TGCCTCAT-GTGTCATC
			3		donor_PID_P23C666.repaired.postnatal_day_32.pup.m3.ileum.snRNA_seq	445192346	CGTTAATC-GCCACGCT-TTACTCAG-AAGGGTGA
Donor 2 (PID: P27C666)		Unrepaired	1	duodenum	donor_PID_P27C666.unrepaired.postnatal_day_32.pup.m1.duodenum.snRNA_seq	417720744	AAACCTCA-GCCTTGGT-CTGGACTC-TGTAGAAG
			2		donor_PID_P27C666.unrepaired.postnatal_day_32.pup.m2.duodenum.snRNA_seq	460110854	AAAGTGCT-GCTACCTG-TGCTGTAA-CTGCAAGC
			4		donor_PID_P27C666.unrepaired.postnatal_day_32.pup.m4.duodenum.snRNA_seq	467266763	CTGTAACT-TCTAGCGA-AGAGTGTG-GACCCTAC
		Repaired	1		donor_PID_P27C666.repaired.postnatal_day_32.pup.m1.duodenum.snRNA_seq	456832237	ACCGTATG-GATTAGAT-CTGACTGA-TGACGCCC
			2		donor_PID_P27C666.repaired.postnatal_day_32.pup.m2.duodenum.snRNA_seq	459053095	GTTCCTCA-AGGTACGC-TAAGTATG-CCCAGGAT
			4		donor_PID_P27C666.repaired.postnatal_day_32.pup.m4.duodenum.snRNA_seq	474973409	TACCACCA-CTAAGTTT-GGGTCAAG-ACTGTGGC
		Unrepaired	1	jejunum	donor_PID_P27C666.unrepaired.postnatal_day_32.pup.m1.jejunum.snRNA_seq	449691408	CCACTTAT-AACTGGCG-TTGGCATA-GGTAACGC
			2		donor_PID_P27C666.unrepaired.postnatal_day_32.pup.m2.jejunum.snRNA_seq	447721108	CCTAGACC-ATCTCTGT-TAGCTCTA-GGAGAGAG
			4		donor_PID_P27C666.unrepaired.postnatal_day_32.pup.m4.jejunum.snRNA_seq	450097336	TCAGCCGT-CAGAGGCC-GGTCAATA-ATCTTTAG
		Repaired	1		donor_PID_P27C666.repaired.postnatal_day_32.pup.m1.jejunum.snRNA_seq	456703381	ACAATTCA-TGCGCAGC-CATCACTT-GTGTGGAG
			2		donor_PID_P27C666.repaired.postnatal_day_32.pup.m2.jejunum.snRNA_seq	466800428	CGACTTGA-TACAGACT-ATTGCGTG-GCGTACAC
			4		donor_PID_P27C666.repaired.postnatal_day_32.pup.m4.jejunum.snRNA_seq	434805978	ATTACTTC-TGCGAACT-GCATTCGG-CAGCGGAA
		Unrepaired	1	ileum	donor_PID_P27C666.unrepaired.postnatal_day_32.pup.m1.ileum.snRNA_seq	410825951	GTCTCTCG-AATCTCTC-CGGAGGGA-TCAGAAAT
			2		donor_PID_P27C666.unrepaired.postnatal_day_32.pup.m2.ileum.snRNA_seq	436407205	GTTGAGAA-AGATCTGG-TCGATACT-CACCGCTC
			4		donor_PID_P27C666.unrepaired.postnatal_day_32.pup.m4.ileum.snRNA_seq	433269041	GCGCAGAA-ATCTTACC-TATGGTGT-CGAACCTG
		Repaired	1		donor_PID_P27C666.repaired.postnatal_day_32.pup.m1.ileum.snRNA_seq	413006634	TCTCAGTG-GAGACTAT-CGCTTAGC-ATAGGCCA
			2		donor_PID_P27C666.repaired.postnatal_day_32.pup.m2.ileum.snRNA_seq	397601648	GAGGATCT-AGACCATA-TCCTGCGC-CTTATGAG
			4		donor_PID_P27C666.repaired.postnatal_day_32.pup.m4.ileum.snRNA_seq	433388372	TCTCGTTT-GGCTAGCG-ATGACCGC-CAAGTAAA
(ii) Human microbiome donor 2 (PID: P27C666)

## Sheet: Dataset S3B
Dataset S3. snRNA-Seq dataset generated from the jejunums of gnotobiotic mice colonized with fecal microbiome samples obtained from two donors in the MDCF-2 clinical trial
(B) Differentially expressed genes in jejunums (q-value < 0.1; fold-difference > 1.5)
(i) Human microbiome donor 1 (PID: P23C666)
	shared differentially expressed gene for each cell type between donor 1 and 2 expriment are highlight in blue
						DESeq2 normalized read count
						Unrepaired				Repaired
Cell type		Gene	Annotation	log2 fold difference (repaired vs unrepaired)	q-value	Mouse #1	Mouse #2	Mouse #4	mean ± SD	Mouse #1	Mouse #2	Mouse #3	mean ± SD
Crypt stem cells		Hmgcs2	3-hydroxy-3-methylglutaryl-Coenzyme A synthase 2	2.43973	4.35179e-07	4.12175	18.1821	3.38786	8.6 ± 8.3	73.4782	49.6517	87.2519	70.1 ± 19.0
		Me1	malic enzyme 1, NADP(+)-dependent, cytosolic	2.01753	1.63361e-12	56.3306	56.6855	39.525	50.8 ± 9.8	233.181	161.543	294.071	229.6 ± 66.3
		Dgkh	diacylglycerol kinase, eta	1.87591	0.000399498	13.7392	12.8345	3.38786	10.0 ± 5.7	63.7311	34.2667	52.782	50.3 ± 14.9
		Slc25a20	solute carrier family 25 (mitochondrial carnitine/acylcarnitine translocase), member 20	1.42584	9.05849e-08	79.6871	59.8941	106.153	81.9 ± 23.2	233.93	212.593	257.447	234.7 ± 22.4
		G6pc	glucose-6-phosphatase, catalytic	1.4119	0.007668	9.61741	11.7649	7.905	9.8 ± 1.9	41.2377	24.4762	56.0136	40.6 ± 15.8
		Slc22a3	solute carrier family 22 (organic cation transporter), member 3	1.3379	0.0101822	5.49567	16.0431	5.64643	9.1 ± 6.0	39.7382	26.5742	51.7048	39.3 ± 12.6
		Nceh1	neutral cholesterol ester hydrolase 1	1.19008	0.00112731	71.4436	59.8941	39.525	57.0 ± 16.2	151.455	103.499	170.195	141.7 ± 34.4
		Hsd17b4	hydroxysteroid (17-beta) dehydrogenase 4	1.1489	0.000218147	133.27	185.03	220.211	179.5 ± 43.7	465.612	288.12	517.048	423.6 ± 120.1
		Rab30	RAB30, member RAS oncogene family	1.07667	0.00424499	41.2175	65.2418	84.6965	63.7 ± 21.8	175.448	108.395	169.118	151.0 ± 37.0
		Abhd6	abhydrolase domain containing 6	1.06466	0.00228438	111.287	116.58	154.712	127.5 ± 23.7	284.915	183.921	400.713	289.8 ± 108.5
		Paqr7	progestin and adipoQ receptor family member VII	1.04567	0.019771	26.1044	12.8345	19.1979	19.4 ± 6.6	48.7355	34.2667	107.718	63.6 ± 38.9
		Cpt1a	carnitine palmitoyltransferase 1a, liver	0.899647	0.0072433	171.74	97.328	83.5672	117.5 ± 47.4	234.68	239.167	239.135	237.7 ± 2.6
		Acaa1b	acetyl-Coenzyme A acyltransferase 1B	0.848523	0.0262716	6.86958	1.06954	5.64643	4.5 ± 3.1	16.4951	19.581	40.933	25.7 ± 13.3
		Slc27a2	solute carrier family 27 (fatty acid transporter), member 2	0.847684	0.0122142	70.0697	71.6591	62.1107	67.9 ± 5.1	114.716	123.78	180.967	139.8 ± 35.9
		Hsdl2	hydroxysteroid dehydrogenase like 2	0.828948	0.0223458	26.1044	33.1557	35.0079	31.4 ± 4.7	71.9786	69.2327	73.2485	71.5 ± 2.1
		Hadha	hydroxyacyl-CoA dehydrogenase trifunctional multienzyme complex subunit alpha	0.824529	0.00106845	207.461	158.292	179.557	181.8 ± 24.7	345.647	320.988	324.232	330.3 ± 13.4
		Gm20528	predicted gene 20528	0.792878	0.00210976	2268.34	1915.54	2092.57	2092.1 ± 176.4	3750.39	2769.31	4730.99	3750.2 ± 980.8
		Slc22a14	solute carrier family 22 (organic cation transporter), member 14	0.788795	0.0122142	104.418	84.4935	93.7308	94.2 ± 10.0	172.449	146.158	227.286	182.0 ± 41.4
		Vwa8	von Willebrand factor A domain containing 8	0.763768	0.000347692	472.627	497.335	501.403	490.5 ± 15.6	836.751	746.874	966.234	850.0 ± 110.3
		2210407C18Rik	RIKEN cDNA 2210407C18 gene	0.684742	0.0461298	17.8609	28.8775	57.5936	34.8 ± 20.5	87.7239	63.6381	109.873	87.1 ± 23.1
		Muc4	mucin 4	0.681685	0.0490022	21.9827	22.4603	25.9736	23.5 ± 2.2	88.4737	66.4354	31.2383	62.0 ± 28.9
		Hsd17b11	hydroxysteroid (17-beta) dehydrogenase 11	0.678472	0.0297449	123.652	56.6855	115.187	98.5 ± 36.5	228.682	158.046	203.588	196.8 ± 35.8
		Aldh18a1	aldehyde dehydrogenase 18 family, member A1	0.677524	0.012578	130.522	116.58	118.575	121.9 ± 7.5	189.694	234.972	215.437	213.4 ± 22.7
		Abcd3	ATP-binding cassette, sub-family D (ALD), member 3	0.672389	0.00412421	468.505	435.302	574.807	492.9 ± 72.9	815.008	740.58	884.368	813.3 ± 71.9
		Gm48099	predicted gene, 48099	0.664949	0.0422599	38.4697	39.5729	44.0422	40.7 ± 3.0	60.7319	123.08	87.2519	90.4 ± 31.3
		Plin2	perilipin 2	0.598171	0.0470049	46.7132	38.5034	39.525	41.6 ± 4.5	107.218	69.2327	82.9432	86.5 ± 19.2
		Ccnjl	cyclin J-like	0.593631	0.0505986	38.4697	25.6689	30.4907	31.5 ± 6.5	75.7275	65.0368	63.5539	68.1 ± 6.6
		Guca2a	guanylate cyclase activator 2a (guanylin)	-0.601013	0.0621523	41.2175	37.4338	55.335	44.7 ± 9.4	23.9929	13.9864	2.15437	13.4 ± 10.9
		Idi1	isopentenyl-diphosphate delta isomerase	-0.765107	0.0422599	35.7218	29.9471	24.8443	30.2 ± 5.4	8.99733	10.4898	7.54029	9.0 ± 1.5
		Casp4	caspase 4, apoptosis-related cysteine peptidase	-0.789023	0.0283147	81.0611	75.9372	164.876	107.3 ± 49.9	56.9831	39.1619	43.0874	46.4 ± 9.4
		Aldh1l1	aldehyde dehydrogenase 1 family, member L1	-0.8093	0.012578	119.531	118.719	97.1186	111.8 ± 12.7	54.7337	59.4422	53.8592	56.0 ± 3.0
		Ldlr	low density lipoprotein receptor	-0.82076	0.000254439	428.662	413.911	367.018	403.2 ± 32.2	222.684	218.887	228.363	223.3 ± 4.8
		Slc15a1	solute carrier family 15 (oligopeptide transporter), member 1	-0.823544	0.00112731	447.897	412.842	563.514	474.8 ± 78.8	278.167	223.782	280.068	260.7 ± 32.0
		Hmgcs1	3-hydroxy-3-methylglutaryl-Coenzyme A synthase 1	-0.851455	0.0146255	170.366	124.066	99.3772	131.3 ± 36.0	78.7266	51.7497	53.8592	61.4 ± 15.0
		Pros1	protein S (alpha)	-0.872799	0.031112	24.7305	40.6425	42.9129	36.1 ± 9.9	9.7471	9.09116	16.1578	11.7 ± 3.9
		Gm21814	predicted gene, 21814	-0.92629	0.0113818	142.887	208.56	128.739	160.1 ± 42.6	63.7311	101.401	52.782	72.6 ± 25.5
		Aacs	acetoacetyl-CoA synthetase	-0.937609	0.0113818	79.6871	75.9372	84.6965	80.1 ± 4.4	35.2395	39.1619	33.3927	35.9 ± 2.9
		Msmo1	methylsterol monoxygenase 1	-1.00043	0.00308591	126.4	106.954	107.282	113.5 ± 11.1	56.9831	48.2531	52.782	52.7 ± 4.4
		Fdft1	farnesyl diphosphate farnesyl transferase 1	-1.02172	0.012578	87.9306	62.0332	58.7229	69.6 ± 16.0	36.7391	23.7769	20.4665	27.0 ± 8.6
		Clca3a1	chloride channel accessory 3A1	-1.28781	0.00184437	76.9393	65.2418	63.24	68.5 ± 7.4	29.2413	24.4762	19.3893	24.4 ± 4.9
		Oxct1	3-oxoacid CoA transferase 1	-1.29151	5.37605e-07	164.87	160.431	188.591	171.3 ± 15.1	68.9795	67.1347	62.4767	66.2 ± 3.4
		Barx2	BarH-like homeobox 2	-1.33444	0.00786567	39.8436	40.6425	90.3429	56.9 ± 28.9	12.7462	9.79048	26.9296	16.5 ± 9.2
		S100g	S100 calcium binding protein G	-1.45002	0.00769038	27.4783	28.8775	15.81	24.1 ± 7.2	5.99822	2.79728	3.23155	4.0 ± 1.7
		Fdps	farnesyl diphosphate synthetase	-1.46192	0.00315732	49.461	45.9901	36.1372	43.9 ± 6.9	16.4951	10.4898	9.69466	12.2 ± 3.7
		9630028B13Rik	RIKEN cDNA 9630028B13 gene	-1.63479	0.00112731	45.3392	53.4769	36.1372	45.0 ± 8.7	13.496	6.9932	14.0034	11.5 ± 3.9
		Bco1	beta-carotene oxygenase 1	-1.68196	0.000271571	115.409	101.606	72.2743	96.4 ± 22.0	39.7382	8.39184	25.8524	24.7 ± 15.7
		Scarb1	scavenger receptor class B, member 1	-2.28781	0.000230302	46.7132	49.1988	15.81	37.2 ± 18.6	8.24755	1.39864	2.15437	3.9 ± 3.8
		Mt2	metallothionein 2	-2.34896	2.65767e-11	153.879	82.3544	91.4722	109.2 ± 38.9	21.7435	17.483	12.9262	17.4 ± 4.4
		Mt1	metallothionein 1	-2.3518	1.29844e-24	380.575	301.61	344.432	342.2 ± 39.5	77.227	44.7565	63.5539	61.8 ± 16.3
Proliferating TA/stem cells		Me1	malic enzyme 1, NADP(+)-dependent, cytosolic	1.44283	0.0200979	14.313	13.2281	12.9098	13.5 ± 0.7	49.8717	29.7662	143.151	74.3 ± 60.5
		Mt1	metallothionein 1	-2.07651	1.20267e-07	145.992	153.069	152.336	150.5 ± 3.9	45.4527	22.4082	40.3758	36.1 ± 12.1
		Mt2	metallothionein 2	-2.76021	6.03242e-05	45.8016	39.6844	43.8933	43.1 ± 3.1	2.52515	6.68903	11.0116	6.7 ± 4.2
Enterocyte villus base		Hmgcs2	3-hydroxy-3-methylglutaryl-Coenzyme A synthase 2	4.96828	5.53924e-08	2.54529	1.00378	0	1.2 ± 1.3	78.0009	52.5101	61.4035	64.0 ± 12.9
		Slc22a3	solute carrier family 22 (organic cation transporter), member 3	2.88692	4.72592e-06	1.27264	2.00756	6.29961	3.2 ± 2.7	30.1516	37.8382	46.6212	38.2 ± 8.2
		Me1	malic enzyme 1, NADP(+)-dependent, cytosolic	2.73927	3.12789e-22	38.1793	22.0831	34.0179	31.4 ± 8.4	249.734	172.202	261.533	227.8 ± 48.5
		Ppp1r16b	protein phosphatase 1, regulatory subunit 16B	2.02372	0.00019312	10.1811	1.00378	6.29961	5.8 ± 4.6	45.2274	27.0273	37.5243	36.6 ± 9.1
		Paqr7	progestin and adipoQ receptor family member VII	1.9953	2.45775e-08	15.2717	20.0756	15.1191	16.8 ± 2.8	84.5556	68.7265	89.831	81.0 ± 11.0
		Cpt1a	carnitine palmitoyltransferase 1a, liver	1.85305	3.56542e-13	66.1775	41.1549	49.1369	52.2 ± 12.8	228.759	213.129	171.702	204.5 ± 29.5
		Pdk4	pyruvate dehydrogenase kinase, isoenzyme 4	1.73359	0.00077556	2.54529	3.01133	12.5992	6.1 ± 5.7	39.3282	28.5717	31.8388	33.2 ± 5.5
		Dgkh	diacylglycerol kinase, eta	1.63934	4.72558e-05	30.5434	21.0793	10.0794	20.6 ± 10.2	114.052	51.7379	78.46	81.4 ± 31.3
		G6pc	glucose-6-phosphatase, catalytic	1.6067	0.00012215	5.09057	22.0831	34.0179	20.4 ± 14.5	88.4884	55.599	101.202	81.8 ± 23.5
		Plin2	perilipin 2	1.56784	8.5034e-08	40.7246	40.1511	34.0179	38.3 ± 3.7	157.313	106.565	119.396	127.8 ± 26.4
		Slc27a2	solute carrier family 27 (fatty acid transporter), member 2	1.54942	1.64689e-10	63.6322	49.1851	71.8155	61.5 ± 11.5	180.254	193.824	210.364	194.8 ± 15.1
		Mapre3	microtubule-associated protein, RP/EB family, member 3	1.45308	0.000288463	16.5444	12.0453	41.5774	23.4 ± 15.9	108.152	70.2709	64.8148	81.1 ± 23.6
		Fam13a	family with sequence similarity 13, member A	1.4097	4.48573e-11	106.902	102.385	85.6746	98.3 ± 11.2	289.717	245.562	302.469	279.2 ± 29.9
		Ccnjl	cyclin J-like	1.37892	0.000244064	25.4529	16.0604	21.4187	21.0 ± 4.7	88.4884	57.9156	54.5809	67.0 ± 18.7
		Hsdl2	hydroxysteroid dehydrogenase like 2	1.36038	4.44062e-05	22.9076	23.0869	35.2778	27.1 ± 7.1	89.7993	77.993	76.1858	81.3 ± 7.4
		Gm19605	predicted gene, 19605	1.34552	4.42042e-06	81.4492	96.3627	139.851	105.9 ± 30.3	370.34	180.697	362.735	304.6 ± 107.4
		Dapk2	death-associated protein kinase 2	1.34233	1.30844e-06	71.268	70.2644	60.4762	67.3 ± 6.0	256.944	145.175	168.291	190.1 ± 59.0
		Slc16a6	solute carrier family 16 (monocarboxylic acid transporters), member 6	1.34197	4.47378e-06	30.5434	52.1964	44.0972	42.3 ± 10.9	135.682	105.02	126.218	122.3 ± 15.7
		Acaa1b	acetyl-Coenzyme A acyltransferase 1B	1.32216	0.00415692	8.9085	5.01889	8.81945	7.6 ± 2.2	34.0844	20.0774	44.3469	32.8 ± 12.2
		Ppp2r5c	protein phosphatase 2, regulatory subunit B', gamma	1.31635	2.2573e-09	234.166	240.907	348.998	274.7 ± 64.4	913.724	615.45	664.067	731.1 ± 160.0
		Hsd17b4	hydroxysteroid (17-beta) dehydrogenase 4	1.29892	2.37906e-08	170.534	190.718	318.76	226.7 ± 80.4	663.991	548.267	590.156	600.8 ± 58.6
		Abhd6	abhydrolase domain containing 6	1.28226	4.61562e-07	120.901	140.529	212.927	158.1 ± 48.5	409.013	322.783	535.575	422.5 ± 107.0
		Nceh1	neutral cholesterol ester hydrolase 1	1.28044	6.9422e-06	41.9972	48.1813	36.5377	42.2 ± 5.8	129.783	102.704	115.984	116.2 ± 13.5
		4732463B04Rik	RIKEN cDNA 4732463B04 gene	1.25498	6.9455e-07	136.173	112.423	132.292	127.0 ± 12.7	304.793	242.473	452.566	333.3 ± 107.9
		Xylt1	xylosyltransferase 1	1.25123	6.18393e-05	41.9972	85.3211	115.913	81.1 ± 37.1	165.178	228.573	280.864	224.9 ± 57.9
		Vwa8	von Willebrand factor A domain containing 8	1.23406	1.77415e-11	332.16	380.432	473.73	395.4 ± 72.0	942.565	1093.45	893.762	976.6 ± 104.1
		Acot12	acyl-CoA thioesterase 12	1.22011	0.00021536	31.8161	34.1284	50.3968	38.8 ± 10.1	96.354	80.3096	146.686	107.8 ± 34.6
		Mpzl1	myelin protein zero-like 1	1.18298	0.000900136	24.1802	21.0793	26.4583	23.9 ± 2.7	76.0345	49.4213	77.3229	67.6 ± 15.8
		Ap1s3	adaptor-related protein complex AP-1, sigma 3	1.16917	0.00128089	15.2717	27.102	22.6786	21.7 ± 6.0	74.068	55.599	56.8551	62.2 ± 10.3
		Cyp4f16	cytochrome P450, family 4, subfamily f, polypeptide 16	1.14293	0.000189846	86.5398	67.2531	54.1766	69.3 ± 16.3	254.322	140.542	135.315	176.7 ± 67.3
		Fndc3b	fibronectin type III domain containing 3B	1.11333	8.47636e-07	99.2662	95.3589	117.173	103.9 ± 11.6	275.953	244.018	206.952	242.3 ± 34.5
		Acot4	acyl-CoA thioesterase 4	1.11206	0.00140633	27.9982	29.1096	40.3175	32.5 ± 6.8	59.6477	81.0818	123.944	88.2 ± 32.7
		Flvcr1	feline leukemia virus subgroup C cellular receptor 1	1.0877	4.94921e-06	136.173	146.552	185.208	156.0 ± 25.8	307.415	307.339	478.72	364.5 ± 98.9
		Pgm3	phosphoglucomutase 3	1.02739	0.000204324	40.7246	65.2455	78.1151	61.4 ± 19.0	152.724	134.364	141.001	142.7 ± 9.3
		Mfsd2a	major facilitator superfamily domain containing 2A	1.00714	0.00228082	47.0878	37.1398	28.9782	37.7 ± 9.1	123.884	67.9543	87.5568	93.1 ± 28.4
		Cidec	cell death-inducing DFFA-like effector c	1.00367	0.000743561	48.3604	50.1889	75.5953	58.0 ± 15.2	148.136	97.2982	163.743	136.4 ± 34.7
		BB365896	expressed sequence BB365896	0.990483	0.00142976	53.451	59.2229	26.4583	46.4 ± 17.5	127.161	95.7538	110.299	111.1 ± 15.7
		Rbp2	retinol binding protein 2, cellular	0.989955	6.31008e-06	874.306	1193.49	909.663	992.5 ± 175.0	2007.7	1613.91	2817.74	2146.5 ± 613.8
		Elmod3	ELMO/CED-12 domain containing 3	0.988416	0.000515547	50.9057	38.1436	55.4365	48.2 ± 9.0	100.942	110.426	118.259	109.9 ± 8.7
		Cdr2	cerebellar degeneration-related 2	0.968128	2.19764e-06	265.982	294.107	267.103	275.7 ± 15.9	605.654	449.425	691.358	582.1 ± 122.7
		Dhrs4	dehydrogenase/reductase (SDR family) member 4	0.960635	0.000515547	57.269	65.2455	104.573	75.7 ± 25.3	138.96	188.419	179.662	169.0 ± 26.4
		Rab30	RAB30, member RAS oncogene family	0.958329	0.00158903	62.3595	94.3551	129.772	95.5 ± 33.7	313.97	167.569	179.662	220.4 ± 81.3
		Isx	intestine specific homeobox	0.912633	0.000131356	109.447	103.389	117.173	110.0 ± 6.9	177.632	250.968	262.67	230.4 ± 46.1
		2210407C18Rik	RIKEN cDNA 2210407C18 gene	0.906271	0.00171413	47.0878	67.2531	59.2163	57.9 ± 10.2	100.942	164.48	119.396	128.3 ± 32.7
		Pex11a	peroxisomal biogenesis factor 11 alpha	0.906029	0.0094013	16.5444	35.1322	21.4187	24.4 ± 9.6	67.5133	48.6491	72.7745	63.0 ± 12.7
		Hsd17b11	hydroxysteroid (17-beta) dehydrogenase 11	0.899905	0.000747583	101.811	70.2644	125.992	99.4 ± 27.9	233.347	237.068	160.331	210.2 ± 43.3
		Hadha	hydroxyacyl-CoA dehydrogenase trifunctional multienzyme complex subunit alpha	0.896447	4.35645e-05	148.899	147.555	199.068	165.2 ± 29.4	388.693	328.96	286.55	334.7 ± 51.3
		Retsat	retinol saturase (all trans retinol 13,14 reductase)	0.891143	0.0102511	19.0897	17.0642	31.498	22.6 ± 7.8	64.8915	54.8267	48.8954	56.2 ± 8.1
		Ppa1	pyrophosphatase (inorganic) 1	0.886146	0.000102107	184.533	180.68	197.808	187.7 ± 9.0	332.323	315.833	502.599	383.6 ± 103.4
		Chd3	chromodomain helicase DNA binding protein 3	0.885633	3.29389e-07	537.056	560.108	696.736	598.0 ± 86.3	1107.74	1112.75	1291.75	1170.7 ± 104.8
		Por	P450 (cytochrome) oxidoreductase	0.875271	1.31744e-05	226.531	225.85	308.681	253.7 ± 47.6	526.342	438.614	542.397	502.5 ± 55.9
		Fhdc1	FH2 domain containing 1	0.871125	0.0133599	20.3623	15.0567	22.6786	19.4 ± 3.9	66.2024	43.2436	40.9356	50.1 ± 14.0
		Efr3b	EFR3 homolog B	0.862674	0.000217668	175.625	211.797	186.468	191.3 ± 18.6	405.736	278.767	477.583	387.4 ± 100.7
		Coq4	coenzyme Q4	0.855895	0.0094013	29.2708	43.1624	27.7183	33.4 ± 8.5	104.22	57.9156	75.0487	79.1 ± 23.4
		Ceacam20	carcinoembryonic antigen-related cell adhesion molecule 20	0.846035	0.000244064	117.083	108.408	137.331	120.9 ± 14.8	285.785	224.712	208.09	239.5 ± 40.9
		1810055G02Rik	RIKEN cDNA 1810055G02 gene	0.845295	0.00730117	34.3614	39.1473	61.7361	45.1 ± 14.6	106.842	72.5875	125.081	101.5 ± 26.7
		Miga2	mitoguardin 2	0.838	0.000515547	91.6303	83.3135	78.1151	84.4 ± 6.8	186.153	149.036	170.565	168.6 ± 18.6
		Galnt6	polypeptide N-acetylgalactosaminyltransferase 6	0.824165	2.9226e-05	167.989	192.725	196.548	185.8 ± 15.5	393.282	322.011	350.227	355.2 ± 35.9
		Dgat2	diacylglycerol O-acyltransferase 2	0.820998	0.000743561	110.72	161.608	186.468	152.9 ± 38.6	302.827	248.651	362.735	304.7 ± 57.1
		Abcd3	ATP-binding cassette, sub-family D (ALD), member 3	0.819996	3.47209e-06	455.606	406.53	549.326	470.5 ± 72.6	854.077	853.29	944.931	884.1 ± 52.7
		Tbc1d16	TBC1 domain family, member 16	0.812874	0.0133599	0	4.01511	0	1.3 ± 2.3	22.286	11.5831	15.9194	16.6 ± 5.4
		Agmat	agmatine ureohydrolase (agmatinase)	0.81149	0.015352	39.4519	37.1398	12.5992	29.7 ± 14.9	77.3454	55.599	87.5568	73.5 ± 16.3
		Acacb	acetyl-Coenzyme A carboxylase beta	0.785648	0.0128304	2.54529	0	1.25992	1.3 ± 1.3	20.975	16.2164	10.2339	15.8 ± 5.4
		Scarb2	scavenger receptor class B, member 2	0.784002	0.0133599	36.9067	22.0831	30.2381	29.7 ± 7.4	58.3368	75.6764	65.9519	66.7 ± 8.7
		Sec24d	Sec24 related gene family, member D (S. cerevisiae)	0.783772	0.000460749	358.885	500.885	464.911	441.6 ± 73.8	1086.77	674.91	757.309	839.7 ± 217.9
		Ces2c	carboxylesterase 2C	0.768703	0.0128304	22.9076	40.1511	41.5774	34.9 ± 10.4	83.2446	68.7265	77.3229	76.4 ± 7.3
		Cpt2	carnitine palmitoyltransferase 2	0.766773	0.00881377	38.1793	45.17	45.3572	42.9 ± 4.1	95.6985	96.526	73.9116	88.7 ± 12.8
		Ptafr	platelet-activating factor receptor	0.760431	0.0265152	8.9085	3.01133	5.03968	5.7 ± 3.0	21.6305	15.4442	34.113	23.7 ± 9.5
		Gm32063	predicted gene, 32063	0.755661	0.0274473	11.4538	8.03022	12.5992	10.7 ± 2.4	34.0844	23.9384	38.6614	32.2 ± 7.5
		Tgoln1	trans-golgi network protein	0.752986	0.0107406	35.634	47.1775	37.7976	40.2 ± 6.1	94.3876	83.3984	73.9116	83.9 ± 10.2
		Hadhb	hydroxyacyl-CoA dehydrogenase trifunctional multienzyme complex subunit beta	0.750371	0.00726542	50.9057	58.2191	73.0754	60.7 ± 11.3	144.859	119.692	97.7907	120.8 ± 23.6
		Lamb3	laminin, beta 3	0.748726	0.0223134	3.81793	3.01133	1.25992	2.7 ± 1.3	17.0422	11.5831	23.8791	17.5 ± 6.2
		Mttp	microsomal triglyceride transfer protein	0.736969	1.10539e-05	1032.11	1097.13	1358.19	1162.5 ± 172.6	2078.49	1915.85	2176.41	2056.9 ± 131.6
		Slc20a2	solute carrier family 20, member 2	0.732814	0.00542202	75.086	75.2833	64.256	71.5 ± 6.3	165.834	116.603	131.904	138.1 ± 25.2
		Ccser2	coiled-coil serine rich 2	0.726444	0.00382584	164.171	161.608	181.429	169.1 ± 10.8	402.458	215.446	339.993	319.3 ± 95.2
		Lpgat1	lysophosphatidylglycerol acyltransferase 1	0.720353	6.65237e-05	1018.11	1062	1241.02	1107.0 ± 118.1	2233.84	1620.09	2003.57	1952.5 ± 310.0
		Gtf2ird1	general transcription factor II I repeat domain-containing 1	0.71063	0.00542202	174.352	108.408	133.552	138.8 ± 33.3	332.323	227.029	220.598	260.0 ± 62.7
		Lipa	lysosomal acid lipase A	0.698993	0.0205242	31.8161	25.0944	51.6568	36.2 ± 13.8	75.379	68.7265	87.5568	77.2 ± 9.5
		Slc25a20	solute carrier family 25 (mitochondrial carnitine/acylcarnitine translocase), member 20	0.695292	0.0343477	55.9963	40.1511	129.772	75.3 ± 47.8	242.524	255.601	218.323	238.8 ± 18.9
		Sec22c	SEC22 homolog C, vesicle trafficking protein	0.682538	0.0157884	44.5425	45.17	45.3572	45.0 ± 0.4	91.1102	73.3597	105.75	90.1 ± 16.2
		Adcy3	adenylate cyclase 3	0.67679	0.0367381	3.81793	15.0567	13.8591	10.9 ± 6.2	42.6055	17.7608	47.7583	36.0 ± 16.0
		Adtrp	androgen dependent TFPI regulating protein	0.669846	0.00695537	106.902	123.465	195.288	141.9 ± 47.0	269.398	257.917	245.614	257.6 ± 11.9
		Fam114a1	family with sequence similarity 114, member A1	0.665286	0.0151048	75.086	51.1927	62.9961	63.1 ± 11.9	143.548	94.9816	123.944	120.8 ± 24.4
		Acaa2	acetyl-Coenzyme A acyltransferase 2 (mitochondrial 3-oxoacyl-Coenzyme A thiolase)	0.66385	0.00997351	69.9954	73.2758	97.0139	80.1 ± 14.7	137.649	171.43	133.041	147.4 ± 21.0
		Acsl5	acyl-CoA synthetase long-chain family member 5	0.660464	0.000626812	1458.45	1269.78	1198.18	1308.8 ± 134.4	2566.82	1742.1	2398.15	2235.7 ± 435.7
		Efna1	ephrin A1	0.65859	0.0221117	31.8161	37.1398	52.9167	40.6 ± 11.0	93.0767	77.2208	75.0487	81.8 ± 9.8
		Aldh18a1	aldehyde dehydrogenase 18 family, member A1	0.645508	0.01759	81.4492	78.2947	52.9167	70.9 ± 15.6	116.674	175.291	114.847	135.6 ± 34.4
		Bet1	Bet1 golgi vesicular membrane trafficking protein	0.637854	0.013229	58.5416	67.2531	75.5953	67.1 ± 8.5	129.127	124.325	113.71	122.4 ± 7.9
		Tfg	Trk-fused gene	0.618417	0.000551641	355.068	357.345	343.958	352.1 ± 7.2	618.108	518.924	596.978	578.0 ± 52.2
		Gfod1	glucose-fructose oxidoreductase domain containing 1	0.617772	0.0179203	61.0869	68.2569	90.7143	73.4 ± 15.5	157.968	112.742	133.041	134.6 ± 22.7
		Ak2	adenylate kinase 2	0.613671	0.00854745	133.628	161.608	207.887	167.7 ± 37.5	331.012	272.589	261.533	288.4 ± 37.3
		Tmem56	transmembrane protein 56	0.610301	0.0216994	49.6331	87.3287	64.256	67.1 ± 19.0	138.304	109.653	129.63	125.9 ± 14.7
		Dhrs1	dehydrogenase/reductase (SDR family) member 1	0.609616	0.024658	45.8152	49.1851	62.9961	52.7 ± 9.1	93.0767	85.7151	123.944	100.9 ± 20.3
		Gm20528	predicted gene 20528	0.609467	0.00516289	4047.01	3453	3249.34	3583.1 ± 414.4	5503.98	4646.37	7979.04	6043.1 ± 1730.5
		Aldh1a7	aldehyde dehydrogenase family 1, subfamily A7	0.607407	0.0458847	17.817	8.03022	12.5992	12.8 ± 4.9	31.4625	27.7995	45.484	34.9 ± 9.3
		Zfp956	zinc finger protein 956	0.604321	0.0437722	3.81793	8.03022	5.03968	5.6 ± 2.2	21.6305	20.8496	21.6049	21.4 ± 0.4
		Adipor2	adiponectin receptor 2	0.599597	0.000204324	1042.29	1273.79	1121.33	1145.8 ± 117.7	1757.97	1863.34	1883.04	1834.8 ± 67.2
		Crot	carnitine O-octanoyltransferase	0.591912	0.0111457	174.352	118.446	176.389	156.4 ± 32.9	277.264	285.717	231.969	265.0 ± 28.9
		Gm45669	predicted gene 45669	0.589784	0.033093	33.0887	38.1436	40.3175	37.2 ± 3.7	77.3454	67.1821	73.9116	72.8 ± 5.2
		Chka	choline kinase alpha	0.586772	0.00111143	696.136	732.758	724.455	717.8 ± 19.2	1076.94	1028.58	1355.42	1153.6 ± 176.4
		Tmem144	transmembrane protein 144	-0.595656	0.0282235	95.4483	70.2644	89.4544	85.1 ± 13.2	49.8157	40.927	42.0727	44.3 ± 4.8
		Inpp5a	inositol polyphosphate-5-phosphatase A	-0.598188	0.0101091	299.071	249.941	248.204	265.7 ± 28.9	192.708	130.503	141.001	154.7 ± 33.3
		Gm49173	predicted gene, 49173	-0.605459	0.0249038	111.993	88.3324	84.4147	94.9 ± 14.9	45.8829	43.2436	62.5406	50.6 ± 10.5
		S100g	S100 calcium binding protein G	-0.606552	0.0425583	19.0897	25.0944	13.8591	19.3 ± 5.6	5.89922	6.17766	2.2742	4.8 ± 2.2
		Abi2	abl interactor 2	-0.606735	0.0279401	268.528	126.476	195.288	196.8 ± 71.0	87.1774	77.993	141.001	102.1 ± 34.0
		Bcorl1	BCL6 co-repressor-like 1	-0.614671	0.0321907	75.086	67.2531	60.4762	67.6 ± 7.3	29.4961	27.0273	44.3469	33.6 ± 9.4
		Me2	malic enzyme 2, NAD(+)-dependent, mitochondrial	-0.622182	0.00235362	1305.73	1145.31	927.302	1126.1 ± 189.9	550.594	773.752	689.083	671.1 ± 112.7
		Ank3	ankyrin 3, epithelial	-0.629375	0.0151048	181.988	189.714	201.587	191.1 ± 9.9	75.379	94.9816	146.686	105.7 ± 36.8
		Ugt2a3	UDP glucuronosyltransferase 2 family, polypeptide A3	-0.63261	0.0122584	155.262	129.487	151.191	145.3 ± 13.9	64.8915	87.2595	90.9681	81.0 ± 14.1
		Ifi27l2b	interferon, alpha-inducible protein 27 like 2B	-0.64679	0.00584935	259.619	202.763	211.667	224.7 ± 30.6	151.413	110.426	118.259	126.7 ± 21.8
		Arl14	ADP-ribosylation factor-like 14	-0.646839	0.0377011	29.2708	36.136	42.8373	36.1 ± 6.8	13.7649	16.9886	11.371	14.0 ± 2.8
		Gm36283	predicted gene, 36283	-0.666821	0.0367679	11.4538	28.1058	26.4583	22.0 ± 9.2	6.55469	4.63325	6.82261	6.0 ± 1.2
		Rnf212b	ring finger protein 212B	-0.669276	0.0330163	22.9076	26.0982	7.55953	18.9 ± 9.9	5.24376	2.31662	4.5484	4.0 ± 1.5
		Rhpn2	rhophilin, Rho GTPase binding protein 2	-0.670564	0.00505892	332.16	288.084	196.548	272.3 ± 69.2	140.926	159.075	154.646	151.5 ± 9.5
		Pros1	protein S (alpha)	-0.672909	0.0323485	44.5425	36.136	44.0972	41.6 ± 4.7	13.7649	20.8496	17.0565	17.2 ± 3.5
		Crip1	cysteine-rich protein 1 (intestinal)	-0.675043	0.00581539	509.057	529.995	604.762	547.9 ± 50.3	425.4	234.751	239.928	300.0 ± 108.6
		Gm15655	predicted gene 15655	-0.682005	0.0151048	150.172	124.468	85.6746	120.1 ± 32.5	62.2696	47.8769	73.9116	61.4 ± 13.0
		Glud1	glutamate dehydrogenase 1	-0.685344	0.00763826	796.675	1272.79	859.266	976.2 ± 258.7	336.911	628.577	610.623	525.4 ± 163.5
		Cyp27a1	cytochrome P450, family 27, subfamily a, polypeptide 1	-0.696017	0.0156313	118.356	157.593	188.988	155.0 ± 35.4	48.5047	74.1319	110.299	77.6 ± 31.0
		Gm13944	predicted gene 13944	-0.69612	0.0343477	43.2699	24.0907	21.4187	29.6 ± 11.9	6.55469	6.17766	15.9194	9.6 ± 5.5
		Gm15952	predicted gene 15952	-0.696323	0.0111457	152.717	126.476	119.692	133.0 ± 17.4	53.7485	60.2322	94.3794	69.5 ± 21.8
		Fam118a	family with sequence similarity 118, member A	-0.704615	0.0242087	100.539	52.1964	61.7361	71.5 ± 25.6	43.261	25.4829	22.742	30.5 ± 11.1
		Meis2	Meis homeobox 2	-0.720232	0.0319434	39.4519	22.0831	25.1984	28.9 ± 9.3	5.89922	10.0387	12.5081	9.5 ± 3.3
		Msmo1	methylsterol monoxygenase 1	-0.726738	0.0101091	117.083	104.393	78.1151	99.9 ± 19.9	45.2274	47.8769	57.9922	50.4 ± 6.7
		Slc30a2	solute carrier family 30 (zinc transporter), member 2	-0.735549	0.0235059	52.1784	43.1624	39.0576	44.8 ± 6.7	22.286	15.4442	17.0565	18.3 ± 3.6
		Neu2	neuraminidase 2	-0.745009	0.0133599	274.891	217.82	211.667	234.8 ± 34.9	49.8157	145.947	137.589	111.1 ± 53.3
		Akr1c19	aldo-keto reductase family 1, member C19	-0.751319	0.00841794	439.062	305.148	507.748	417.3 ± 103.0	127.161	188.419	305.88	207.2 ± 90.8
		Bach1	BTB and CNC homology 1, basic leucine zipper transcription factor 1	-0.767497	0.00162956	249.438	237.895	156.23	214.5 ± 50.8	111.43	120.464	102.339	111.4 ± 9.1
		Gm15632	predicted gene 15632	-0.779402	0.0240978	26.7255	25.0944	8.81945	20.2 ± 9.9	5.24376	2.31662	5.68551	4.4 ± 1.8
		Slc15a1	solute carrier family 15 (oligopeptide transporter), member 1	-0.792253	2.84285e-06	736.861	725.731	758.472	740.4 ± 16.6	452.274	363.71	391.163	402.4 ± 45.3
		Fdft1	farnesyl diphosphate farnesyl transferase 1	-0.809869	0.0175508	73.8133	47.1775	31.498	50.8 ± 21.4	18.3531	21.6218	19.3307	19.8 ± 1.7
		2010001K21Rik	RIKEN cDNA 2010001K21 gene	-0.815821	0.0154456	45.8152	69.2607	51.6568	55.6 ± 12.2	17.6977	32.4327	17.0565	22.4 ± 8.7
		5033421B08Rik	RIKEN cDNA 5033421B08 gene	-0.847837	0.000747583	187.079	275.035	288.522	250.2 ± 55.1	102.909	111.198	158.057	124.1 ± 29.7
		4930444A19Rik	RIKEN cDNA 4930444A19 gene	-0.862436	0.00881377	90.3577	57.2153	57.9564	68.5 ± 18.9	35.3953	24.7106	26.1533	28.8 ± 5.8
		Zfp385b	zinc finger protein 385B	-0.884455	0.0170003	36.9067	19.0718	51.6568	35.9 ± 16.3	11.7984	10.8109	11.371	11.3 ± 0.5
		Lgals3	lectin, galactose binding, soluble 3	-0.912738	0.000551641	109.447	128.484	138.591	125.5 ± 14.8	51.1266	57.9156	68.2261	59.1 ± 8.6
		Gm16559	predicted gene 16559	-0.918479	0.00483291	129.81	86.3249	73.0754	96.4 ± 29.7	30.1516	36.2938	57.9922	41.5 ± 14.6
		Hmgcs1	3-hydroxy-3-methylglutaryl-Coenzyme A synthase 1	-0.975522	0.00150925	141.263	89.3362	80.6349	103.7 ± 32.8	50.4711	44.0158	36.3872	43.6 ± 7.1
		Pam	peptidylglycine alpha-amidating monooxygenase	-0.977298	0.00329212	52.1784	81.306	79.375	71.0 ± 16.3	25.5633	26.2551	36.3872	29.4 ± 6.1
		Gm36945	predicted gene, 36945	-0.981917	0.0078339	72.5407	83.3135	30.2381	62.0 ± 28.1	19.0086	25.4829	23.8791	22.8 ± 3.4
		Clca4b	chloride channel accessory 4B	-0.990241	2.76709e-05	361.431	248.937	338.919	316.4 ± 59.5	177.632	116.603	137.589	143.9 ± 31.0
		Gm43948	predicted gene, 43948	-0.995455	0.0133599	25.4529	11.0416	28.9782	21.8 ± 9.5	5.24376	3.86104	4.5484	4.6 ± 0.7
		1700025G04Rik	RIKEN cDNA 1700025G04 gene	-1.00412	0.000551641	402.155	319.201	202.847	308.1 ± 100.1	89.1438	128.959	181.936	133.3 ± 46.6
		Aldh1l1	aldehyde dehydrogenase 1 family, member L1	-1.01028	0.000472785	111.993	108.408	86.9346	102.4 ± 13.6	36.7063	45.5603	51.1696	44.5 ± 7.3
		Sqle	squalene epoxidase	-1.03888	0.0106282	36.9067	44.1662	18.8988	33.3 ± 13.0	11.7984	5.40545	11.371	9.5 ± 3.6
		Cers4	ceramide synthase 4	-1.08862	0.000492725	134.9	159.601	81.8949	125.5 ± 39.7	37.3618	55.599	59.1293	50.7 ± 11.7
		Gm37184	predicted gene, 37184	-1.09163	0.00128089	137.445	154.582	66.7758	119.6 ± 46.5	36.7063	37.8382	64.8148	46.5 ± 15.9
		Ptprr	protein tyrosine phosphatase, receptor type, R	-1.13544	0.00100453	108.175	95.3589	50.3968	84.6 ± 30.3	27.5297	27.7995	39.7985	31.7 ± 7.0
		Gm48342	predicted gene, 48342	-1.13915	0.00483291	94.1756	49.1851	26.4583	56.6 ± 34.5	16.3867	18.533	18.1936	17.7 ± 1.2
		Gm31497	predicted gene, 31497	-1.14834	0.00854745	17.817	16.0604	13.8591	15.9 ± 2.0	2.62188	2.31662	1.1371	2.0 ± 0.8
		Akr1c14	aldo-keto reductase family 1, member C14	-1.15631	0.00417173	44.5425	38.1436	34.0179	38.9 ± 5.3	10.4875	10.0387	17.0565	12.5 ± 3.9
		Svip	small VCP/p97-interacting protein	-1.15855	0.00019584	147.627	118.446	85.6746	117.2 ± 31.0	32.118	54.0545	50.0325	45.4 ± 11.7
		Slc13a1	solute carrier family 13 (sodium/sulfate symporters), member 1	-1.16355	2.37114e-06	1130.11	1197.51	1998.23	1441.9 ± 482.9	431.299	719.698	609.486	586.8 ± 145.5
		Grin2a	glutamate receptor, ionotropic, NMDA2A (epsilon 1)	-1.19093	0.000389898	83.9945	75.2833	81.8949	80.4 ± 4.5	35.3953	17.7608	35.2501	29.5 ± 10.1
		Ndrg1	N-myc downstream regulated gene 1	-1.19683	0.000690066	159.08	148.559	98.2738	135.3 ± 32.5	22.286	49.4213	75.0487	48.9 ± 26.4
		Ccnd2	cyclin D2	-1.27791	0.00171413	99.2662	56.2115	31.498	62.3 ± 34.3	21.6305	20.8496	12.5081	18.3 ± 5.1
		Tspan8	tetraspanin 8	-1.31318	1.97854e-07	195.987	168.635	238.125	200.9 ± 35.0	75.379	88.0317	55.718	73.0 ± 16.3
		Gm21814	predicted gene, 21814	-1.32529	0.000102107	96.7209	140.529	85.6746	107.6 ± 29.0	25.5633	54.0545	28.4275	36.0 ± 15.7
		Gm2061	predicted gene 2061	-1.36055	0.000747583	63.6322	51.1927	59.2163	58.0 ± 6.3	15.7313	7.72208	29.5646	17.7 ± 11.0
		Pcsk9	proprotein convertase subtilisin/kexin type 9	-1.43668	0.00378989	33.0887	32.1209	11.3393	25.5 ± 12.3	4.58829	6.94987	1.1371	4.2 ± 2.9
		Clca3a1	chloride channel accessory 3A1	-1.48261	3.57416e-05	54.7237	77.2909	73.0754	68.4 ± 12.0	15.0758	20.0774	27.2904	20.8 ± 6.1
		Atp8b5	ATPase, class I, type 8B, member 5	-1.52164	0.00322058	41.9972	18.068	11.3393	23.8 ± 16.1	1.31094	3.86104	5.68551	3.6 ± 2.2
		Retreg1	reticulophagy regulator 1	-1.60211	1.20943e-06	66.1775	88.3324	79.375	78.0 ± 11.1	19.6641	23.1662	23.8791	22.2 ± 2.3
		Barx2	BarH-like homeobox 2	-1.61899	2.14616e-07	83.9945	104.393	127.252	105.2 ± 21.6	37.3618	23.1662	28.4275	29.7 ± 7.2
		Oxct1	3-oxoacid CoA transferase 1	-1.77932	3.56542e-13	170.534	175.661	158.75	168.3 ± 8.7	48.5047	37.066	50.0325	45.2 ± 7.1
		9630028B13Rik	RIKEN cDNA 9630028B13 gene	-1.92121	2.37906e-08	143.809	115.434	84.4147	114.6 ± 29.7	26.2188	13.8997	38.6614	26.3 ± 12.4
		4930422I22Rik	RIKEN cDNA 4930422I22 gene	-2.05659	9.78334e-25	605.778	649.444	628.701	628.0 ± 21.8	102.909	156.758	171.702	143.8 ± 36.2
		Bco1	beta-carotene oxygenase 1	-2.39834	2.72952e-14	127.264	133.502	98.2738	119.7 ± 18.8	26.2188	13.8997	19.3307	19.8 ± 6.2
		Mt1	metallothionein 1	-2.48283	2.49747e-24	363.976	408.537	321.28	364.6 ± 43.6	84.5556	41.6992	53.4438	59.9 ± 22.1
		Scarb1	scavenger receptor class B, member 1	-2.64644	4.61562e-07	40.7246	40.1511	35.2778	38.7 ± 3.0	3.93282	3.08883	6.82261	4.6 ± 2.0
		Mt2	metallothionein 2	-2.74252	9.91862e-16	115.811	104.393	81.8949	100.7 ± 17.3	13.7649	13.8997	11.371	13.0 ± 1.4
Enterocyte villus mid		G0s2	G0/G1 switch gene 2	7.61291	5.93931e-21	0	0	3.40261	1.1 ± 2.0	312.397	224.773	513.894	350.4 ± 148.3
		Nptx1	neuronal pentraxin 1	7.01422	5.21971e-08	0	0	0	0.0 ± 0.0	95.0773	36.5114	26.3987	52.7 ± 37.1
		Gm11752	predicted gene 11752	5.52661	2.23738e-19	0	0.969408	5.95456	2.3 ± 3.2	165.706	127.79	124.954	139.5 ± 22.8
		Paqr9	progestin and adipoQ receptor family member IX	5.41331	4.46449e-08	0	0.969408	1.7013	0.9 ± 0.9	94.1718	52.4852	37.8381	61.5 ± 29.2
		Hmgcs2	3-hydroxy-3-methylglutaryl-Coenzyme A synthase 2	4.65093	9.00621e-44	16.7752	25.2046	12.7598	18.2 ± 6.4	632.943	375.383	414.459	474.3 ± 138.8
		Tbc1d16	TBC1 domain family, member 16	4.29305	1.47061e-19	2.58079	11.6329	8.50652	7.6 ± 4.6	240.863	142.623	117.914	167.1 ± 65.0
		4930528H21Rik	RIKEN cDNA 4930528H21 gene	3.91729	3.56053e-27	45.1639	56.2257	131.851	77.7 ± 47.2	988.804	1059.97	1700.95	1249.9 ± 392.2
		Gm10445	predicted gene 10445	3.81842	3.81212e-05	0	0.969408	1.7013	0.9 ± 0.9	28.0704	22.8196	31.6784	27.5 ± 4.5
		Cyp4a10	cytochrome P450, family 4, subfamily a, polypeptide 10	3.54394	3.48083e-05	0	0	3.40261	1.1 ± 2.0	37.1254	23.9606	25.5187	28.9 ± 7.2
		Me1	malic enzyme 1, NADP(+)-dependent, cytosolic	3.37365	6.19737e-09	116.136	126.023	297.728	180.0 ± 102.1	3439.08	1421.66	2291.41	2384.1 ± 1011.9
		Phgdh	3-phosphoglycerate dehydrogenase	3.26427	4.72793e-05	5.16159	0	0.850652	2.0 ± 2.8	50.7079	15.9737	32.5584	33.1 ± 17.4
		Mgll	monoglyceride lipase	3.19472	1.37995e-10	3.87119	13.5717	11.0585	9.5 ± 5.0	172.045	65.036	91.5154	109.5 ± 55.7
		Slc22a3	solute carrier family 22 (organic cation transporter), member 3	3.1305	3.1615e-15	14.1944	6.78586	12.7598	11.2 ± 3.9	132.203	115.239	86.2357	111.2 ± 23.2
		Mcm2	minichromosome maintenance complex component 2	3.1159	1.09095e-18	33.5503	17.4493	34.8767	28.6 ± 9.7	280.704	176.852	366.062	274.5 ± 94.8
		Kdelr3	KDEL (Lys-Asp-Glu-Leu) endoplasmic reticulum protein retention receptor 3	3.06064	4.90533e-36	73.5526	80.4609	74.8573	76.3 ± 3.7	881.05	536.261	596.61	671.3 ± 184.1
		Zfp532	zinc finger protein 532	2.72511	4.92192e-05	0	2.90822	3.40261	2.1 ± 1.8	36.2199	19.3967	29.9185	28.5 ± 8.5
		Nr0b2	nuclear receptor subfamily 0, group B, member 2	2.58245	3.78414e-14	27.0983	36.8375	13.6104	25.8 ± 11.7	206.454	144.905	183.031	178.1 ± 31.1
		Synpo2	synaptopodin 2	2.33056	7.85419e-07	7.74238	6.78586	14.4611	9.7 ± 4.2	93.2663	79.8687	36.9581	70.0 ± 29.4
		Pid1	phosphotyrosine interaction domain containing 1	2.28228	7.47409e-22	207.754	215.209	119.942	181.0 ± 53.0	1023.21	824.93	1013.71	954.0 ± 111.8
		Gm14232	predicted gene 14232	2.26302	2.3424e-07	12.904	12.6023	17.013	14.2 ± 2.5	85.1168	47.9212	143.433	92.2 ± 48.1
		Ephx1	epoxide hydrolase 1, microsomal	2.23674	3.53252e-09	11.6136	19.3882	11.0585	14.0 ± 4.7	99.6048	65.036	82.7159	82.5 ± 17.3
		Hrh1	histamine receptor H1	2.15107	3.54922e-05	7.74238	6.78586	6.80521	7.1 ± 0.5	88.7388	35.3704	28.1586	50.8 ± 33.1
		Acaa1b	acetyl-Coenzyme A acyltransferase 1B	2.14229	4.40252e-26	206.463	183.218	277.312	222.3 ± 49.0	1072.11	920.772	1153.62	1048.8 ± 118.2
		Acacb	acetyl-Coenzyme A carboxylase beta	2.13052	6.51048e-08	14.1944	13.5717	13.6104	13.8 ± 0.3	103.227	51.3442	76.5562	77.0 ± 25.9
		Tmprss9	transmembrane protease, serine 9	2.12384	3.66516e-11	18.0656	38.7763	46.7858	34.5 ± 14.8	213.698	180.275	147.833	180.6 ± 32.9
		Smox	spermine oxidase	2.10902	5.10068e-08	21.9367	15.5105	20.4156	19.3 ± 3.4	155.746	91.2785	68.6366	105.2 ± 45.2
		Ppp1r16b	protein phosphatase 1, regulatory subunit 16B	2.06114	9.80631e-10	45.1639	39.7457	33.1754	39.4 ± 6.0	288.854	166.583	130.233	195.2 ± 83.1
		Dmrt1	doublesex and mab-3 related transcription factor 1	2.06045	3.15449e-07	14.1944	10.6635	22.1169	15.7 ± 5.9	122.242	62.754	73.0363	86.0 ± 31.8
		Agmat	agmatine ureohydrolase (agmatinase)	2.0531	1.63277e-12	95.4893	75.6138	49.3378	73.5 ± 23.1	424.679	360.55	249.907	345.0 ± 88.4
		Paqr7	progestin and adipoQ receptor family member VII	2.03012	5.1506e-14	215.496	145.411	313.89	224.9 ± 84.6	1013.25	862.582	1216.98	1030.9 ± 177.9
		Ptafr	platelet-activating factor receptor	2.0242	1.10407e-24	118.716	167.708	186.293	157.6 ± 34.9	692.706	672.038	694.285	686.3 ± 12.4
		G6pc	glucose-6-phosphatase, catalytic	1.98032	2.10273e-18	376.796	445.928	684.775	502.5 ± 161.6	2329.85	2091.42	2040.62	2154.0 ± 154.4
		Dgkh	diacylglycerol kinase, eta	1.97048	6.27681e-11	709.718	576.798	288.371	525.0 ± 215.4	3033.42	1866.65	2212.21	2370.8 ± 599.3
		Atcay	ataxia, cerebellar, Cayman type	1.93311	1.11952e-07	16.7752	10.6635	18.7143	15.4 ± 4.2	65.1959	85.5736	68.6366	73.1 ± 10.9
		Dipk2a	divergent protein kinase domain 2A	1.90792	1.51508e-11	158.719	102.757	197.351	152.9 ± 47.6	685.462	457.534	810.439	651.1 ± 178.9
		Arsg	arylsulfatase G	1.88364	1.66893e-14	135.492	236.536	273.91	215.3 ± 71.6	824.003	861.441	946.832	877.4 ± 63.0
		6430710C18Rik	RIKEN cDNA 6430710C18 gene	1.88183	2.25835e-13	63.2294	46.5316	86.7665	65.5 ± 20.2	277.988	245.311	283.346	268.9 ± 20.6
		Gm33677	predicted gene, 33677	1.87	2.61593e-05	5.16159	8.72467	12.7598	8.9 ± 3.8	52.5189	34.2295	55.4372	47.4 ± 11.5
		Mfsd2a	major facilitator superfamily domain containing 2A	1.78613	1.45609e-13	490.351	518.633	466.157	491.7 ± 26.3	2567.09	1331.53	1667.52	1855.4 ± 638.8
		Grb14	growth factor receptor bound protein 14	1.76972	1.17455e-11	131.62	125.054	96.1236	117.6 ± 18.9	579.519	431.291	321.184	444.0 ± 129.6
		Gm32063	predicted gene, 32063	1.75487	5.57521e-16	138.072	175.463	215.215	176.3 ± 38.6	746.131	612.707	569.331	642.7 ± 92.1
		Xylt1	xylosyltransferase 1	1.73514	7.42344e-09	289.049	409.09	656.703	451.6 ± 187.5	1309.35	2286.53	1601.52	1732.5 ± 501.6
		Acot2	acyl-CoA thioesterase 2	1.72937	0.000106885	10.3232	11.6329	7.65586	9.9 ± 2.0	67.0069	30.8065	43.1178	47.0 ± 18.4
		Ahcy	S-adenosylhomocysteine hydrolase	1.69925	1.63419e-10	81.295	79.4915	113.987	91.6 ± 19.4	435.545	271.554	290.385	332.5 ± 89.7
		Acot1	acyl-CoA thioesterase 1	1.68916	0.000934995	3.87119	4.84704	3.40261	4.0 ± 0.7	32.5979	14.8328	30.7985	26.1 ± 9.8
		Lrrc75b	leucine rich repeat containing 75B	1.688	4.7272e-06	29.6791	38.7763	19.565	29.3 ± 9.6	167.517	81.0097	102.955	117.2 ± 45.0
		Gm26608	predicted gene, 26608	1.66757	5.35225e-12	70.9718	56.2257	68.0521	65.1 ± 7.8	268.027	198.531	208.55	225.0 ± 37.6
		Slc16a6	solute carrier family 16 (monocarboxylic acid transporters), member 6	1.66642	5.1506e-14	491.641	869.559	715.398	692.2 ± 190.0	2634.09	2340.15	2132.13	2368.8 ± 252.2
		Tenm3	teneurin transmembrane protein 3	1.62637	2.95083e-07	141.944	228.78	221.169	197.3 ± 48.1	384.837	916.208	839.478	713.5 ± 287.2
		Gm19696	predicted gene, 19696	1.59633	3.28943e-08	33.5503	47.501	39.9806	40.3 ± 7.0	145.785	108.393	161.912	138.7 ± 27.5
		R3hdml	R3H domain containing-like	1.57946	7.32603e-06	561.323	248.168	502.735	437.4 ± 166.5	2425.83	1435.36	908.994	1590.1 ± 770.2
		Celf5	CUGBP, Elav-like family member 5	1.57479	5.05074e-05	21.9367	14.5411	9.35717	15.3 ± 6.3	53.4244	55.9081	61.5969	57.0 ± 4.2
		Mpzl1	myelin protein zero-like 1	1.57374	3.60811e-16	418.088	411.029	328.352	385.8 ± 49.9	1240.53	1000.64	1391.21	1210.8 ± 197.0
		Dapk2	death-associated protein kinase 2	1.57069	1.4776e-10	735.526	595.217	538.462	623.1 ± 101.4	2735.51	1823.29	1500.32	2019.7 ± 640.6
		Def8	differentially expressed in FDCP 8	1.56366	1.05877e-11	112.265	110.513	175.234	132.7 ± 36.9	455.466	421.022	402.14	426.2 ± 27.0
		Opn3	opsin 3	1.55328	2.70823e-08	32.2599	50.4092	50.1884	44.3 ± 10.4	162.99	155.174	124.954	147.7 ± 20.1
		Lmf1	lipase maturation factor 1	1.54027	1.03219e-08	58.0678	39.7457	39.9806	45.9 ± 10.5	160.273	146.046	133.753	146.7 ± 13.3
		1700022H01Rik	RIKEN cDNA 1700022H01 gene	1.53666	7.41529e-06	55.4871	50.4092	64.6495	56.8 ± 7.2	255.35	102.688	235.828	198.0 ± 83.1
		4930539M17Rik	RIKEN cDNA 4930539M17 gene	1.53097	0.000623423	3.87119	8.72467	18.7143	10.4 ± 7.6	60.6684	41.0753	42.2379	48.0 ± 11.0
		Slc27a2	solute carrier family 27 (fatty acid transporter), member 2	1.51666	2.02176e-30	1432.34	1461.87	1283.63	1392.6 ± 95.5	4180.69	4179.42	3901.72	4087.3 ± 160.7
		Fam13a	family with sequence similarity 13, member A	1.51427	1.44168e-11	785.852	944.203	530.807	753.6 ± 208.6	2112.53	2550.09	2278.21	2313.6 ± 220.9
		Tfpi2	tissue factor pathway inhibitor 2	1.50559	1.5947e-06	29.6791	35.8681	24.6689	30.1 ± 5.6	79.6838	109.534	107.355	98.9 ± 16.6
		Rasa4	RAS p21 protein activator 4	1.49938	1.36479e-06	36.1311	48.4704	49.3378	44.6 ± 7.4	168.423	98.1244	172.471	146.3 ± 41.8
		Zfp956	zinc finger protein 956	1.49251	1.58712e-06	92.9086	61.0727	57.8443	70.6 ± 19.4	293.381	239.606	150.472	227.8 ± 72.2
		Lamb3	laminin, beta 3	1.49141	0.00144146	86.4566	126.992	318.144	177.2 ± 123.7	1036.8	701.704	937.153	891.9 ± 172.1
		D430001F17Rik	RIKEN cDNA D430001F17 gene	1.4692	3.79933e-05	42.5831	18.4188	27.2209	29.4 ± 12.2	117.715	102.688	73.9163	98.1 ± 22.3
		Bmp1	bone morphogenetic protein 1	1.46059	8.33108e-14	490.351	452.714	590.352	511.1 ± 71.1	1735.84	1225.41	1495.92	1485.7 ± 255.4
		Pxmp4	peroxisomal membrane protein 4	1.452	2.37162e-13	215.496	229.75	315.592	253.6 ± 54.1	783.256	726.805	698.685	736.2 ± 43.1
		Gm44040	predicted gene, 44040	1.44028	2.52721e-05	55.4871	78.5221	60.3963	64.8 ± 12.1	183.816	128.931	319.424	210.7 ± 98.1
		Coq4	coenzyme Q4	1.43278	2.27084e-08	227.11	257.863	410.865	298.6 ± 98.4	1048.57	739.356	872.916	886.9 ± 155.1
		Nipal2	NIPA-like domain containing 2	1.42069	3.48149e-06	51.6159	65.9197	30.6235	49.4 ± 17.8	154.84	134.636	162.792	150.8 ± 14.5
		Ap1s3	adaptor-related protein complex AP-1, sigma 3	1.41499	4.93674e-16	610.358	676.647	533.359	606.8 ± 71.7	1919.66	1638.45	1504.72	1687.6 ± 211.8
		Ror2	receptor tyrosine kinase-like orphan receptor 2	1.413	2.55813e-11	478.737	348.987	430.43	419.4 ± 65.6	1256.83	1376.02	931.873	1188.2 ± 229.9
		Cntnap1	contactin associated protein-like 1	1.41004	5.37036e-07	70.9718	64.9503	53.5911	63.2 ± 8.8	238.146	182.557	140.793	187.2 ± 48.8
		Fbp1	fructose bisphosphatase 1	1.40905	6.51048e-08	940.699	805.578	507.839	751.4 ± 221.5	2225.71	1680.67	2677.71	2194.7 ± 499.2
		Plekho2	pleckstrin homology domain containing, family O member 2	1.40329	2.32848e-07	121.297	60.1033	113.137	98.2 ± 33.2	303.342	277.259	281.586	287.4 ± 14.0
		Adamts13	a disintegrin-like and metallopeptidase (reprolysin type) with thrombospondin type 1 motif, 13	1.40301	0.00103115	7.74238	10.6635	25.5195	14.6 ± 9.5	80.5893	49.0622	46.6377	58.8 ± 18.9
		Clmn	calmin	1.39885	7.51884e-07	508.416	520.572	254.345	427.8 ± 150.3	1477.77	986.949	1324.33	1263.0 ± 251.1
		Gramd4	GRAM domain containing 4	1.39456	1.45609e-13	1024.57	1118.7	1378.06	1173.8 ± 183.1	3817.58	2872.99	3042.01	3244.2 ± 503.7
		Gm31793	predicted gene, 31793	1.39129	6.3871e-08	58.0678	72.7056	51.0391	60.6 ± 11.1	168.423	200.813	154.872	174.7 ± 23.6
		Akr1d1	aldo-keto reductase family 1, member D1	1.38849	4.97426e-07	49.0351	45.5622	49.3378	48.0 ± 2.1	148.502	108.393	161.912	139.6 ± 27.8
		Gal3st2c	galactose-3-O-sulfotransferase 2C	1.38568	0.0029525	3.87119	3.87763	4.25326	4.0 ± 0.2	32.5979	19.3967	16.7192	22.9 ± 8.5
		Ccnjl	cyclin J-like	1.38112	1.06781e-07	367.763	270.465	398.956	345.7 ± 67.0	1331.08	911.645	728.603	990.4 ± 308.9
		Ces2h	carboxylesterase 2H	1.379	9.44786e-05	18.0656	22.2964	33.1754	24.5 ± 7.8	78.7783	96.9835	62.4769	79.4 ± 17.3
		Bbox1	butyrobetaine (gamma), 2-oxoglutarate dioxygenase 1 (gamma-butyrobetaine hydroxylase)	1.35625	3.45619e-09	631.004	732.872	410.865	591.6 ± 164.6	1561.08	1524.35	1794.23	1626.6 ± 146.4
		Pdia5	protein disulfide isomerase associated 5	1.35622	0.000208445	46.4543	66.8892	92.721	68.7 ± 23.2	334.129	207.659	123.194	221.7 ± 106.2
		4930408O17Rik	RIKEN cDNA 4930408O17 gene	1.35103	0.000357261	41.2927	28.1128	15.3117	28.2 ± 13.0	104.132	62.754	104.715	90.5 ± 24.1
		Gm15722	predicted gene 15722	1.34206	3.41053e-07	145.815	158.014	166.728	156.9 ± 10.5	511.606	284.104	519.174	438.3 ± 133.6
		Fam47e	family with sequence similarity 47, member E	1.34068	0.000132628	21.9367	22.2964	15.3117	19.8 ± 3.9	60.6684	57.0491	64.2368	60.7 ± 3.6
		Nceh1	neutral cholesterol ester hydrolase 1	1.33996	1.05877e-11	601.325	530.266	461.053	530.9 ± 70.1	1698.71	1202.59	1342.81	1414.7 ± 255.8
		Slc6a3	solute carrier family 6 (neurotransmitter transporter, dopamine), member 3	1.33048	9.51296e-06	91.6182	77.5526	159.072	109.4 ± 43.6	324.168	247.593	373.981	315.2 ± 63.7
		Tubb2a	tubulin, beta 2A class IIA	1.32462	0.00193313	10.3232	11.6329	35.7274	19.2 ± 14.3	74.2509	46.7803	108.235	76.4 ± 30.8
		Plcg2	phospholipase C, gamma 2	1.32221	0.000130569	434.864	399.396	214.364	349.5 ± 118.4	1430.69	1199.17	542.053	1057.3 ± 461.0
		Gm43661	predicted gene 43661	1.32184	0.000331994	16.7752	20.3576	13.6104	16.9 ± 3.4	55.2354	46.7803	57.1971	53.1 ± 5.5
		Fhdc1	FH2 domain containing 1	1.31884	5.22408e-09	223.239	256.893	347.066	275.7 ± 64.0	877.428	662.91	678.446	739.6 ± 119.6
		Ppa1	pyrophosphatase (inorganic) 1	1.30942	3.19767e-08	1372.98	1690.65	1864.63	1642.8 ± 249.3	5291.73	3044.14	4855.6	4397.2 ± 1191.9
		Rab30	RAB30, member RAS oncogene family	1.30305	6.61375e-07	1597.51	2409.95	3240.13	2415.9 ± 821.3	7975.63	5965.05	5754.91	6565.2 ± 1226.0
		Ces2a	carboxylesterase 2A	1.27466	5.59918e-10	272.274	236.536	228.825	245.9 ± 23.2	533.338	764.458	589.57	629.1 ± 120.5
		Pdk4	pyruvate dehydrogenase kinase, isoenzyme 4	1.27243	4.71286e-05	243.885	454.652	701.788	466.8 ± 229.2	1338.33	1180.92	1408.81	1309.4 ± 116.7
		Adh4	alcohol dehydrogenase 4 (class II), pi polypeptide	1.27185	0.000194138	60.6486	67.8586	49.3378	59.3 ± 9.3	93.2663	211.082	213.829	172.7 ± 68.8
		Plpp3	phospholipid phosphatase 3	1.26795	5.52516e-08	316.147	335.415	482.319	378.0 ± 90.9	1110.14	1061.11	777.001	982.8 ± 179.9
		Gm15759	predicted gene 15759	1.26611	0.000418748	18.0656	21.327	42.5326	27.3 ± 13.3	74.2509	83.2917	93.2753	83.6 ± 9.5
		Miga2	mitoguardin 2	1.24618	8.83211e-11	856.823	1128.39	1082.03	1022.4 ± 145.3	3013.5	2438.28	2199.01	2550.3 ± 418.6
		Gm16105	predicted gene 16105	1.24458	0.00262797	23.2271	8.72467	7.65586	13.2 ± 8.7	48.8969	35.3704	53.6773	46.0 ± 9.5
		Gm36608	predicted gene, 36608	1.2444	2.54337e-06	49.0351	51.3786	63.7989	54.7 ± 7.9	160.273	122.085	148.713	143.7 ± 19.6
		Zmynd12	zinc finger, MYND domain containing 12	1.23309	1.90893e-05	59.3582	46.5316	89.3184	65.1 ± 22.0	177.478	188.262	155.752	173.8 ± 16.6
		Xylb	xylulokinase homolog (H. influenzae)	1.2249	2.48196e-06	60.6486	86.2773	64.6495	70.5 ± 13.8	160.273	170.006	214.709	181.7 ± 29.0
		Edaradd	EDAR (ectodysplasin-A receptor)-associated death domain	1.22313	2.82934e-05	110.974	163.83	74.8573	116.6 ± 44.7	352.239	265.849	305.345	307.8 ± 43.2
		Gm20528	predicted gene 20528	1.22156	7.26034e-06	20590.9	15111.1	16230.4	17310.8 ± 2895.2	37114.6	32008	65489.8	44870.8 ± 18038.2
		Sh3tc1	SH3 domain and tetratricopeptide repeats 1	1.22046	0.00104955	127.749	69.7974	80.8119	92.8 ± 30.8	438.261	269.272	132.873	280.1 ± 153.0
		Mirt1	myocardial infarction associated transcript 1	1.21905	0.00107582	21.9367	23.2658	15.3117	20.2 ± 4.3	75.1564	41.0753	65.1167	60.4 ± 17.5
		Bet1	Bet1 golgi vesicular membrane trafficking protein	1.21628	2.3185e-10	711.009	751.291	991.009	817.8 ± 151.4	2249.26	1955.64	1789.83	1998.2 ± 232.7
		Gm5485	predicted gene 5485	1.21333	7.55076e-06	548.419	738.689	1168.8	818.6 ± 317.8	1980.32	1887.18	2464.76	2110.8 ± 310.1
		Abhd6	abhydrolase domain containing 6	1.20699	8.79162e-17	3035.01	3189.35	3646.74	3290.4 ± 318.1	8041.73	7241.81	8158.07	7813.9 ± 498.8
		Fndc3b	fibronectin type III domain containing 3B	1.20416	3.674e-09	596.163	595.217	817.476	669.6 ± 128.0	1793.79	1744.56	1362.17	1633.5 ± 236.3
		Det1	de-etiolated homolog 1 (Arabidopsis)	1.20375	1.99765e-07	91.6182	97.9102	85.0652	91.5 ± 6.4	257.161	235.042	188.311	226.8 ± 35.2
		Sectm1a	secreted and transmembrane 1A	1.19506	2.04201e-06	56.7774	76.5832	56.143	63.2 ± 11.6	151.218	171.147	153.112	158.5 ± 11.0
		Abhd3	abhydrolase domain containing 3	1.19028	2.94431e-08	703.266	642.718	984.204	776.7 ± 182.2	2074.5	1984.17	1605.04	1887.9 ± 249.1
		Mfhas1	malignant fibrous histiocytoma amplified sequence 1	1.18438	0.00137532	139.363	125.054	229.676	164.7 ± 56.7	837.586	381.088	253.427	490.7 ± 307.1
		Vkorc1l1	vitamin K epoxide reductase complex, subunit 1-like 1	1.18365	2.19461e-06	892.954	1046.96	1432.5	1124.1 ± 277.9	3579.43	2143.9	2642.51	2788.6 ± 728.8
		Dna2	DNA replication helicase/nuclease 2	1.18201	1.9251e-07	98.0701	77.5526	101.228	92.3 ± 12.9	247.201	203.095	222.629	224.3 ± 22.1
		Gm37083	predicted gene, 37083	1.17936	0.000479053	18.0656	38.7763	40.8313	32.6 ± 12.6	104.132	91.2785	78.3161	91.2 ± 12.9
		4931419H13Rik	RIKEN cDNA 4931419H13 gene	1.16999	1.06918e-08	171.623	176.432	136.104	161.4 ± 22.0	370.349	350.281	427.659	382.8 ± 40.2
		Abcc3	ATP-binding cassette, sub-family C (CFTR/MRP), member 3	1.16832	2.89462e-07	309.695	261.74	240.734	270.7 ± 35.3	818.57	621.835	515.654	652.0 ± 153.7
		Aldh18a1	aldehyde dehydrogenase 18 family, member A1	1.16741	4.09243e-06	192.269	229.75	133.552	185.2 ± 48.5	421.962	548.812	394.22	455.0 ± 82.4
		Fyb2	FYN binding protein 2	1.16342	7.62616e-07	225.819	234.597	318.994	259.8 ± 51.4	758.808	635.527	495.415	629.9 ± 131.8
		BB365896	expressed sequence BB365896	1.16169	0.000304835	375.505	376.13	136.104	295.9 ± 138.4	774.201	755.33	818.359	782.6 ± 32.3
		Ttll2	tubulin tyrosine ligase-like family, member 2	1.16128	5.41839e-05	68.391	91.1244	135.254	98.3 ± 34.0	294.287	254.439	204.15	251.0 ± 45.2
		Cuedc1	CUE domain containing 1	1.15931	1.61618e-06	169.042	151.228	113.987	144.8 ± 28.1	396.608	277.259	372.221	348.7 ± 63.1
		Acot12	acyl-CoA thioesterase 12	1.15863	6.51048e-08	2232.39	2822.92	3740.32	2931.9 ± 759.8	6283.25	7574.98	7058.13	6972.1 ± 650.1
		Aldh1a7	aldehyde dehydrogenase family 1, subfamily A7	1.1512	9.88651e-05	123.878	88.2161	173.533	128.5 ± 42.8	325.979	410.753	246.388	327.7 ± 82.2
		Fbf1	Fas (TNFRSF6) binding factor 1	1.14846	0.000287123	34.8407	48.4704	70.6041	51.3 ± 18.0	124.959	112.957	168.072	135.3 ± 29.0
		4632428C04Rik	RIKEN cDNA 4632428C04 gene	1.14832	0.000760575	29.6791	22.2964	22.1169	24.7 ± 4.3	78.7783	68.4589	52.7974	66.7 ± 13.1
		Ltc4s	leukotriene C4 synthase	1.13986	0.000159735	29.6791	35.8681	30.6235	32.1 ± 3.3	81.4948	75.3048	87.9956	81.6 ± 6.3
		Cyp4f16	cytochrome P450, family 4, subfamily f, polypeptide 16	1.13973	2.6779e-05	1062	903.488	839.593	935.0 ± 114.5	3358.49	1842.69	1680.72	2294.0 ± 925.5
		Morc1	microrchidia 1	1.13923	0.00359025	10.3232	8.72467	22.9676	14.0 ± 7.8	50.7079	45.6393	42.2379	46.2 ± 4.3
		Ceacam18	carcinoembryonic antigen-related cell adhesion molecule 18	1.13601	5.58516e-11	625.842	691.188	611.619	642.9 ± 42.4	1556.55	1233.4	1620.88	1470.3 ± 207.6
		Plin2	perilipin 2	1.12942	1.40752e-06	725.203	566.134	516.346	602.6 ± 109.1	1769.34	1072.52	1420.25	1420.7 ± 348.4
		1700037H04Rik	RIKEN cDNA 1700037H04 gene	1.12778	0.00176281	19.3559	12.6023	20.4156	17.5 ± 4.2	49.8024	46.7803	51.9174	49.5 ± 2.6
		Hnf4aos	hepatic nuclear factor 4 alpha, opposite strand	1.12413	7.62616e-07	6916.53	5692.36	6799.26	6469.4 ± 675.5	19701.8	14636.5	11120.9	15153.1 ± 4313.7
		Azin2	antizyme inhibitor 2	1.11998	0.000178614	41.2927	39.7457	56.9937	46.0 ± 9.5	132.203	125.508	90.6355	116.1 ± 22.3
		2610318M16Rik	RIKEN cDNA 2610318M16 gene	1.11599	0.000204486	140.653	91.1244	123.344	118.4 ± 25.1	422.868	241.888	221.749	295.5 ± 110.8
		Leap2	liver-expressed antimicrobial peptide 2	1.11106	0.000147041	678.749	1010.12	1139.87	942.9 ± 237.8	3366.64	1600.8	2026.54	2331.3 ± 921.5
		Cpt1a	carnitine palmitoyltransferase 1a, liver	1.11017	1.50962e-09	722.622	708.637	759.632	730.3 ± 26.3	2002.96	1494.69	1451.93	1649.9 ± 306.5
		Czib	CXXC motif containing zinc binding protein	1.10707	2.7559e-06	109.684	97.9102	133.552	113.7 ± 18.2	301.531	219.069	275.426	265.3 ± 42.1
		Helz2	helicase with zinc finger 2, transcriptional coactivator	1.10603	2.85325e-09	556.161	639.809	754.528	650.2 ± 99.6	1669.74	1377.17	1358.65	1468.5 ± 174.5
		Ppp2r5c	protein phosphatase 2, regulatory subunit B', gamma	1.10538	2.10043e-05	4578.33	4524.23	6151.91	5084.8 ± 924.5	17030.6	9890.03	9316.09	12078.9 ± 4297.9
		St8sia3os	ST8 alpha-N-acetyl-neuraminide alpha-2,8-sialyltransferase 3, opposite strand	1.10431	3.8478e-13	388.409	407.151	425.326	407.0 ± 18.5	864.751	970.976	876.436	904.1 ± 58.2
		Isx	intestine specific homeobox	1.09562	6.29282e-06	624.552	899.611	1217.28	913.8 ± 296.6	1985.76	2250.02	2149.73	2128.5 ± 133.4
		Hsdl2	hydroxysteroid dehydrogenase like 2	1.09415	1.31811e-06	378.086	372.253	592.904	447.7 ± 125.7	1123.72	1015.47	948.592	1029.3 ± 88.4
		B230206L02Rik	RIKEN cDNA B230206L02 gene	1.0917	0.000198434	132.911	210.362	293.475	212.2 ± 80.3	508.89	411.894	642.368	521.1 ± 115.7
		Arhgef10	Rho guanine nucleotide exchange factor (GEF) 10	1.08978	3.27852e-05	72.2622	49.4398	54.4417	58.7 ± 12.0	127.675	146.046	138.153	137.3 ± 9.2
		2010308F09Rik	RIKEN cDNA 2010308F09 gene	1.08467	0.00225423	42.5831	50.4092	121.643	71.5 ± 43.6	233.619	144.905	219.109	199.2 ± 47.6
		Mapre3	microtubule-associated protein, RP/EB family, member 3	1.08441	4.42633e-05	753.592	680.524	1299.8	911.3 ± 338.4	2514.57	1814.16	2120.69	2149.8 ± 351.1
		Gm10851	predicted gene 10851	1.08384	0.00819272	209.044	231.689	791.106	410.6 ± 329.7	3108.58	1438.78	2110.13	2219.2 ± 840.2
		Prrx1	paired related homeobox 1	1.07998	3.05978e-08	614.229	646.595	782.6	681.1 ± 89.3	1466	1799.33	1292.66	1519.3 ± 257.5
		Armc9	armadillo repeat containing 9	1.07518	0.0014685	100.651	100.818	176.085	125.9 ± 43.5	414.718	405.049	175.111	331.6 ± 135.6
		Cdr2	cerebellar degeneration-related 2	1.07056	2.53249e-07	3553.75	5124.29	5450.98	4709.7 ± 1014.3	11364.9	9028.59	11140.2	10511.2 ± 1288.9
		Ugt1a7c	UDP glucuronosyltransferase 1 family, polypeptide A7C	1.06997	1.89243e-05	94.1989	66.8892	89.3184	83.5 ± 14.6	164.801	191.685	218.229	191.6 ± 26.7
		Oit1	oncoprotein induced transcript 1	1.05995	1.98785e-05	317.438	237.505	339.41	298.1 ± 53.6	884.672	622.976	535.013	680.9 ± 181.9
		Vwa8	von Willebrand factor A domain containing 8	1.05164	1.73502e-12	7422.36	8022.82	8534.59	7993.3 ± 556.7	17540.4	18556.9	15158.1	17085.2 ± 1744.5
		Gtf2ird1	general transcription factor II I repeat domain-containing 1	1.04811	9.88651e-05	796.175	738.689	763.885	766.2 ± 28.8	2606.02	1469.58	1247.78	1774.5 ± 728.6
		Bri3bp	Bri3 binding protein	1.04748	3.16256e-09	255.499	270.465	254.345	260.1 ± 9.0	627.51	553.376	503.335	561.4 ± 62.5
		Gm19605	predicted gene, 19605	1.04159	4.71286e-05	1891.72	1889.38	1805.93	1862.3 ± 48.9	5387.71	2615.13	4706.88	4236.6 ± 1444.9
		Fmo1	flavin containing monooxygenase 1	1.0383	0.00331354	18.0656	14.5411	17.013	16.5 ± 1.8	45.2749	43.3573	45.7577	44.8 ± 1.3
		Gm47448	predicted gene, 47448	1.0344	0.00110439	46.4543	31.0211	67.2015	48.2 ± 18.2	102.321	138.059	118.794	119.7 ± 17.9
		Chad	chondroadherin	1.03073	0.000384892	51.6159	54.2869	55.2924	53.7 ± 1.9	162.084	94.7015	122.314	126.4 ± 33.9
		Retsat	retinol saturase (all trans retinol 13,14 reductase)	1.02962	1.22952e-07	563.903	391.641	552.073	502.5 ± 96.2	1159.94	1039.43	1046.27	1081.9 ± 67.7
		Sae1	SUMO1 activating enzyme subunit 1	1.02449	5.22408e-09	442.606	417.815	359.826	406.7 ± 42.5	898.254	925.336	764.682	862.8 ± 86.0
		Por	P450 (cytochrome) oxidoreductase	1.01688	9.36752e-07	3380.84	3897.99	5410.14	4229.7 ± 1054.5	9431.67	8308.63	9597.68	9112.7 ± 701.2
		2810408I11Rik	RIKEN cDNA 2810408I11 gene	1.01683	0.00028037	67.1006	101.788	145.461	104.8 ± 39.3	255.35	236.183	239.348	243.6 ± 10.3
		Gm49086	predicted gene, 49086	1.0054	0.0028395	18.0656	20.3576	27.2209	21.9 ± 4.8	54.3299	51.3442	64.2368	56.6 ± 6.7
		Flvcr1	feline leukemia virus subgroup C cellular receptor 1	0.999137	3.52439e-06	3013.08	3772.94	5044.36	3943.5 ± 1026.3	8190.23	7819.15	9338.09	8449.2 ± 791.9
		Gm13387	predicted gene 13387	0.997796	0.00952341	9.03278	5.81645	11.9091	8.9 ± 3.0	37.1254	37.6524	20.239	31.7 ± 9.9
		Slc25a30	solute carrier family 25, member 30	0.993446	4.26337e-05	104.522	91.1244	113.987	103.2 ± 11.5	268.933	182.557	223.509	225.0 ± 43.2
		Adcy3	adenylate cyclase 3	0.991882	7.77251e-05	189.688	184.188	240.734	204.9 ± 31.2	597.629	369.678	385.421	450.9 ± 127.3
		Smco4	single-pass membrane protein with coiled-coil domains 4	0.990585	0.00266937	158.719	124.084	125.896	136.2 ± 19.5	510.701	342.295	168.072	340.4 ± 171.3
		Slc9a5	solute carrier family 9 (sodium/hydrogen exchanger), member 5	0.983513	0.00799585	6.45198	17.4493	24.6689	16.2 ± 9.2	55.2354	59.3311	37.8381	50.8 ± 11.4
		Ddc	dopa decarboxylase	0.980942	1.01411e-05	1264.59	1878.71	1934.38	1692.6 ± 371.7	2919.33	3982.03	3914.04	3605.1 ± 594.9
		AC106834.1	NA	0.978876	0.00423426	29.6791	31.0211	20.4156	27.0 ± 5.8	74.2509	88.9966	46.6377	70.0 ± 21.5
		Acot4	acyl-CoA thioesterase 4	0.976884	5.52516e-08	749.72	706.698	978.249	811.6 ± 146.0	1748.52	1638.45	1642	1676.3 ± 62.5
		Hsd17b13	hydroxysteroid (17-beta) dehydrogenase 13	0.973567	5.95115e-08	218.077	234.597	214.364	222.3 ± 10.8	479.009	487.199	408.3	458.2 ± 43.4
		Il15ra	interleukin 15 receptor, alpha chain	0.966596	6.3871e-08	898.116	968.439	1016.53	961.0 ± 59.6	2313.55	1929.4	1666.64	1969.9 ± 325.3
		Plcb1	phospholipase C, beta 1	0.966524	1.92383e-05	81.295	115.36	96.1236	97.6 ± 17.1	209.17	211.082	202.39	207.5 ± 4.6
		Wipi1	WD repeat domain, phosphoinositide interacting 1	0.964522	0.000568701	167.752	150.258	110.585	142.9 ± 29.3	281.61	239.606	434.698	318.6 ± 102.7
		Elmod3	ELMO/CED-12 domain containing 3	0.960506	1.56232e-07	681.329	792.976	979.951	818.1 ± 150.9	1657.06	1608.78	1762.55	1676.1 ± 78.6
		Dhrs4	dehydrogenase/reductase (SDR family) member 4	0.959364	7.26996e-08	867.146	841.446	1144.98	951.2 ± 168.3	1874.38	2043.5	1905.98	1941.3 ± 89.9
		Rsad1	radical S-adenosyl methionine domain containing 1	0.953762	2.63103e-05	112.265	125.054	104.63	114.0 ± 10.3	283.421	216.787	217.349	239.2 ± 38.3
		Nrarp	Notch-regulated ankyrin repeat protein	0.948212	0.00363267	24.5175	27.1434	39.13	30.3 ± 7.8	90.5498	55.9081	77.4361	74.6 ± 17.5
		C730002L08Rik	RIKEN cDNA C730002L08 gene	0.94754	0.000108568	278.726	360.62	390.449	343.3 ± 57.8	524.283	886.543	787.56	732.8 ± 187.2
		Hsd17b4	hydroxysteroid (17-beta) dehydrogenase 4	0.947171	1.5568e-05	3240.19	3523.8	5151.55	3971.8 ± 1031.4	9514.07	7790.62	7481.38	8262.0 ± 1095.3
		Hectd2	HECT domain E3 ubiquitin protein ligase 2	0.945988	3.84051e-07	307.114	357.712	417.67	360.8 ± 55.3	789.594	743.92	671.406	735.0 ± 59.6
		Adgrl2	adhesion G protein-coupled receptor L2	0.941875	0.00096926	138.072	92.0938	84.2145	104.8 ± 29.1	230.902	296.655	171.591	233.0 ± 62.6
		Unc93a	unc-93 homolog A	0.93505	2.3424e-07	247.756	237.505	198.202	227.8 ± 26.2	441.883	451.829	476.056	456.6 ± 17.6
		Nol9	nucleolar protein 9	0.931156	0.00114558	67.1006	102.757	69.7534	79.9 ± 19.9	221.847	181.416	131.993	178.4 ± 45.0
		Flvcr2	feline leukemia virus subgroup C cellular receptor 2	0.9297	0.000634101	201.302	194.851	370.884	255.7 ± 99.8	645.62	531.698	498.935	558.8 ± 77.0
		Gm14286	predicted gene 14286	0.924283	0.000269143	91.6182	68.828	77.4093	79.3 ± 11.5	201.021	154.033	146.953	167.3 ± 29.4
		Chd6	chromodomain helicase DNA binding protein 6	0.923984	7.42344e-09	1216.84	1367.83	1057.36	1214.0 ± 155.3	2371.5	2304.78	2505.23	2393.8 ± 102.1
		Lpgat1	lysophosphatidylglycerol acyltransferase 1	0.923661	1.61618e-06	19495.3	17559.9	21468.7	19508.0 ± 1954.5	47487	38276.5	31907.2	39223.6 ± 7833.0
		Nop2	NOP2 nucleolar protein	0.918167	0.000198434	91.6182	84.3385	114.838	96.9 ± 15.9	244.485	187.121	180.391	204.0 ± 35.2
		Apoc2	apolipoprotein C-II	0.910596	0.00168411	1681.39	1754.63	2534.94	1990.3 ± 473.1	6287.78	2629.96	4358.42	4425.4 ± 1829.8
		Plscr4	phospholipid scramblase 4	0.905808	0.014926	91.6182	177.402	286.67	185.2 ± 97.8	398.419	734.792	1262.74	798.6 ± 435.7
		Ccser2	coiled-coil serine rich 2	0.904203	5.05074e-05	3859.58	4572.7	6003.05	4811.8 ± 1091.6	11998.8	8921.34	8454.62	9791.6 ± 1925.7
		Fgd5	FYVE, RhoGEF and PH domain containing 5	0.903546	0.00149029	109.684	96.9408	76.5586	94.4 ± 16.7	251.729	135.777	229.668	205.7 ± 61.6
		Gm17753	predicted gene, 17753	0.896953	0.00156706	52.9063	60.1033	36.578	49.9 ± 12.1	109.565	96.9835	117.914	108.2 ± 10.5
		Shank2	SH3 and multiple ankyrin repeat domains 2	0.887794	0.000140862	272.274	390.671	396.404	353.1 ± 70.1	870.184	718.819	571.971	720.3 ± 149.1
		Sat2	spermidine/spermine N1-acetyl transferase 2	0.878089	0.00597839	20.6463	20.3576	24.6689	21.9 ± 2.4	54.3299	52.4852	50.1575	52.3 ± 2.1
		Zyg11a	zyg-11 family member A, cell cycle regulator	0.87731	0.00011728	449.058	289.853	273.91	337.6 ± 96.8	727.115	636.668	666.127	676.6 ± 46.1
		Ano9	anoctamin 9	0.876563	1.12058e-05	428.412	401.335	432.982	420.9 ± 17.1	998.765	810.097	669.646	826.2 ± 165.1
		Saysd1	SAYSVFN motif domain containing 1	0.875209	8.20672e-05	243.885	312.149	274.76	276.9 ± 34.2	681.84	539.684	441.738	554.4 ± 120.7
		Pomgnt2	protein O-linked mannose beta 1,4-N-acetylglucosaminyltransferase 2	0.872619	0.0125243	14.1944	12.6023	20.4156	15.7 ± 4.1	57.0464	49.0622	28.1586	44.8 ± 14.9
		Gm14372	predicted gene 14372	0.869557	0.00369777	40.0023	45.5622	39.13	41.6 ± 3.5	121.337	70.7409	86.2357	92.8 ± 25.9
		Soga1	suppressor of glucose, autophagy associated 1	0.864313	0.0132746	11.6136	14.5411	9.35717	11.8 ± 2.6	37.1254	33.0885	29.9185	33.4 ± 3.6
		Dab1	disabled 1	0.860977	0.00034663	4304.76	5814.51	5002.68	5040.7 ± 755.6	12899.7	10696.7	6975.41	10190.6 ± 2994.4
		Lipa	lysosomal acid lipase A	0.859979	3.64523e-06	1360.08	1183.65	1540.53	1361.4 ± 178.4	2995.39	2226.06	2637.23	2619.6 ± 385.0
		Lyzl4	lysozyme-like 4	0.858569	0.000113747	535.515	545.777	691.58	591.0 ± 87.3	1490.45	1070.24	953.872	1171.5 ± 282.3
		Lpar2	lysophosphatidic acid receptor 2	0.857912	0.00484857	28.3887	38.7763	45.0845	37.4 ± 8.4	106.849	67.3179	81.8359	85.3 ± 20.0
		Usp36	ubiquitin specific peptidase 36	0.857852	6.13109e-05	326.47	358.681	344.514	343.2 ± 16.1	838.491	657.206	528.853	674.9 ± 155.6
		Cbl	Casitas B-lineage lymphoma	0.85743	0.000376882	3638.92	3232.01	3006.2	3292.4 ± 320.6	9142.82	5968.48	4828.32	6646.5 ± 2235.7
		Unc93a2	unc-93 homolog A2	0.85261	2.49534e-10	1797.52	1782.74	1602.63	1727.6 ± 108.5	3172.87	3125.15	3342.07	3213.4 ± 114.0
		Cdk17	cyclin-dependent kinase 17	0.852568	5.17693e-05	256.789	230.719	318.994	268.8 ± 45.4	609.4	508.878	459.337	525.9 ± 76.5
		Pbld1	phenazine biosynthesis-like protein domain containing 1	0.85196	0.000294912	606.486	806.548	688.177	700.4 ± 100.6	1047.66	1330.38	1825.91	1401.3 ± 393.9
		Itpr1	inositol 1,4,5-trisphosphate receptor 1	0.848315	6.55885e-05	398.733	602.002	548.67	516.5 ± 105.4	933.569	918.49	1176.5	1009.5 ± 144.8
		Ndst1	N-deacetylase/N-sulfotransferase (heparan glucosaminyl) 1	0.843808	5.74073e-06	917.472	984.919	881.275	927.9 ± 52.6	2123.39	1475.29	1704.47	1767.7 ± 328.6
		Cpt2	carnitine palmitoyltransferase 2	0.84237	1.7962e-05	535.515	607.819	800.463	647.9 ± 137.0	1289.43	1283.6	1162.42	1245.2 ± 71.7
		Rbp2	retinol binding protein 2, cellular	0.841595	3.28111e-05	15692.5	18422.6	21115.7	18410.3 ± 2711.6	40196	27772.6	38473.4	35480.7 ± 6730.7
		Aox2	aldehyde oxidase 2	0.841006	0.00196987	81.295	64.9503	126.747	91.0 ± 32.0	184.722	187.121	202.39	191.4 ± 9.6
		Aco1	aconitase 1	0.839855	2.76997e-06	2472.4	2525.31	2238.06	2411.9 ± 152.9	5445.67	4389.36	3855.09	4563.4 ± 809.4
		Zfpm1	zinc finger protein, multitype 1	0.838155	0.000634101	593.582	697.974	542.716	611.4 ± 79.2	1692.38	970.976	1019.87	1227.7 ± 403.1
		Gpcpd1	glycerophosphocholine phosphodiesterase 1	0.836749	0.00274415	1547.19	1579.17	3127	2084.4 ± 903.0	3354.87	5175.49	4729.76	4420.0 ± 949.0
		Sec22c	SEC22 homolog C, vesicle trafficking protein	0.834	1.55129e-07	838.758	907.366	842.145	862.8 ± 38.7	1823.67	1506.1	1488.89	1606.2 ± 188.5
		Pbx4	pre B cell leukemia homeobox 4	0.833609	0.000964649	313.566	409.09	259.449	327.4 ± 75.8	839.397	496.327	648.527	661.4 ± 171.9
		Srebf1	sterol regulatory element binding transcription factor 1	0.828471	4.62355e-07	512.287	575.828	487.423	525.2 ± 45.6	1056.72	988.09	887.875	977.6 ± 84.9
		Wipf3	WAS/WASL interacting protein family, member 3	0.827427	7.2974e-07	1819.46	1584.98	1819.54	1741.3 ± 135.4	3756.01	3006.49	2968.09	3243.5 ± 444.2
		Adcy4	adenylate cyclase 4	0.822217	0.00175434	131.62	198.729	203.306	177.9 ± 40.1	420.151	255.58	417.979	364.6 ± 94.4
		Gm9856	predicted gene 9856	0.821492	0.0012606	69.6814	76.5832	99.5262	81.9 ± 15.6	182.911	181.416	135.513	166.6 ± 26.9
		Sec14l2	SEC14-like lipid binding 2	0.816804	2.86616e-06	1455.57	1744.93	1959.9	1720.1 ± 253.1	3310.5	2870.71	3422.15	3201.1 ± 291.5
		Arl5a	ADP-ribosylation factor-like 5A	0.811897	4.71286e-05	1104.58	1046.96	1214.73	1122.1 ± 85.2	2662.16	1801.61	1896.3	2120.0 ± 471.9
		Fbxo44	F-box protein 44	0.809862	0.00840606	82.5854	58.1645	145.461	95.4 ± 45.0	232.713	155.174	265.747	217.9 ± 56.8
		Hadha	hydroxyacyl-CoA dehydrogenase trifunctional multienzyme complex subunit alpha	0.809313	4.23685e-06	1846.56	1984.38	2348.65	2059.9 ± 259.4	4370.84	3686.51	3400.15	3819.2 ± 498.8
		Trpm8	transient receptor potential cation channel, subfamily M, member 8	0.807269	0.0114132	25.8079	14.5411	26.3702	22.2 ± 6.7	47.9914	51.3442	59.837	53.1 ± 6.1
		Tcp10a	t-complex protein 10a	0.806591	0.00553749	83.8758	81.4303	131.851	99.1 ± 28.4	283.421	142.623	216.469	214.2 ± 70.4
		Thegl	theg spermatid protein like	0.804494	0.0206966	9.03278	5.81645	6.80521	7.2 ± 1.6	21.732	21.6787	27.2786	23.6 ± 3.2
		Polr3d	polymerase (RNA) III (DNA directed) polypeptide D	0.804338	0.01914	14.1944	11.6329	21.2663	15.7 ± 5.0	67.0069	50.2032	23.7588	47.0 ± 21.8
		Ak2	adenylate kinase 2	0.797586	0.000294912	2280.13	2573.78	2682.96	2512.3 ± 208.3	6246.13	4565.07	3598.14	4803.1 ± 1339.9
		Setbp1	SET binding protein 1	0.796545	0.014935	45.1639	31.0211	64.6495	46.9 ± 16.9	177.478	116.38	63.3568	119.1 ± 57.1
		Morn2	MORN repeat containing 2	0.795743	0.0192883	7.74238	9.69408	15.3117	10.9 ± 3.9	28.0704	38.7934	29.9185	32.3 ± 5.7
		Efr3b	EFR3 homolog B	0.795011	8.81665e-05	3507.3	4512.59	5144.74	4388.2 ± 825.8	9386.39	6881.26	8444.06	8237.2 ± 1265.3
		Gal3st2b	galactose-3-O-sulfotransferase 2B	0.792146	0.00107825	285.178	341.232	522.3	382.9 ± 123.9	736.17	676.602	839.478	750.8 ± 82.4
		Slc16a11	solute carrier family 16 (monocarboxylic acid transporters), member 11	0.790858	0.0142859	20.6463	15.5105	16.1624	17.4 ± 2.8	49.8024	38.7934	38.7181	42.4 ± 6.4
		Dio1	deiodinase, iodothyronine, type I	0.790799	0.00015229	305.824	259.801	271.358	279.0 ± 23.9	604.873	410.753	556.132	523.9 ± 101.0
		Acsl5	acyl-CoA synthetase long-chain family member 5	0.789783	5.41839e-05	22800	21911.5	23217.7	22643.1 ± 667.1	53569.3	37806.4	34960.6	42112.1 ± 10023.7
		Gm38287	predicted gene, 38287	0.785446	0.011519	99.3605	71.7362	84.2145	85.1 ± 13.8	256.256	91.2785	241.108	196.2 ± 91.2
		Rpia	ribose 5-phosphate isomerase A	0.78362	8.30263e-06	376.796	475.01	369.183	407.0 ± 59.0	770.579	748.484	710.124	743.1 ± 30.6
		Ppp1r18os	protein phosphatase 1, regulatory subunit 18, opposite strand	0.781534	0.00246277	101.941	77.5526	101.228	93.6 ± 13.9	154.84	164.301	239.348	186.2 ± 46.3
		Tomm20l	translocase of outer mitochondrial membrane 20-like	0.779487	0.0222422	11.6136	7.75526	6.80521	8.7 ± 2.5	34.4089	23.9606	21.9989	26.8 ± 6.7
		Gm41307	predicted gene, 41307	0.77938	0.0186719	23.2271	25.2046	56.9937	35.1 ± 19.0	143.069	57.0491	83.5958	94.6 ± 44.0
		Gm5420	predicted gene 5420	0.779228	0.0182422	11.6136	30.0517	12.7598	18.1 ± 10.3	50.7079	46.7803	46.6377	48.0 ± 2.3
		Mgam2-ps	maltase-glucoamylase 2, pseudogene	0.776816	6.29282e-06	1794.94	1782.74	1868.88	1815.5 ± 46.6	3303.26	3826.85	2743.7	3291.3 ± 541.7
		Adgrd1	adhesion G protein-coupled receptor D1	0.776295	0.000649143	547.128	545.777	796.21	629.7 ± 144.2	1484.11	1023.46	1095.55	1201.0 ± 247.8
		Gm31600	predicted gene, 31600	0.775706	0.0234197	1.2904	11.6329	15.3117	9.4 ± 7.3	30.7869	42.2163	29.0385	34.0 ± 7.2
		Gm15461	predicted gene 15461	0.775683	0.00270352	110.974	95.002	146.312	117.4 ± 26.3	259.878	173.429	269.266	234.2 ± 52.8
		Polg	polymerase (DNA directed), gamma	0.770823	9.41652e-05	433.573	483.735	490.826	469.4 ± 31.2	1046.76	838.622	711.004	865.5 ± 169.5
		Tmie	transmembrane inner ear	0.76769	0.0178658	15.4848	30.0517	22.1169	22.6 ± 7.3	46.1804	43.3573	82.7159	57.4 ± 22.0
		2210407C18Rik	RIKEN cDNA 2210407C18 gene	0.766461	0.00472144	147.105	137.656	188.845	157.9 ± 27.2	399.325	366.255	201.51	322.4 ± 106.0
		Pakap.1	Paralemmin A kinase anchor protein	0.763455	0.0239351	19.3559	4.84704	11.0585	11.8 ± 7.3	35.3144	50.2032	24.6388	36.7 ± 12.8
		Gm13657	predicted gene 13657	0.760832	0.0239254	7.74238	11.6329	5.95456	8.4 ± 2.9	28.0704	28.5245	21.9989	26.2 ± 3.6
		Sema3b	sema domain, immunoglobulin domain (Ig), short basic domain, secreted, (semaphorin) 3B	0.759409	0.000290868	214.206	181.279	252.644	216.0 ± 35.7	459.088	366.255	375.741	400.4 ± 51.1
		Nav2	neuron navigator 2	0.759158	1.58074e-06	1252.98	1481.26	1344.03	1359.4 ± 114.9	2615.98	2480.49	2150.61	2415.7 ± 239.4
		Mttp	microsomal triglyceride transfer protein	0.753639	0.000133947	16017.7	18687.3	24672.3	19792.4 ± 4431.9	39801.2	33407.9	35139.3	36116.1 ± 3306.7
		Galnt10	polypeptide N-acetylgalactosaminyltransferase 10	0.750834	0.00221948	2896.94	2478.78	3398.35	2924.7 ± 460.4	7680.44	5313.55	3936.04	5643.3 ± 1893.9
		Sh3d21	SH3 domain containing 21	0.750291	2.04201e-06	407.765	424.601	410.865	414.4 ± 9.0	760.619	662.91	771.721	731.8 ± 59.9
		Aqp7	aquaporin 7	0.749752	0.000376416	276.145	310.211	296.877	294.4 ± 17.2	612.117	411.894	604.53	542.8 ± 113.5
		Dnal1	dynein, axonemal, light chain 1	0.746522	0.0043918	50.3255	85.3079	88.4678	74.7 ± 21.2	144.88	135.777	168.072	149.6 ± 16.7
		Rai1	retinoic acid induced 1	0.745762	0.000471849	891.664	816.242	931.464	879.8 ± 58.5	2055.48	1584.82	1231.06	1623.8 ± 413.6
		Thsd4	thrombospondin, type I, domain containing 4	0.744281	0.00328857	59.3582	88.2161	104.63	84.1 ± 22.9	169.328	150.61	175.991	165.3 ± 13.2
		Nrg4	neuregulin 4	0.740942	0.00158446	704.557	997.521	785.151	829.1 ± 151.3	1185.3	1479.85	2036.22	1567.1 ± 432.1
		Acot7	acyl-CoA thioesterase 7	0.739509	0.00364211	181.946	306.333	249.241	245.8 ± 62.3	626.605	381.088	432.938	480.2 ± 129.4
		Acot6	acyl-CoA thioesterase 6	0.739276	0.00967307	29.6791	38.7763	45.0845	37.8 ± 7.7	78.7783	98.1244	65.9967	81.0 ± 16.2
		Acsf2	acyl-CoA synthetase family member 2	0.7377	0.00026734	899.406	748.383	679.671	775.8 ± 112.4	1632.61	1127.29	1462.49	1407.5 ± 257.1
		Mical1	microtubule associated monooxygenase, calponin and LIM domain containing 1	0.737672	0.00195864	371.634	422.662	323.248	372.5 ± 49.7	952.584	597.874	568.451	706.3 ± 213.8
		Ppargc1b	peroxisome proliferative activated receptor, gamma, coactivator 1 beta	0.736589	0.00409461	1437.5	1455.08	995.262	1295.9 ± 260.6	3590.3	2125.65	1887.51	2534.5 ± 922.1
		Dnase1	deoxyribonuclease I	0.734694	0.0175807	121.297	127.962	100.377	116.5 ± 14.4	479.914	163.16	175.111	272.7 ± 179.5
		Pced1a	PC-esterase domain containing 1A	0.726339	0.00474617	81.295	138.625	163.325	127.7 ± 42.1	230.902	281.823	241.988	251.6 ± 26.8
		Atp2c2	ATPase, Ca++ transporting, type 2C, member 2	0.726233	0.0220215	16.7752	15.5105	15.3117	15.9 ± 0.8	43.4639	47.9212	28.1586	39.8 ± 10.4
		Tead1	TEA domain family member 1	0.725173	0.00322259	233.562	204.545	199.052	212.4 ± 18.5	499.835	444.983	271.906	405.6 ± 119.0
		Hspa12b	heat shock protein 12B	0.723911	0.0261835	11.6136	9.69408	8.50652	9.9 ± 1.6	28.0704	26.2426	28.1586	27.5 ± 1.1
		Metap1d	methionyl aminopeptidase type 1D (mitochondrial)	0.723633	0.0164224	33.5503	44.5928	29.7728	36.0 ± 7.7	83.3058	109.534	51.9174	81.6 ± 28.8
		Lcmt1	leucine carboxyl methyltransferase 1	0.723563	0.000387758	455.51	517.664	339.41	437.5 ± 90.5	868.373	762.176	737.403	789.3 ± 69.6
		Adtrp	androgen dependent TFPI regulating protein	0.723192	1.95863e-05	1864.62	2524.34	2402.24	2263.7 ± 351.0	4173.44	3833.7	3893.8	3967.0 ± 181.3
		St5	suppression of tumorigenicity 5	0.719335	0.00892645	189.688	283.067	449.144	307.3 ± 131.4	651.053	750.766	483.976	628.6 ± 134.8
		Abtb2	ankyrin repeat and BTB (POZ) domain containing 2	0.719162	0.00401005	369.053	407.151	676.268	484.2 ± 167.5	1072.11	970.976	751.482	931.5 ± 163.9
		Susd2	sushi domain containing 2	0.718105	0.00465341	158.719	143.472	227.975	176.7 ± 45.0	402.041	248.734	375.741	342.2 ± 82.0
		Lpar3	lysophosphatidic acid receptor 3	0.716904	0.00183333	876.179	694.096	1187.51	919.3 ± 249.5	1658.87	1438.78	2026.54	1708.1 ± 297.0
		Chd3	chromodomain helicase DNA binding protein 3	0.716699	1.14508e-06	13456.3	12864	15931	14083.8 ± 1626.9	25070.5	23449.5	24099.4	24206.4 ± 815.8
		Kcnk10	potassium channel, subfamily K, member 10	0.716196	0.000843927	350.988	378.069	545.268	424.8 ± 105.2	856.601	701.704	764.682	774.3 ± 77.9
		Dnah2	dynein, axonemal, heavy chain 2	0.715798	0.00419747	69.6814	58.1645	73.156	67.0 ± 7.8	127.675	107.252	149.592	128.2 ± 21.2
		Cacfd1	calcium channel flower domain containing 1	0.714163	0.00202562	122.588	146.381	133.552	134.2 ± 11.9	303.342	251.016	195.35	249.9 ± 54.0
		Gm4924	predicted gene 4924	0.711988	0.00688657	61.939	44.5928	44.2339	50.3 ± 10.1	105.943	103.829	85.3557	98.4 ± 11.3
		Hic2	hypermethylated in cancer 2	0.711767	0.000361414	134.201	152.197	128.448	138.3 ± 12.4	249.012	228.196	263.107	246.8 ± 17.6
		4933424L21Rik	RIKEN cDNA 4933424L21 gene	0.706539	0.00194578	264.531	204.545	210.111	226.4 ± 33.1	516.134	322.898	408.3	415.8 ± 96.8
		Gm3137	predicted gene, 3137	0.705204	0.0121521	74.843	126.023	170.13	123.7 ± 47.7	200.115	235.042	339.663	258.3 ± 72.6
		Muc4	mucin 4	0.704547	0.0210151	23.2271	25.2046	36.578	28.3 ± 7.2	85.1168	74.1638	41.3579	66.9 ± 22.8
		Prdm16	PR domain containing 16	0.703965	4.46449e-08	3105.98	3471.45	3180.59	3252.7 ± 193.1	5546.18	5533.76	5379.17	5486.4 ± 93.0
		Gm10734	predicted gene 10734	0.703579	0.0169214	30.9695	34.8987	39.13	35.0 ± 4.1	100.51	49.0622	80.9559	76.8 ± 26.0
		Pex11a	peroxisomal biogenesis factor 11 alpha	0.703369	0.0125386	357.44	582.614	1070.12	670.1 ± 364.3	1417.1	1421.66	1350.73	1396.5 ± 39.7
		Nlrp1b	NLR family, pyrin domain containing 1B	0.699908	7.99544e-05	525.191	618.482	724.755	622.8 ± 99.9	1016.87	1109.03	1129.86	1085.3 ± 60.1
		Acot11	acyl-CoA thioesterase 11	0.69931	0.000143408	2169.16	2660.06	2481.35	2436.9 ± 248.5	5120.59	3975.18	3687.89	4261.2 ± 758.0
		Trim40	tripartite motif-containing 40	0.697988	0.000371024	256.789	307.302	309.637	291.2 ± 29.9	597.629	511.16	438.218	515.7 ± 79.8
		1700042O10Rik	RIKEN cDNA 1700042O10 gene	0.695473	0.00107582	1037.48	1256.35	1306.6	1200.1 ± 143.1	1721.35	1994.44	2754.26	2156.7 ± 535.2
		Sec24d	Sec24 related gene family, member D (S. cerevisiae)	0.69441	0.000933551	7849.48	9012.59	10924.1	9262.0 ± 1552.4	20526.7	15793.5	13392.9	16571.0 ± 3629.9
		Spata17	spermatogenesis associated 17	0.692556	0.00879149	135.492	203.576	254.345	197.8 ± 59.6	397.514	498.609	278.946	391.7 ± 109.9
		Cald1	caldesmon 1	0.691016	0.0307508	7.74238	8.72467	10.2078	8.9 ± 1.2	22.6375	27.3836	27.2786	25.8 ± 2.7
		Dhrs1	dehydrogenase/reductase (SDR family) member 1	0.689086	0.000198434	907.149	972.316	1165.39	1015.0 ± 134.3	1876.19	1475.29	1949.1	1766.9 ± 255.1
		Gm13963	predicted gene 13963	0.683072	6.76318e-06	489.06	557.41	559.729	535.4 ± 40.1	871.089	902.517	942.433	905.3 ± 35.8
		Mxi1	MAX interactor 1, dimerization protein	0.683019	0.0083891	5027.38	5312.36	3520.85	4620.2 ± 962.7	13206.7	6509.3	7176.04	8964.0 ± 3689.4
		Tnfsf13os	tumor necrosis factor (ligand) superfamily, member 13, opposite strand	0.68175	0.0101807	330.342	445.928	743.47	506.6 ± 213.1	1158.13	769.022	1073.55	1000.2 ± 204.7
		Syk	spleen tyrosine kinase	0.680992	0.014935	41.2927	38.7763	28.9222	36.3 ± 6.5	63.3849	92.4195	68.6366	74.8 ± 15.5
		Tvp23a	trans-golgi network vesicle protein 23A	0.680552	0.0145722	45.1639	32.9599	43.3832	40.5 ± 6.6	101.416	85.5736	62.4769	83.2 ± 19.6
		Prkag2	protein kinase, AMP-activated, gamma 2 non-catalytic subunit	0.680459	4.73437e-05	3733.12	4538.77	4294.94	4188.9 ± 413.2	7700.36	7636.59	6098.97	7145.3 ± 906.7
		Spsb4	splA/ryanodine receptor domain and SOCS box containing 4	0.679305	0.00480515	92.9086	110.513	78.26	93.9 ± 16.1	149.407	209.941	165.432	174.9 ± 31.4
		Gm47914	predicted gene, 47914	0.678072	0.0195917	37.4215	54.2869	90.1691	60.6 ± 26.9	134.014	95.8425	168.072	132.6 ± 36.1
		Acadl	acyl-Coenzyme A dehydrogenase, long-chain	0.67761	5.15602e-05	1471.05	1309.67	1772.76	1517.8 ± 235.1	2624.13	2661.91	2470.92	2585.7 ± 101.1
		Aatf	apoptosis antagonizing transcription factor	0.677503	0.00484857	241.304	202.606	213.514	219.1 ± 20.0	527	409.612	284.226	406.9 ± 121.4
		Ces2c	carboxylesterase 2C	0.67566	0.000387758	578.098	661.136	845.548	694.9 ± 136.9	1296.67	1114.74	1212.58	1208.0 ± 91.1
		4732463B04Rik	RIKEN cDNA 4732463B04 gene	0.6755	0.00153201	3352.45	3260.12	3786.25	3466.3 ± 280.9	6275.1	4486.34	7746.25	6169.2 ± 1632.5
		Acaa2	acetyl-Coenzyme A acyltransferase 2 (mitochondrial 3-oxoacyl-Coenzyme A thiolase)	0.674348	0.00139627	681.329	917.06	1147.53	915.3 ± 233.1	1529.39	1773.09	1576	1626.2 ± 129.4
		Wnk2	WNK lysine deficient protein kinase 2	0.672567	0.00688657	664.554	647.565	461.904	591.3 ± 112.4	1422.54	1201.45	725.964	1116.7 ± 355.9
		Gramd2	GRAM domain containing 2	0.671871	0.00145224	523.901	620.421	394.702	513.0 ± 113.3	1036.8	813.52	873.796	908.0 ± 115.5
		Arhgap39	Rho GTPase activating protein 39	0.66803	0.00122654	221.948	204.545	234.78	220.4 ± 15.2	471.765	359.409	331.743	387.6 ± 74.2
		Fbxo21	F-box protein 21	0.667218	0.0291613	2.58079	2.90822	2.55195	2.7 ± 0.2	18.11	18.2557	7.9196	14.8 ± 5.9
		Gm10787	predicted gene 10787	0.666729	0.0214729	94.1989	117.298	162.474	124.7 ± 34.7	206.454	171.147	437.338	271.6 ± 144.6
		Ttc13	tetratricopeptide repeat domain 13	0.660465	0.00119186	300.662	323.782	308.787	311.1 ± 11.7	642.904	563.645	424.139	543.6 ± 110.8
		Trub2	TruB pseudouridine (psi) synthase family member 2	0.658359	8.65571e-05	486.48	472.102	545.268	501.3 ± 38.8	905.498	742.779	884.356	844.2 ± 88.5
		Abcd1	ATP-binding cassette, sub-family D (ALD), member 1	0.657625	9.88651e-05	1542.02	1521	1503.95	1522.3 ± 19.1	3052.43	2313.91	2327.48	2564.6 ± 422.5
		Acy3	aspartoacylase (aminoacylase) 3	0.657189	0.00577932	87.747	80.4609	91.8704	86.7 ± 5.8	197.399	134.636	145.193	159.1 ± 33.6
		Fam78a	family with sequence similarity 78, member A	0.65209	0.00239905	131.62	168.677	148.864	149.7 ± 18.5	311.491	228.196	253.427	264.4 ± 42.7
		Aldh1a1	aldehyde dehydrogenase family 1, subfamily A1	0.651855	0.00670311	2517.56	1681.92	3099.77	2433.1 ± 712.7	3590.3	5629.6	4235.23	4485.0 ± 1042.4
		Gm2788	predicted gene 2788	0.651047	0.0270547	27.0983	42.654	16.1624	28.6 ± 13.3	58.8574	66.1769	68.6366	64.6 ± 5.1
		Mylk	myosin, light polypeptide kinase	0.648349	0.000198434	4001.52	4615.35	4935.48	4517.5 ± 474.6	8948.13	6956.57	6915.57	7606.8 ± 1161.8
		Slc22a14	solute carrier family 22 (organic cation transporter), member 14	0.648017	0.00159439	4497.03	5254.19	3605.06	4452.1 ± 825.5	6965.09	6794.55	9456.89	7738.8 ± 1490.3
		Slc22a1	solute carrier family 22 (organic cation transporter), member 1	0.646829	9.33004e-05	1028.45	1061.5	844.697	978.2 ± 116.8	1508.56	1775.37	1613.84	1632.6 ± 134.4
		Smpd3	sphingomyelin phosphodiesterase 3, neutral	0.644662	0.00561325	392.281	380.977	339.41	370.9 ± 27.8	917.27	589.888	505.975	671.0 ± 217.3
		Apba3	amyloid beta (A4) precursor protein-binding, family A, member 3	0.643952	0.00561484	233.562	303.425	394.702	310.6 ± 80.8	692.706	491.763	505.975	563.5 ± 112.1
		Hsd17b11	hydroxysteroid (17-beta) dehydrogenase 11	0.642783	3.79933e-05	2967.91	2508.83	3161.87	2879.5 ± 335.4	5065.36	4767.02	4447.3	4759.9 ± 309.1
		Gm34574	predicted gene, 34574	0.640659	0.0261835	78.7142	102.757	244.988	142.2 ± 89.9	260.783	375.383	300.945	312.4 ± 58.1
		Tatdn3	TatD DNase domain containing 3	0.639915	0.000464694	194.85	246.23	234.78	225.3 ± 27.0	378.498	402.767	364.302	381.9 ± 19.5
		Hnf4a	hepatic nuclear factor 4, alpha	0.635696	0.00176281	10343.8	8397.01	8412.09	9051.0 ± 1119.7	19911	13049.4	13835.5	15598.7 ± 3755.2
		Hadhb	hydroxyacyl-CoA dehydrogenase trifunctional multienzyme complex subunit beta	0.634817	0.000738632	771.657	745.475	894.886	804.0 ± 79.8	1600.92	1362.33	1121.94	1361.7 ± 239.5
		Nudt7	nudix (nucleoside diphosphate linked moiety X)-type motif 7	0.634386	4.51562e-05	553.58	527.358	518.898	533.3 ± 18.1	814.948	965.271	850.037	876.8 ± 78.6
		Rmdn2	regulator of microtubule dynamics 2	0.632283	0.000206859	353.569	374.192	421.073	382.9 ± 34.6	659.203	681.166	573.731	638.0 ± 56.8
		Sema6d	sema domain, transmembrane domain (TM), and cytoplasmic domain, (semaphorin) 6D	0.631885	0.00611912	776.819	748.383	1028.44	851.2 ± 154.1	1420.73	2024.1	1143.06	1529.3 ± 450.4
		Slc27a4	solute carrier family 27 (fatty acid transporter), member 4	0.63174	0.000558477	2224.64	2558.27	3065.75	2616.2 ± 423.5	5037.29	3994.58	4167.47	4399.8 ± 558.8
		Amz2	archaelysin family metallopeptidase 2	0.631155	0.00221824	157.428	186.126	131	158.2 ± 27.6	272.555	259.003	285.986	272.5 ± 13.5
		Serp2	stress-associated endoplasmic reticulum protein family member 2	0.630124	0.035689	42.5831	20.3576	12.7598	25.2 ± 15.5	71.5344	61.613	48.3976	60.5 ± 11.6
		Fcgrt	Fc fragment of IgG receptor and transporter	0.62969	0.00224047	174.204	179.34	239.033	197.5 ± 36.0	381.215	326.321	317.664	341.7 ± 34.5
		Pgm3	phosphoglucomutase 3	0.627112	0.00644636	896.826	1396.92	1653.67	1315.8 ± 384.9	2808.86	2157.6	2107.49	2358.0 ± 391.3
		Shld1	shieldin complex subunit 1	0.626057	0.00116738	634.875	674.708	704.34	671.3 ± 34.9	883.766	1217.43	1311.13	1137.4 ± 224.6
		Ide	insulin degrading enzyme	0.624801	0.00341801	340.665	359.65	425.326	375.2 ± 44.4	781.445	684.589	493.655	653.2 ± 146.4
		Acyp2	acylphosphatase 2, muscle type	0.624141	0.00084623	287.758	273.373	262.001	274.4 ± 12.9	525.189	465.521	391.58	460.8 ± 66.9
		Adsl	adenylosuccinate lyase	0.623853	0.00546551	100.651	133.778	156.52	130.3 ± 28.1	237.241	255.58	204.15	232.3 ± 26.1
		Ddi2	DNA-damage inducible protein 2	0.623352	2.7552e-05	4238.95	4540.71	4682.84	4487.5 ± 226.7	8196.57	6991.94	6687.66	7292.1 ± 798.0
		Gusb	glucuronidase, beta	0.622487	0.0184126	91.6182	82.3997	108.033	94.0 ± 13.0	252.634	116.38	182.151	183.7 ± 68.1
		Mettl16	methyltransferase like 16	0.621729	0.0029525	201.302	221.994	288.371	237.2 ± 45.5	473.576	385.652	372.221	410.5 ± 55.1
		Abcd3	ATP-binding cassette, sub-family D (ALD), member 3	0.621245	0.000652701	5516.45	5926.96	8070.98	6504.8 ± 1371.8	11071.5	10679.6	10849	10866.7 ± 196.6
		Proz	protein Z, vitamin K-dependent plasma glycoprotein	0.620215	0.00103636	169.042	219.086	201.604	196.6 ± 25.4	343.184	340.013	311.504	331.6 ± 17.4
		Eci3	enoyl-Coenzyme A delta isomerase 3	0.619042	0.000121631	997.477	1008.18	1122.01	1042.6 ± 69.0	1480.49	1849.53	1791.59	1707.2 ± 198.5
		Spg20	spastic paraplegia 20, spartin (Troyer syndrome) homolog (human)	0.618478	0.000440748	256.789	259.801	216.916	244.5 ± 23.9	422.868	401.626	388.94	404.5 ± 17.1
		Gm45669	predicted gene 45669	0.614424	0.00644636	362.601	405.213	483.17	417.0 ± 61.1	753.375	531.698	925.714	736.9 ± 197.5
		Cd38	CD38 antigen	0.614232	0.00246277	381.957	304.394	271.358	319.2 ± 56.8	564.125	604.72	459.337	542.7 ± 75.0
		Cpq	carboxypeptidase Q	0.613086	0.00134139	898.116	838.538	624.378	787.0 ± 144.0	1358.25	1428.51	1172.1	1319.6 ± 132.5
		Zdhhc13	zinc finger, DHHC domain containing 13	0.612925	0.00030413	300.662	287.914	302.832	297.1 ± 8.1	480.82	539.684	445.258	488.6 ± 47.7
		Foxo6	forkhead box O6	0.611199	0.0142615	116.136	113.421	167.578	132.4 ± 30.5	330.507	217.928	194.47	247.6 ± 72.7
		Gm49016	predicted gene, 49016	0.609278	0.00899203	138.072	95.9714	108.033	114.0 ± 21.7	246.296	166.583	196.23	203.0 ± 40.3
		Spns2	spinster homolog 2	0.609117	0.000564498	1051.67	1013.03	825.132	963.3 ± 121.2	1383.6	1617.91	1761.67	1587.7 ± 190.8
		Spata5	spermatogenesis associated 5	0.60808	0.0305128	163.88	136.687	159.072	153.2 ± 14.5	419.246	427.868	136.393	327.8 ± 165.9
		Eef1akmt1	EEF1A alpha lysine methyltransferase 1	0.606942	0.0048222	121.297	92.0938	110.585	108.0 ± 14.8	169.328	205.377	184.791	186.5 ± 18.1
		Gm43691	predicted gene 43691	0.605924	0.00266937	10960.6	10847.7	12835.5	11547.9 ± 1116.5	20307.6	14610.3	23800.2	19572.7 ± 4638.8
		Prickle2	prickle planar cell polarity protein 2	0.605635	0.0396047	28.3887	20.3576	22.9676	23.9 ± 4.1	37.1254	91.2785	43.9978	57.5 ± 29.5
		Rnpep	arginyl aminopeptidase (aminopeptidase B)	0.604537	0.000689211	1615.58	1675.14	1629.85	1640.2 ± 31.1	3273.38	2553.52	2280.85	2702.6 ± 512.8
		Gm34280	predicted gene, 34280	0.604331	0.030221	50.3255	31.0211	22.1169	34.5 ± 14.4	72.4399	81.0097	61.5969	71.7 ± 9.7
		Npepl1	aminopeptidase-like 1	0.603819	0.00250797	139.363	127.962	128.448	131.9 ± 6.4	201.021	220.21	245.508	222.2 ± 22.3
		Pank3	pantothenate kinase 3	0.60146	0.000302093	2623.38	2545.67	3397.5	2855.5 ± 471.0	4655.17	4513.72	4772.88	4647.3 ± 129.8
		Tfg	Trk-fused gene	0.601136	5.47271e-05	5180.94	5414.14	5801.44	5465.5 ± 313.4	9632.69	8890.53	7775.29	8766.2 ± 934.9
		Ube4b	ubiquitination factor E4B	0.598993	0.00134467	5493.22	5258.07	5452.68	5401.3 ± 125.7	10958.3	8802.68	7097.72	8952.9 ± 1934.7
		Dcst1	DC-STAMP domain containing 1	0.598938	0.00379684	132.911	148.319	173.533	151.6 ± 20.5	294.287	249.875	232.308	258.8 ± 31.9
		Unc93b1	unc-93 homolog B1, TLR signaling regulator	0.598263	0.00375335	260.66	230.719	306.235	265.9 ± 38.0	543.299	423.304	389.82	452.1 ± 80.7
		Slc20a2	solute carrier family 20, member 2	0.597614	0.00244374	1307.17	997.521	1229.19	1178.0 ± 161.1	2385.99	1915.71	1623.52	1975.1 ± 384.7
		Got2	glutamatic-oxaloacetic transaminase 2, mitochondrial	0.597465	0.000561298	504.545	595.217	499.333	533.0 ± 53.9	797.744	827.212	986.431	870.5 ± 101.5
		Vav3	vav 3 oncogene	0.596724	0.0189418	76.1334	63.9809	103.78	81.3 ± 20.4	118.62	148.328	196.23	154.4 ± 39.2
		Atl2	atlastin GTPase 2	0.59517	0.00686655	3498.27	5010.87	6703.14	5070.8 ± 1603.3	9278.64	8647.5	8502.13	8809.4 ± 412.8
		Shtn1	shootin 1	0.591938	0.00110085	593.582	508.939	472.112	524.9 ± 62.3	845.735	982.385	754.122	860.7 ± 114.9
		Gm12298	predicted gene 12298	0.589863	0.0402577	18.0656	27.1434	19.565	21.6 ± 4.9	65.1959	51.3442	32.5584	49.7 ± 16.4
		Rptor	regulatory associated protein of MTOR, complex 1	0.589592	0.00319773	2249.16	2361.48	2765.47	2458.7 ± 271.5	4664.22	4619.84	3086.89	4123.6 ± 898.1
		Isoc2b	isochorismatase domain containing 2b	0.58855	0.0122882	69.6814	79.4915	87.6171	78.9 ± 9.0	137.636	172.288	117.034	142.3 ± 27.9
		Slc25a42	solute carrier family 25, member 42	0.587864	0.00147958	259.37	240.413	209.26	236.3 ± 25.3	422.868	387.934	351.982	387.6 ± 35.4
		Trim80	tripartite motif-containing 80	0.587077	0.000891922	953.603	1196.25	921.256	1023.7 ± 150.3	1662.49	1490.12	1848.79	1667.1 ± 179.4
		Gadd45g	growth arrest and DNA-damage-inducible 45 gamma	0.586129	0.0313134	32.2599	46.5316	76.5586	51.8 ± 22.6	117.715	123.226	82.7159	107.9 ± 22.0
		Itfg2	integrin alpha FG-GAP repeat containing 2	0.585045	0.00950461	82.5854	84.3385	98.6756	88.5 ± 8.8	162.99	175.711	128.474	155.7 ± 24.4
		Fndc5	fibronectin type III domain containing 5	-0.586666	0.0373208	45.1639	49.4398	80.8119	58.5 ± 19.5	24.4485	21.6787	34.3183	26.8 ± 6.6
		Kif23	kinesin family member 23	-0.590257	0.0121917	265.822	167.708	187.994	207.2 ± 51.8	122.242	128.931	95.0352	115.4 ± 18.0
		S100pbp	S100P binding protein	-0.591637	0.00584633	554.871	531.236	831.937	639.3 ± 167.2	330.507	391.357	396.86	372.9 ± 36.8
		H2afv	histone H2A.V	-0.592337	7.6981e-05	1927.85	2128.82	2089.2	2048.6 ± 106.5	1160.85	1280.18	1410.57	1283.9 ± 124.9
		9330179D12Rik	RIKEN cDNA 9330179D12 gene	-0.593598	0.0474234	67.1006	39.7457	13.6104	40.2 ± 26.7	16.299	11.4098	9.67951	12.5 ± 3.4
		Tent5a	terminal nucleotidyltransferase 5A	-0.593937	0.00172575	3753.76	4436.01	4695.6	4295.1 ± 486.5	2039.18	2894.67	2837.86	2590.6 ± 478.4
		Slit1	slit guidance ligand 1	-0.594813	0.0346267	38.7119	56.2257	78.26	57.7 ± 19.8	29.8814	26.2426	24.6388	26.9 ± 2.7
		Trp53inp1	transformation related protein 53 inducible nuclear protein 1	-0.597034	0.0234945	125.168	141.534	143.76	136.8 ± 10.2	39.8419	77.5868	92.3954	69.9 ± 27.1
		Gm38411	predicted gene, 38411	-0.598493	0.0228519	209.044	207.453	250.942	222.5 ± 24.7	75.1564	91.2785	174.231	113.6 ± 53.2
		Megf9	multiple EGF-like-domains 9	-0.598967	0.014926	189.688	125.054	227.975	180.9 ± 52.0	88.7388	108.393	97.6751	98.3 ± 9.8
		Ppm1k	protein phosphatase 1K (PP2C domain containing)	-0.604181	0.00937196	147.105	168.677	137.806	151.2 ± 15.8	66.1014	91.2785	96.7951	84.7 ± 16.4
		Sash1	SAM and SH3 domain containing 1	-0.604215	0.0146004	2816.94	2610.62	1985.42	2471.0 ± 433.0	877.428	1208.3	1913.02	1332.9 ± 528.9
		Cyp2j5	cytochrome P450, family 2, subfamily j, polypeptide 5	-0.610949	0.0442509	91.6182	54.2869	55.2924	67.1 ± 21.3	3.62199	23.9606	36.9581	21.5 ± 16.8
		Gm44036	predicted gene, 44036	-0.612376	0.00973001	121.297	106.635	102.929	110.3 ± 9.7	68.8179	57.0491	56.3172	60.7 ± 7.0
		5033421B08Rik	RIKEN cDNA 5033421B08 gene	-0.616409	0.00200041	10298.7	13149.1	14287.5	12578.4 ± 2054.8	6601.99	6529.84	9082.9	7404.9 ± 1453.6
		Krt18	keratin 18	-0.621879	0.00611912	150.976	152.197	190.546	164.6 ± 22.5	107.754	83.2917	87.1156	92.7 ± 13.2
		3300002A11Rik	RIKEN cDNA 3300002A11 gene	-0.623167	0.0128016	330.342	281.128	449.144	353.5 ± 86.4	151.218	156.315	257.827	188.5 ± 60.1
		Dsg2	desmoglein 2	-0.624009	0.000180673	7139.76	7408.22	6571.28	7039.8 ± 427.3	3543.21	4557.08	4707.76	4269.4 ± 633.4
		Abi2	abl interactor 2	-0.624843	0.00838572	7344.94	4777.24	6994.91	6372.4 ± 1392.5	2899.41	2841.04	4788.72	3509.7 ± 1108.0
		1700096K18Rik	RIKEN cDNA 1700096K18 gene	-0.625378	0.00560345	132.911	134.748	147.163	138.3 ± 7.8	78.7783	67.3179	87.1156	77.7 ± 9.9
		Pcp4l1	Purkinje cell protein 4-like 1	-0.627864	0.0395846	241.304	287.914	788.554	439.3 ± 303.4	57.0464	155.174	122.314	111.5 ± 49.9
		Arhgap35	Rho GTPase activating protein 35	-0.628458	0.0017207	352.278	355.773	270.507	326.2 ± 48.3	186.533	176.852	206.79	190.1 ± 15.3
		Acss1	acyl-CoA synthetase short-chain family member 1	-0.631914	0.00096926	767.786	751.291	831.937	783.7 ± 42.6	380.309	561.363	447.018	462.9 ± 91.6
		Acot9	acyl-CoA thioesterase 9	-0.634851	0.000344134	788.432	726.087	710.294	741.6 ± 41.3	381.215	433.573	512.134	442.3 ± 65.9
		Eepd1	endonuclease/exonuclease/phosphatase family domain containing 1	-0.636061	0.00716009	5008.03	4784.03	3053.84	4282.0 ± 1069.5	1687.85	2623.12	2746.34	2352.4 ± 578.8
		Syt17	synaptotagmin XVII	-0.636697	0.0286505	34.8407	60.1033	56.143	50.4 ± 13.6	21.732	27.3836	19.359	22.8 ± 4.1
		Gm19410	predicted gene, 19410	-0.636986	0.00811295	110.974	111.482	129.299	117.3 ± 10.4	53.4244	74.1638	65.1167	64.2 ± 10.4
		Prkacb	protein kinase, cAMP dependent, catalytic, beta	-0.637158	0.00653709	130.33	166.738	148.013	148.4 ± 18.2	67.9124	83.2917	95.0352	82.1 ± 13.6
		Ocln	occludin	-0.640428	5.41839e-05	2693.06	2679.44	2382.68	2585.1 ± 175.4	1445.18	1782.21	1461.61	1563.0 ± 190.0
		Gm49959	predicted gene, 49959	-0.642138	0.00716009	901.987	753.23	848.1	834.4 ± 75.3	641.093	395.921	328.224	455.1 ± 164.6
		Gm15655	predicted gene 15655	-0.644167	0.00243947	3456.97	2646.48	2025.4	2709.6 ± 717.9	1610.88	1388.57	1638.48	1546.0 ± 137.0
		Serpinb1a	serine (or cysteine) peptidase inhibitor, clade B, member 1a	-0.644713	0.00135892	2517.56	3119.56	4113.75	3250.3 ± 806.1	1935.96	1903.16	1810.07	1883.1 ± 65.3
		Gm12227	predicted gene 12227	-0.645911	0.00157827	2321.42	2074.53	2298.46	2231.5 ± 136.4	1148.17	1046.28	1663.12	1285.9 ± 330.7
		Ddah1	dimethylarginine dimethylaminohydrolase 1	-0.647706	0.0118878	548.419	520.572	633.735	567.6 ± 59.0	176.572	293.232	417.099	295.6 ± 120.3
		Igf1r	insulin-like growth factor I receptor	-0.651046	0.00331354	363.892	374.192	241.585	326.6 ± 73.8	174.761	185.98	188.311	183.0 ± 7.2
		Sema5a	sema domain, seven thrombospondin repeats (type 1 and type 1-like), transmembrane domain (TM) and short cytoplasmic domain, (semaphorin) 5A	-0.651684	0.00500123	3596.34	5175.67	6936.21	5236.1 ± 1670.8	2478.35	3182.2	3002.41	2887.7 ± 365.7
		Slc15a1	solute carrier family 15 (oligopeptide transporter), member 1	-0.652227	5.88151e-05	32898.7	31903.2	29827.2	31543.0 ± 1567.1	18201.4	21994.7	16439.3	18878.5 ± 2838.9
		Ipmk	inositol polyphosphate multikinase	-0.65241	4.70887e-05	6086.8	7471.23	7614.18	7057.4 ± 843.6	3871	4562.79	4262.51	4232.1 ± 346.9
		Zswim4	zinc finger SWIM-type containing 4	-0.653497	0.00705139	260.66	197.759	258.598	239.0 ± 35.7	92.3608	160.878	134.633	129.3 ± 34.6
		Tgfbr2	transforming growth factor, beta receptor II	-0.656764	0.0184562	229.691	102.757	121.643	151.4 ± 68.5	67.0069	79.8687	72.1564	73.0 ± 6.5
		Bicdl1	BICD family like cargo adaptor 1	-0.657537	0.00375335	203.883	183.218	243.286	210.1 ± 30.5	95.0773	131.213	124.954	117.1 ± 19.3
		Slc19a2	solute carrier family 19 (thiamine transporter), member 2	-0.664276	0.00733503	348.407	336.385	266.254	317.0 ± 44.4	122.242	231.619	153.112	169.0 ± 56.4
		Cnep1r1	CTD nuclear envelope phosphatase 1 regulatory subunit 1	-0.664654	0.000376416	1669.77	1370.74	1270.87	1437.1 ± 207.6	718.966	956.143	832.438	835.8 ± 118.6
		Map3k7cl	Map3k7 C-terminal like	-0.665977	0.0347074	25.8079	30.0517	22.9676	26.3 ± 3.6	5.43299	9.12785	12.3194	9.0 ± 3.4
		Fdft1	farnesyl diphosphate farnesyl transferase 1	-0.668856	0.00597839	317.438	285.975	180.338	261.3 ± 71.8	153.029	131.213	134.633	139.6 ± 11.7
		Amd1	S-adenosylmethionine decarboxylase 1	-0.671943	0.00840918	358.73	741.597	731.56	610.6 ± 218.2	298.814	354.845	304.465	319.4 ± 30.8
		Hpgd	hydroxyprostaglandin dehydrogenase 15 (NAD)	-0.673779	0.01612	4886.73	8991.26	7166.74	7014.9 ± 2056.5	1830.92	4932.46	3395.75	3386.4 ± 1550.8
		AA467197	expressed sequence AA467197	-0.675653	0.00504178	127.749	123.115	116.539	122.5 ± 5.6	73.3454	70.7409	53.6773	65.9 ± 10.7
		AA986860	expressed sequence AA986860	-0.675769	0.011519	2949.85	5101.03	6612.12	4887.7 ± 1840.4	1711.39	2671.04	3012.97	2465.1 ± 674.8
		Gpat4	glycerol-3-phosphate acyltransferase 4	-0.677921	0.000668609	242.595	274.342	291.774	269.6 ± 24.9	139.447	151.751	170.711	154.0 ± 15.8
		Fnip1	folliculin interacting protein 1	-0.678109	0.000280057	4057.01	4311.93	4206.47	4191.8 ± 128.1	1886.15	2846.75	2531.63	2421.5 ± 489.7
		Aldh1l1	aldehyde dehydrogenase 1 family, member L1	-0.68352	0.000254975	1317.49	1500.64	1153.48	1323.9 ± 173.7	640.187	794.123	851.797	762.0 ± 109.4
		Tmem91	transmembrane protein 91	-0.683579	0.0227265	109.684	72.7056	90.1691	90.9 ± 18.5	19.0155	54.7671	45.7577	39.8 ± 18.6
		Gm42723	predicted gene 42723	-0.686505	0.0187743	61.939	49.4398	90.1691	67.2 ± 20.9	27.1649	34.2295	31.6784	31.0 ± 3.6
		Baat	bile acid-Coenzyme A: amino acid N-acyltransferase	-0.689086	0.00404995	135.492	182.249	159.072	158.9 ± 23.4	69.7234	90.1376	96.7951	85.6 ± 14.1
		A130051J06Rik	RIKEN cDNA A130051J0 gene	-0.690104	0.00324204	234.852	250.107	171.832	218.9 ± 41.5	116.809	101.547	135.513	118.0 ± 17.0
		Gm49958	predicted gene, 49958	-0.691535	0.00622804	259.37	212.3	243.286	238.3 ± 23.9	165.706	122.085	85.3557	124.4 ± 40.2
		Zfp974	zinc finger protein 974	-0.692326	0.00096926	401.313	380.008	357.274	379.5 ± 22.0	165.706	220.21	250.787	212.2 ± 43.1
		Qsox1	quiescin Q6 sulfhydryl oxidase 1	-0.69355	0.0272731	104.522	169.646	476.365	250.2 ± 198.6	102.321	110.675	80.076	97.7 ± 15.8
		Gm15991	predicted gene 15991	-0.694915	0.00346753	148.396	139.595	182.89	157.0 ± 22.9	77.8728	76.4458	98.5551	84.3 ± 12.4
		Cdk19	cyclin-dependent kinase 19	-0.695056	0.0127135	1689.13	2123	1682.59	1831.6 ± 252.4	440.072	957.284	1269.78	889.0 ± 419.0
		Gm35533	predicted gene, 35533	-0.697343	0.0135057	90.3278	63.9809	97.8249	84.0 ± 17.8	29.8814	45.6393	45.7577	40.4 ± 9.1
		Inpp5a	inositol polyphosphate-5-phosphatase A	-0.698002	4.52169e-06	5236.43	5499.45	6086.41	5607.4 ± 435.2	3637.39	2977.96	3252.32	3289.2 ± 331.3
		Mpp6	membrane protein, palmitoylated 6 (MAGUK p55 subfamily member 6)	-0.698098	2.63738e-05	588.421	605.88	529.105	574.5 ± 40.2	308.775	353.704	338.783	333.8 ± 22.9
		Lmnb1	lamin B1	-0.699604	0.00819272	436.154	350.926	224.572	337.2 ± 106.5	162.99	215.646	133.753	170.8 ± 41.5
		Paqr8	progestin and adipoQ receptor family member VIII	-0.699873	0.0261441	86.4566	37.8069	43.3832	55.9 ± 26.6	15.3935	27.3836	22.8789	21.9 ± 6.1
		Gm43126	predicted gene 43126	-0.700538	0.0294244	45.1639	12.6023	14.4611	24.1 ± 18.3	5.43299	6.84589	4.39978	5.6 ± 1.2
		Chst11	carbohydrate sulfotransferase 11	-0.700919	0.0107161	76.1334	76.5832	68.0521	73.6 ± 4.8	28.9759	42.2163	37.8381	36.3 ± 6.7
		Flcn	folliculin	-0.701168	0.0012606	223.239	195.82	180.338	199.8 ± 21.7	104.132	125.508	101.195	110.3 ± 13.3
		Gm27017	predicted gene, 27017	-0.702365	0.00600688	1416.86	1162.32	767.288	1115.5 ± 327.3	537.866	440.419	750.602	576.3 ± 158.6
		Npc1l1	NPC1 like intracellular cholesterol transporter 1	-0.705387	1.56396e-07	4405.41	5005.05	4502.5	4637.7 ± 321.9	2854.13	2679.03	2681.23	2738.1 ± 100.5
		Ctsc	cathepsin C	-0.707102	0.000523034	692.943	598.125	495.93	595.7 ± 98.5	282.515	373.101	342.303	332.6 ± 46.1
		Grin2a	glutamate receptor, ionotropic, NMDA2A (epsilon 1)	-0.710997	0.00561325	2991.14	3476.3	3777.74	3415.1 ± 396.9	2534.49	1614.49	1126.34	1758.4 ± 715.0
		A930038B10Rik	RIKEN cDNA A930038B10 gene	-0.718266	0.0113015	77.4238	81.4303	75.708	78.2 ± 2.9	27.1649	35.3704	49.2775	37.3 ± 11.2
		Gm16233	predicted gene 16233	-0.720418	0.0209014	210.335	269.495	498.482	326.1 ± 152.2	97.7938	81.0097	226.149	135.0 ± 79.4
		Phlda1	pleckstrin homology like domain, family A, member 1	-0.723413	0.00719032	179.365	180.31	134.403	164.7 ± 26.2	54.3299	106.111	86.2357	82.2 ± 26.1
		Itprid2	ITPR interacting domain containing 2	-0.724725	0.000194975	1447.82	1855.45	2199.79	1834.4 ± 376.4	957.112	1020.04	1098.18	1025.1 ± 70.7
		Gjb1	gap junction protein, beta 1	-0.724848	9.76744e-05	272.274	295.669	287.52	285.2 ± 11.9	163.895	168.865	149.592	160.8 ± 10.0
		Rbm46os	RNA binding motif protein 46, opposite strand	-0.7293	0.00209748	761.334	870.528	637.989	756.6 ± 116.3	400.23	286.386	513.894	400.2 ± 113.8
		Idi1	isopentenyl-diphosphate delta isomerase	-0.731514	0.00400732	144.524	148.319	106.331	133.1 ± 23.2	63.3849	61.613	79.196	68.1 ± 9.7
		Ptpn21	protein tyrosine phosphatase, non-receptor type 21	-0.732588	0.00263941	1353.63	1405.64	1573.71	1444.3 ± 115.0	488.064	790.7	990.83	756.5 ± 253.1
		Soat1	sterol O-acyltransferase 1	-0.734027	0.00301576	273.564	232.658	230.527	245.6 ± 24.3	96.8883	115.239	169.831	127.3 ± 37.9
		Clca4b	chloride channel accessory 4B	-0.735763	0.000202557	15889.9	13298.3	21232.3	16806.8 ± 4045.7	8937.27	9455.32	9500.88	9297.8 ± 313.1
		Tmem144	transmembrane protein 144	-0.74029	2.00837e-05	1758.81	1526.82	1580.51	1622.0 ± 121.4	765.146	1016.61	960.032	913.9 ± 131.9
		Tbc1d9	TBC1 domain family, member 9	-0.741247	0.00463289	229.691	234.597	151.416	205.2 ± 46.7	102.321	128.931	80.076	103.8 ± 24.5
		Amer1	APC membrane recruitment 1	-0.741723	0.00440321	225.819	213.27	163.325	200.8 ± 33.1	69.7234	116.38	118.794	101.6 ± 27.7
		Gm45479	predicted gene 45479	-0.750589	1.81665e-06	727.784	692.157	740.067	720.0 ± 24.9	376.687	406.19	439.978	407.6 ± 31.7
		Slc30a2	solute carrier family 30 (zinc transporter), member 2	-0.751829	2.25193e-05	1525.25	1438.6	1122.86	1362.2 ± 211.8	718.06	795.264	765.562	759.6 ± 38.9
		Gm12744	predicted gene 12744	-0.755189	0.0141347	51.6159	86.2773	77.4093	71.8 ± 18.0	21.732	43.3573	29.9185	31.7 ± 10.9
		Slc49a4	solute carrier family 49 member 4	-0.757816	0.00385082	1394.92	1214.67	808.119	1139.2 ± 300.6	383.026	645.796	685.486	571.4 ± 164.4
		Rflnb	refilin B	-0.760678	0.000580828	265.822	253.016	195.65	238.2 ± 37.4	114.093	136.918	129.354	126.8 ± 11.6
		Rhpn2	rhophilin, Rho GTPase binding protein 2	-0.760761	0.000560372	2543.37	2176.32	1510.76	2076.8 ± 523.4	1031.36	1031.45	1258.34	1107.0 ± 131.0
		Gip	gastric inhibitory polypeptide	-0.761798	0.0104418	87.747	60.1033	66.3508	71.4 ± 14.5	37.1254	36.5114	23.7588	32.5 ± 7.5
		Bach1	BTB and CNC homology 1, basic leucine zipper transcription factor 1	-0.768422	1.76512e-07	4740.92	5613.84	4854.67	5069.8 ± 474.6	2681.18	3046.42	2844.02	2857.2 ± 183.0
		Itpripl2	inositol 1,4,5-triphosphate receptor interacting protein-like 2	-0.772862	6.48685e-05	550.999	625.268	448.293	541.5 ± 88.9	292.476	310.347	280.706	294.5 ± 14.9
		Bcl2l11	BCL2-like 11 (apoptosis facilitator)	-0.775463	0.00158584	316.147	289.853	312.189	306.1 ± 14.2	107.754	200.813	163.672	157.4 ± 46.8
		Car13	carbonic anhydrase 13	-0.776546	4.24134e-06	1188.46	1037.27	1142.43	1122.7 ± 77.5	536.055	686.871	640.608	621.2 ± 77.3
		Mep1a	meprin 1 alpha	-0.778633	2.7115e-07	1196.2	1195.28	1116.91	1169.5 ± 45.5	589.479	675.461	694.285	653.1 ± 55.9
		Pdcd4	programmed cell death 4	-0.779799	0.00302203	1179.42	1267.02	1002.92	1149.8 ± 134.5	467.237	843.186	406.54	572.3 ± 236.5
		Gm15756	predicted gene 15756	-0.782125	0.00458216	375.505	418.784	295.176	363.2 ± 62.7	137.636	130.072	257.827	175.2 ± 71.7
		Cyp2j11	cytochrome P450, family 2, subfamily j, polypeptide 11	-0.782705	0.00296027	3592.46	2651.33	2720.38	2988.1 ± 524.6	934.474	1466.16	2046.78	1482.5 ± 556.3
		Gas2	growth arrest specific 2	-0.790565	0.00141264	1117.48	990.735	884.678	997.6 ± 116.6	343.184	499.75	675.806	506.2 ± 166.4
		Extl1	exostosin-like glycosyltransferase 1	-0.790811	0.000428747	1014.25	845.324	763.035	874.2 ± 128.1	340.467	475.789	553.492	456.6 ± 107.8
		Rnf157	ring finger protein 157	-0.791155	0.0026152	579.388	311.18	415.969	435.5 ± 135.2	247.201	164.301	233.188	214.9 ± 44.4
		Kcnj2	potassium inwardly-rectifying channel, subfamily J, member 2	-0.801224	0.00662095	130.33	84.3385	100.377	105.0 ± 23.3	51.6134	60.472	32.5584	48.2 ± 14.3
		Fdps	farnesyl diphosphate synthetase	-0.802635	0.00261129	193.559	252.046	142.909	196.2 ± 54.6	83.3058	93.5605	110.874	95.9 ± 13.9
		Csrp2	cysteine and glycine-rich protein 2	-0.805679	0.0139846	134.201	86.2773	61.2469	93.9 ± 37.1	47.9914	43.3573	20.239	37.2 ± 14.9
		Fry	FRY microtubule binding protein	-0.807268	0.00276367	110.974	89.1855	129.299	109.8 ± 20.1	57.9519	55.9081	46.6377	53.5 ± 6.0
		Kdsr	3-ketodihydrosphingosine reductase	-0.813958	1.89131e-05	669.716	557.41	582.696	603.3 ± 58.9	276.177	370.819	317.664	321.6 ± 47.4
		Cdk15	cyclin-dependent kinase 15	-0.815828	0.018657	45.1639	29.0822	24.6689	33.0 ± 10.8	9.05498	7.98687	14.9592	10.7 ± 3.8
		Rnf144b	ring finger protein 144B	-0.82373	0.00161269	123.878	124.084	102.929	117.0 ± 12.2	49.8024	53.6261	67.7566	57.1 ± 9.5
		Gm37184	predicted gene, 37184	-0.827692	0.00555235	525.191	716.393	360.676	534.1 ± 178.0	146.691	249.875	327.344	241.3 ± 90.6
		Papss1	3'-phosphoadenosine 5'-phosphosulfate synthase 1	-0.827926	3.07723e-06	2360.14	2762.81	2990.89	2704.6 ± 319.4	1393.56	1658.99	1275.06	1442.5 ± 196.6
		Nipal1	NIPA-like domain containing 1	-0.830908	6.79935e-08	1083.93	1068.29	1246.2	1132.8 ± 98.5	579.519	618.412	637.088	611.7 ± 29.4
		Pdlim1	PDZ and LIM domain 1 (elfin)	-0.831069	0.00174256	3331.8	5586.7	6874.97	5264.5 ± 1793.4	1961.31	2762.32	2939.93	2554.5 ± 521.4
		Agfg2	ArfGAP with FG repeats 2	-0.835974	0.0011837	152.267	163.83	133.552	149.9 ± 15.3	55.2354	79.8687	85.3557	73.5 ± 16.0
		Apcdd1	adenomatosis polyposis coli down-regulated 1	-0.836499	0.0186719	15.4848	35.8681	13.6104	21.7 ± 12.3	3.62199	5.70491	5.27974	4.9 ± 1.1
		Pam	peptidylglycine alpha-amidating monooxygenase	-0.839436	3.58483e-08	3995.07	3535.43	4505.9	4012.1 ± 485.5	2151.46	2175.85	2140.93	2156.1 ± 17.9
		Sesn3	sestrin 3	-0.841388	0.00103115	869.727	663.075	857.457	796.8 ± 115.9	252.634	431.291	487.496	390.5 ± 122.6
		Hist1h1e	histone H1.4	-0.844011	0.0112824	94.1989	320.874	165.026	193.4 ± 116.0	64.2904	100.406	64.2368	76.3 ± 20.9
		Cachd1	cache domain containing 1	-0.851585	2.00952e-06	1696.87	1866.11	1430.8	1664.6 ± 219.4	828.531	800.969	989.07	872.9 ± 101.6
		Fam102b	family with sequence similarity 102, member B	-0.857698	5.62297e-06	918.762	853.079	844.697	872.2 ± 40.6	383.931	427.868	545.573	452.5 ± 83.6
		Gsn	gelsolin	-0.857948	0.00841674	160.009	114.39	173.533	149.3 ± 31.0	90.5498	63.895	29.0385	61.2 ± 30.8
		Chil5	chitinase-like 5	-0.858045	0.0159292	154.848	61.0727	119.942	112.0 ± 47.4	18.11	19.3967	68.6366	35.4 ± 28.8
		Mctp2	multiple C2 domains, transmembrane 2	-0.862301	4.91409e-05	245.175	289.853	221.169	252.1 ± 34.9	124.053	135.777	124.954	128.3 ± 6.5
		Lmna	lamin A	-0.885069	2.04201e-06	321.309	307.302	297.728	308.8 ± 11.9	150.313	152.892	169.831	157.7 ± 10.6
		Abca8b	ATP-binding cassette, sub-family A (ABC1), member 8b	-0.898613	0.0139595	43.8735	63.9809	24.6689	44.2 ± 19.7	7.24399	12.5508	20.239	13.3 ± 6.5
		4930439A04Rik	RIKEN cDNA 4930439A04 gene	-0.898837	0.000212589	210.335	284.037	238.182	244.2 ± 37.2	95.9828	114.098	144.313	118.1 ± 24.4
		Aacs	acetoacetyl-CoA synthetase	-0.903996	0.000435752	198.721	225.872	144.611	189.7 ± 41.4	78.7783	91.2785	99.435	89.8 ± 10.4
		Barx2	BarH-like homeobox 2	-0.916854	4.29429e-08	3250.51	2808.38	3685.87	3248.3 ± 438.8	1560.17	1794.76	1590.08	1648.3 ± 127.7
		Dhcr24	24-dehydrocholesterol reductase	-0.917132	2.70458e-05	1471.05	2299.44	2268.69	2013.1 ± 469.6	870.184	1098.77	991.71	986.9 ± 114.4
		Add3	adducin 3 (gamma)	-0.920704	3.69331e-05	1864.62	2441.94	1413.78	1906.8 ± 515.4	1004.2	905.94	874.676	928.3 ± 67.6
		Gm36945	predicted gene, 36945	-0.927557	0.00122654	318.728	393.58	223.721	312.0 ± 85.1	95.9828	174.57	150.472	140.3 ± 40.3
		Pter	phosphotriesterase related	-0.933968	0.00688657	369.053	271.434	170.981	270.5 ± 99.0	47.0859	100.406	158.392	102.0 ± 55.7
		Ivns1abp	influenza virus NS1A binding protein	-0.944501	5.70761e-05	1779.46	2356.63	1893.55	2009.9 ± 305.7	687.273	1203.74	974.991	955.3 ± 258.8
		Acpp	acid phosphatase, prostate	-0.94454	0.00499451	203.883	116.329	93.5717	137.9 ± 58.2	33.5034	59.3311	69.5165	54.1 ± 18.6
		Ankrd29	ankyrin repeat domain 29	-0.94843	0.000244479	127.749	143.472	179.487	150.2 ± 26.5	62.4794	67.3179	79.196	69.7 ± 8.6
		Klhl24	kelch-like 24	-0.95035	0.000118827	775.528	662.106	674.567	704.1 ± 62.2	241.768	450.688	297.425	330.0 ± 108.2
		Gm28610	predicted gene 28610	-0.956885	0.0104667	112.265	71.7362	25.5195	69.8 ± 43.4	22.6375	23.9606	17.5991	21.4 ± 3.4
		Arl14	ADP-ribosylation factor-like 14	-0.964472	7.43558e-05	1589.77	1764.32	2012.64	1788.9 ± 212.5	581.33	821.507	1096.42	833.1 ± 257.7
		Pgap1	post-GPI attachment to proteins 1	-0.972044	0.000371024	3400.19	1974.68	1810.19	2395.0 ± 874.4	804.082	1200.31	1216.98	1073.8 ± 233.7
		Prkag3	protein kinase, AMP-activated, gamma 3 non-catalytic subunit	-0.978873	0.000129847	241.304	333.476	393.852	322.9 ± 76.8	117.715	171.147	154.872	147.9 ± 27.4
		Mccc1	methylcrotonoyl-Coenzyme A carboxylase 1 (alpha)	-0.979047	3.32343e-08	1620.74	1361.05	1351.69	1444.5 ± 152.7	627.51	808.956	664.367	700.3 ± 95.9
		Gcnt3	glucosaminyl (N-acetyl) transferase 3, mucin type	-0.985277	1.16408e-06	567.774	637.871	615.021	606.9 ± 35.7	283.421	350.281	234.068	289.3 ± 58.3
		Slc10a2	solute carrier family 10, member 2	-0.988984	0.00685661	120.007	226.841	359.826	235.6 ± 120.1	36.2199	90.1376	117.034	81.1 ± 41.2
		Mccc1os	methylcrotonoyl-Coenzyme A carboxylase 1 (alpha), opposite strand	-0.991084	0.0106435	24.5175	27.1434	24.6689	25.4 ± 1.5	7.24399	2.28196	9.67951	6.4 ± 3.8
		Nemp1	nuclear envelope integral membrane protein 1	-0.994489	4.17831e-06	305.824	312.149	238.182	285.4 ± 41.0	120.431	138.059	141.673	133.4 ± 11.4
		Arl13b	ADP-ribosylation factor-like 13B	-0.997932	3.84799e-05	905.858	845.324	1332.97	1028.1 ± 265.8	376.687	472.366	561.412	470.2 ± 92.4
		Tnfsf15	tumor necrosis factor (ligand) superfamily, member 15	-0.998556	0.00081209	430.992	212.3	285.819	309.7 ± 111.3	98.6993	135.777	161.032	131.8 ± 31.4
		Lin7a	lin-7 homolog A (C. elegans)	-1.00175	0.000154812	1207.81	1359.11	1520.11	1362.3 ± 156.2	369.443	716.537	736.523	607.5 ± 206.4
		Enkur	enkurin, TRPC channel interacting protein	-1.00383	0.00428578	85.1662	57.1951	149.715	97.4 ± 47.4	36.2199	42.2163	30.7985	36.4 ± 5.7
		Edn1	endothelin 1	-1.00516	0.0104658	55.4871	31.9905	12.7598	33.4 ± 21.4	0.905498	10.2688	7.03965	6.1 ± 4.8
		Gm20616	predicted gene 20616	-1.0198	0.000597129	294.21	207.453	191.397	231.0 ± 55.3	70.6289	85.5736	135.513	97.2 ± 34.0
		Akr1c14	aldo-keto reductase family 1, member C14	-1.03248	2.38407e-06	836.177	718.331	527.404	694.0 ± 155.8	286.137	332.026	329.983	316.0 ± 25.9
		Casp4	caspase 4, apoptosis-related cysteine peptidase	-1.04592	0.000721195	914.891	651.442	1590.72	1052.4 ± 484.5	411.096	541.966	340.543	431.2 ± 102.2
		Cttnbp2	cortactin binding protein 2	-1.04942	6.29282e-06	353.569	318.935	232.228	301.6 ± 62.5	124.959	138.059	139.913	134.3 ± 8.2
		Sqor	sulfide quinone oxidoreductase	-1.05364	1.21171e-05	779.4	830.783	1044.6	884.9 ± 140.6	277.082	472.366	426.779	392.1 ± 102.2
		Svip	small VCP/p97-interacting protein	-1.0617	0.000435752	1539.44	1339.72	836.191	1238.5 ± 362.4	305.153	601.297	619.489	508.6 ± 176.5
		Lgmn	legumain	-1.07067	1.50307e-05	389.7	406.182	452.547	416.1 ± 32.6	124.053	197.39	222.629	181.4 ± 51.2
		Bcl6	B cell leukemia/lymphoma 6	-1.07468	0.00110439	872.308	613.635	1193.46	893.1 ± 290.5	185.627	365.114	491.015	347.3 ± 153.5
		Tgfbr3	transforming growth factor, beta receptor III	-1.07678	0.00108728	112.265	124.084	79.1106	105.2 ± 23.3	28.9759	36.5114	56.3172	40.6 ± 14.1
		Pmp22	peripheral myelin protein 22	-1.11575	2.59731e-08	2364.01	2437.09	2730.59	2510.6 ± 194.0	881.955	1045.14	1363.93	1097.0 ± 245.1
		Gm43221	predicted gene 43221	-1.11667	3.80678e-05	241.304	190.973	165.877	199.4 ± 38.4	72.4399	68.4589	104.715	81.9 ± 19.9
		Stom	stomatin	-1.12099	4.30353e-06	299.372	304.394	284.118	296.0 ± 10.6	162.99	93.5605	117.034	124.5 ± 35.3
		Lgi1	leucine-rich repeat LGI family, member 1	-1.12139	2.22352e-05	220.658	187.096	286.67	231.5 ± 50.7	75.1564	108.393	105.595	96.4 ± 18.4
		Fut4	fucosyltransferase 4	-1.12242	6.7578e-05	117.426	159.952	159.072	145.5 ± 24.3	64.2904	43.3573	69.5165	59.1 ± 13.8
		Gm15952	predicted gene 15952	-1.12622	2.48867e-08	3906.03	3183.54	2728.04	3272.5 ± 594.0	1295.77	1277.9	1679.84	1417.8 ± 227.1
		Gm2061	predicted gene 2061	-1.13664	2.67783e-08	1603.96	1804.07	1546.48	1651.5 ± 135.2	685.462	561.363	880.836	709.2 ± 161.1
		Pnliprp2	pancreatic lipase-related protein 2	-1.13822	0.000344134	209.044	231.689	199.052	213.3 ± 16.7	42.5584	94.7015	109.115	82.1 ± 35.0
		Gm17114	predicted gene 17114	-1.14406	0.00141196	147.105	103.727	58.695	103.2 ± 44.2	38.9364	28.5245	40.478	36.0 ± 6.5
		Pcsk9	proprotein convertase subtilisin/kexin type 9	-1.14428	0.00262135	96.7797	97.9102	43.3832	79.4 ± 31.2	34.4089	15.9737	26.3987	25.6 ± 9.2
		Gm42722	predicted gene 42722	-1.1652	0.0020001	140.653	56.2257	142.909	113.3 ± 49.4	25.354	35.3704	51.0374	37.3 ± 12.9
		4930488N15Rik	RIKEN cDNA 4930488N15 gene	-1.17529	1.48075e-09	461.962	370.314	404.91	412.4 ± 46.3	190.155	173.429	156.632	173.4 ± 16.8
		Pifo	primary cilia formation	-1.19349	0.00333251	254.208	81.4303	193.098	176.2 ± 87.6	31.6924	27.3836	90.6355	49.9 ± 35.3
		Nxpe3	neurexophilin and PC-esterase domain family, member 3	-1.19595	0.0012606	61.939	54.2869	85.0652	67.1 ± 16.0	31.6924	21.6787	14.0793	22.5 ± 8.8
		Slc52a3	solute carrier protein family 52, member 3	-1.19627	1.0566e-05	158.719	230.719	210.111	199.8 ± 37.1	94.1718	83.2917	58.957	78.8 ± 18.0
		Smim9	small integral membrane protein 9	-1.19866	1.57345e-08	645.198	573.89	708.593	642.6 ± 67.4	202.832	301.219	287.746	263.9 ± 53.3
		D130040H23Rik	RIKEN cDNA D130040H23 gene	-1.20295	0.000756456	54.1967	59.1339	62.0976	58.5 ± 4.0	17.2045	28.5245	15.8392	20.5 ± 7.0
		Krt19	keratin 19	-1.20979	3.09797e-10	3644.08	3490.84	2671.9	3268.9 ± 522.7	1322.03	1550.59	1163.3	1345.3 ± 194.7
		Map3k6	mitogen-activated protein kinase kinase kinase 6	-1.21159	0.000384241	81.295	106.635	71.4547	86.5 ± 18.2	26.2594	22.8196	42.2379	30.4 ± 10.4
		Gsdme	gasdermin E	-1.2154	4.98712e-08	2480.14	2731.79	2597.89	2603.3 ± 125.9	727.115	1156.96	1260.98	1048.3 ± 283.0
		Pwwp2b	PWWP domain containing 2B	-1.21749	1.47384e-05	228.4	288.884	164.176	227.2 ± 62.4	104.132	82.1507	74.7962	87.0 ± 15.3
		Frat1	frequently rearranged in advanced T cell lymphomas	-1.21784	2.91551e-06	189.688	169.646	174.384	177.9 ± 10.5	55.2354	91.2785	63.3568	70.0 ± 18.9
		Acadsb	acyl-Coenzyme A dehydrogenase, short/branched chain	-1.21858	3.97273e-05	131.62	99.849	164.176	131.9 ± 32.2	41.6529	52.4852	55.4372	49.9 ± 7.3
		Gm31497	predicted gene, 31497	-1.22117	1.3711e-07	507.126	348.987	421.923	426.0 ± 79.1	151.218	150.61	205.91	169.2 ± 31.8
		1700025G04Rik	RIKEN cDNA 1700025G04 gene	-1.2221	2.05655e-05	3726.67	2795.77	1796.58	2773.0 ± 965.2	748.847	1169.51	1244.26	1054.2 ± 267.1
		9630028B13Rik	RIKEN cDNA 9630028B13 gene	-1.22292	4.29338e-09	3386	3929.01	3330.3	3548.4 ± 330.8	1358.25	1127.29	1815.35	1433.6 ± 350.2
		Agtpbp1	ATP/GTP binding protein 1	-1.22397	1.74003e-06	960.055	845.324	493.378	766.3 ± 243.2	306.964	293.232	296.545	298.9 ± 7.2
		Tmsb15b2	thymosin beta 15b2	-1.22429	0.00169275	38.7119	34.8987	44.2339	39.3 ± 4.7	13.5825	12.5508	10.5595	12.2 ± 1.5
		Ccnd2	cyclin D2	-1.22723	0.000997918	716.17	459.499	244.988	473.6 ± 235.9	166.612	216.787	83.5958	155.7 ± 67.3
		Cd83	CD83 antigen	-1.24225	0.000202877	221.948	145.411	119.091	162.2 ± 53.4	36.2199	62.754	72.1564	57.0 ± 18.6
		Bicd1	BICD cargo adaptor 1	-1.24818	3.91902e-06	150.976	158.014	116.539	141.8 ± 22.2	52.5189	62.754	46.6377	54.0 ± 8.2
		Zfp94	zinc finger protein 94	-1.25138	0.00013536	94.1989	74.6444	64.6495	77.8 ± 15.0	28.9759	30.8065	22.8789	27.6 ± 4.2
		Thsd7b	thrombospondin, type I, domain containing 7B	-1.27553	6.42472e-08	228.4	298.578	274.76	267.2 ± 35.7	80.5893	112.957	114.394	102.6 ± 19.1
		Slc37a2	solute carrier family 37 (glycerol-3-phosphate transporter), member 2	-1.27685	0.00016473	125.168	147.35	71.4547	114.7 ± 39.0	37.1254	46.7803	34.3183	39.4 ± 6.5
		Cebpd	CCAAT/enhancer binding protein (C/EBP), delta	-1.299	0.000179183	126.459	181.279	320.696	209.5 ± 100.1	88.7388	63.895	58.0771	70.2 ± 16.3
		Syde1	synapse defective 1, Rho GTPase, homolog 1 (C. elegans)	-1.29964	7.32603e-06	170.332	133.778	114.838	139.6 ± 28.2	40.7474	62.754	47.5176	50.3 ± 11.3
		Tppp	tubulin polymerization promoting protein	-1.30553	5.91553e-05	145.815	149.289	298.579	197.9 ± 87.2	67.9124	77.5868	59.837	68.4 ± 8.9
		Dnm3os	dynamin 3, opposite strand	-1.30922	0.0014211	37.4215	31.9905	62.9482	44.1 ± 16.5	11.7715	11.4098	14.0793	12.4 ± 1.4
		Guca2a	guanylate cyclase activator 2a (guanylin)	-1.31528	0.000127941	544.547	598.125	895.736	679.5 ± 189.2	354.955	204.236	119.674	226.3 ± 119.2
		Frat2	frequently rearranged in advanced T cell lymphomas 2	-1.33726	1.23495e-05	220.658	190.973	170.13	193.9 ± 25.4	57.0464	99.2654	45.7577	67.4 ± 28.2
		Tspan8	tetraspanin 8	-1.35303	2.54732e-12	3502.14	3526.71	4499.1	3842.6 ± 568.6	1336.52	1721.74	1231.94	1430.1 ± 258.0
		Adam7	a disintegrin and metallopeptidase domain 7	-1.35593	0.00201408	54.1967	26.174	108.033	62.8 ± 41.6	19.921	12.5508	12.3194	14.9 ± 4.3
		Stx19	syntaxin 19	-1.38491	4.91881e-07	631.004	586.492	619.274	612.3 ± 23.1	148.502	170.006	311.504	210.0 ± 88.6
		Arid5b	AT rich interactive domain 5B (MRF1-like)	-1.3937	4.51562e-05	845.21	788.129	412.566	682.0 ± 235.0	115.904	274.977	258.707	216.5 ± 87.5
		Mas1	MAS1 oncogene	-1.40878	2.82934e-05	127.749	73.675	99.5262	100.3 ± 27.0	40.7474	27.3836	26.3987	31.5 ± 8.0
		Rnf212b	ring finger protein 212B	-1.40934	9.53954e-11	886.502	605.88	568.235	686.9 ± 173.9	243.579	241.888	239.348	241.6 ± 2.1
		Ky	kyphoscoliosis peptidase	-1.40999	0.00181231	252.918	87.2467	51.8898	130.7 ± 107.3	14.488	47.9212	23.7588	28.7 ± 17.3
		Cutal	cutA divalent cation tolerance homolog-like	-1.41014	0.000787443	98.0701	84.3385	62.9482	81.8 ± 17.7	13.5825	10.2688	39.598	21.1 ± 16.1
		Ndrg1	N-myc downstream regulated gene 1	-1.43981	5.32154e-06	1312.33	2740.52	1497.15	1850.0 ± 776.7	368.538	699.422	694.285	587.4 ± 189.6
		Zfp61	zinc finger protein 61	-1.44007	0.000860497	46.4543	32.9599	42.5326	40.6 ± 6.9	4.52749	13.6918	12.3194	10.2 ± 4.9
		Slc39a8	solute carrier family 39 (metal ion transporter), member 8	-1.44538	0.000111999	61.939	87.2467	133.552	94.2 ± 36.3	19.0155	28.5245	35.1982	27.6 ± 8.1
		Gm17035	predicted gene 17035	-1.46296	0.000618015	50.3255	115.36	59.5456	75.1 ± 35.2	9.05498	19.3967	28.1586	18.9 ± 9.6
		Bco1	beta-carotene oxygenase 1	-1.48092	3.01442e-14	8005.62	10536.5	8267.48	8936.5 ± 1391.8	3691.72	2668.76	2738.42	3033.0 ± 571.6
		Pros1	protein S (alpha)	-1.48536	9.80959e-09	855.533	832.722	1277.68	988.6 ± 250.6	224.564	383.37	355.502	321.1 ± 84.8
		Axin2	axin 2	-1.52175	1.39279e-09	513.578	580.675	421.073	505.1 ± 80.1	161.179	207.659	114.394	161.1 ± 46.6
		Gm15632	predicted gene 15632	-1.55788	5.46713e-05	313.566	236.536	113.987	221.4 ± 100.7	36.2199	51.3442	87.1156	58.2 ± 26.1
		Oxct1	3-oxoacid CoA transferase 1	-1.57964	1.85214e-13	2938.23	2277.14	1806.78	2340.7 ± 568.4	627.51	820.366	747.083	731.7 ± 97.3
		S100a11	S100 calcium binding protein A11	-1.60885	7.80743e-08	185.817	224.903	261.15	224.0 ± 37.7	64.2904	38.7934	87.9956	63.7 ± 24.6
		S100g	S100 calcium binding protein G	-1.62251	7.84872e-08	264.531	258.832	161.624	228.3 ± 57.8	79.6838	70.7409	43.1178	64.5 ± 19.1
		Lypd6b	LY6/PLAUR domain containing 6B	-1.65026	0.000290868	29.6791	40.7151	29.7728	33.4 ± 6.3	7.24399	5.70491	7.9196	7.0 ± 1.1
		Gm11670	predicted gene 11670	-1.66401	2.44087e-07	100.651	96.9408	83.3639	93.7 ± 9.1	21.732	19.3967	33.4383	24.9 ± 7.5
		Lrrc31	leucine rich repeat containing 31	-1.69771	1.06135e-12	415.508	316.996	393.852	375.5 ± 51.8	85.1168	138.059	96.7951	106.7 ± 27.8
		Pkd1l2	polycystic kidney disease 1 like 2	-1.71313	2.8424e-09	118.716	188.065	181.189	162.7 ± 38.2	48.8969	35.3704	46.6377	43.6 ± 7.2
		Clca3a2	chloride channel accessory 3A2	-1.75977	3.15987e-09	145.815	125.054	153.117	141.3 ± 14.6	40.7474	45.6393	23.7588	36.7 ± 11.5
		Scarb1	scavenger receptor class B, member 1	-1.76105	3.32343e-08	1912.37	2956.69	1159.44	2009.5 ± 902.6	678.218	458.675	379.261	505.4 ± 154.9
		Bmp2	bone morphogenetic protein 2	-1.77388	1.76506e-13	470.995	371.283	586.099	476.1 ± 107.5	135.825	146.046	101.195	127.7 ± 23.5
		Clca3a1	chloride channel accessory 3A1	-1.8024	2.26972e-16	2575.63	2956.69	3916.4	3149.6 ± 690.9	970.694	893.389	651.167	838.4 ± 166.7
		Slc17a3	solute carrier family 17 (sodium phosphate), member 3	-1.84325	4.91409e-05	82.5854	77.5526	29.7728	63.3 ± 29.1	15.3935	7.98687	12.3194	11.9 ± 3.7
		Akr1c18	aldo-keto reductase family 1, member C18	-1.85101	4.29338e-09	130.33	128.931	112.286	123.8 ± 10.0	19.921	26.2426	41.3579	29.2 ± 11.0
		Gm21814	predicted gene, 21814	-1.86031	1.06556e-12	738.107	928.693	670.314	779.0 ± 134.0	128.581	262.426	189.191	193.4 ± 67.0
		4930422I22Rik	RIKEN cDNA 4930422I22 gene	-1.88805	9.50107e-17	11017.4	10727.5	12503.7	11416.2 ± 952.9	1926.9	2990.51	3618.38	2845.3 ± 855.0
		Mbl2	mannose-binding lectin (protein C) 2	-1.88953	6.44886e-09	136.782	117.298	104.63	119.6 ± 16.2	24.4485	39.9344	18.4791	27.6 ± 11.1
		Gm15462	predicted gene 15462	-1.90454	0.000154812	30.9695	31.0211	33.1754	31.7 ± 1.3	2.71649	3.42295	8.79956	5.0 ± 3.3
		2010001K21Rik	RIKEN cDNA 2010001K21 gene	-1.94355	1.09095e-18	464.543	523.48	616.722	534.9 ± 76.7	99.6048	154.033	134.633	129.4 ± 27.6
		9230102K24Rik	RIKEN cDNA 9230102K24 gene	-2.02736	1.42335e-06	61.939	51.3786	68.9028	60.7 ± 8.8	18.11	6.84589	7.9196	11.0 ± 6.2
		Arhgap29	Rho GTPase activating protein 29	-2.09778	1.26422e-18	696.814	637.871	510.391	615.0 ± 95.3	95.0773	167.724	132.873	131.9 ± 36.3
		Mt1	metallothionein 1	-2.43819	6.7318e-32	6932.01	6014.21	5062.23	6002.8 ± 934.9	1303.01	994.936	827.159	1041.7 ± 241.3
		Npl	N-acetylneuraminate pyruvate lyase	-2.47025	8.32984e-12	789.723	522.511	492.527	601.6 ± 163.6	82.4003	148.328	42.2379	91.0 ± 53.6
		Mt2	metallothionein 2	-2.91355	2.34029e-29	2394.98	1639.27	1207.07	1747.1 ± 601.2	251.729	182.557	213.829	216.0 ± 34.6
		Gm43240	predicted gene 43240	-3.01154	1.93806e-05	28.3887	25.2046	28.0715	27.2 ± 1.8	0.905498	2.28196	2.63987	1.9 ± 0.9
Enterocyte villus tip		4930528H21Rik	RIKEN cDNA 4930528H21 gene	3.7583	6.43688e-17	5.06095	5.9789	5.70511	5.6 ± 0.5	70.839	88.1558	138.058	99.0 ± 34.9
		Kdelr3	KDEL (Lys-Asp-Glu-Leu) endoplasmic reticulum protein retention receptor 3	3.41696	9.4134e-27	17.7133	8.96835	15.4038	14.0 ± 4.5	171.563	180.577	155.418	169.2 ± 12.7
		G0s2	G0/G1 switch gene 2	2.9227	2.57667e-05	0	0.996483	1.71153	0.9 ± 0.9	16.6029	31.2811	29.7609	25.9 ± 8.1
		Mcm2	minichromosome maintenance complex component 2	2.83062	3.11508e-08	3.79571	3.98593	5.70511	4.5 ± 1.1	63.091	31.2811	47.9481	47.4 ± 15.9
		Tubb2a	tubulin, beta 2A class IIA	2.61985	2.91865e-12	7.59142	13.9508	39.3652	20.3 ± 16.8	169.349	156.405	158.725	161.5 ± 6.9
		Dipk2a	divergent protein kinase domain 2A	2.30748	3.96957e-14	37.9571	26.905	75.3074	46.7 ± 25.4	304.386	243.139	272.808	273.4 ± 30.6
		Mfsd2a	major facilitator superfamily domain containing 2A	2.23861	3.48374e-19	86.0361	79.7186	94.7048	86.8 ± 7.5	607.666	420.873	329.85	452.8 ± 141.6
		Me1	malic enzyme 1, NADP(+)-dependent, cytosolic	2.22563	4.77719e-16	44.2833	51.8171	41.6473	45.9 ± 5.3	260.112	163.515	292.649	238.8 ± 67.2
		Hmgcs2	3-hydroxy-3-methylglutaryl-Coenzyme A synthase 2	2.08173	0.000120093	2.53047	5.9789	1.71153	3.4 ± 2.3	33.2058	18.4843	28.1075	26.6 ± 7.5
		Xylt1	xylosyltransferase 1	2.08033	4.51129e-09	15.1828	17.9367	47.9229	27.0 ± 18.2	163.815	169.202	114.084	149.0 ± 30.4
		Bdh2	3-hydroxybutyrate dehydrogenase, type 2	2.03321	0.000163573	1.26524	1.99297	5.13459	2.8 ± 2.1	18.8166	27.0155	32.241	26.0 ± 6.8
		Plpp3	phospholipid phosphatase 3	1.9932	6.43688e-17	198.642	259.086	355.999	271.2 ± 79.4	1386.89	1309.54	894.481	1197.0 ± 264.8
		Arsg	arylsulfatase G	1.95743	3.51659e-07	5.06095	13.9508	18.8268	12.6 ± 7.0	66.4115	75.359	62.8286	68.2 ± 6.5
		6430710C18Rik	RIKEN cDNA 6430710C18 gene	1.8837	4.65525e-06	7.59142	7.97186	13.6923	9.8 ± 3.4	59.7704	55.4528	40.5079	51.9 ± 10.1
		Pid1	phosphotyrosine interaction domain containing 1	1.86395	8.65953e-06	5.06095	17.9367	9.69868	10.9 ± 6.5	75.2664	41.2342	50.4282	55.6 ± 17.6
		Cldn4	claudin 4	1.84687	4.48681e-11	27.8352	49.8242	58.1921	45.3 ± 15.7	159.388	199.061	215.767	191.4 ± 29.0
		Dusp3	dual specificity phosphatase 3 (vaccinia virus phosphatase VH1-related)	1.72187	0.000143003	7.59142	2.98945	10.2692	7.0 ± 3.7	30.992	31.2811	49.6015	37.3 ± 10.7
		Grb14	growth factor receptor bound protein 14	1.711	1.76847e-05	8.85666	13.9508	9.69868	10.8 ± 2.7	48.7018	52.6091	42.988	48.1 ± 4.8
		Acaa1b	acetyl-Coenzyme A acyltransferase 1B	1.70053	9.76433e-07	18.9786	14.9472	23.9614	19.3 ± 4.5	58.6635	98.1089	82.6692	79.8 ± 19.9
		D430001F17Rik	RIKEN cDNA D430001F17 gene	1.69099	0.000164105	10.1219	3.98593	6.84613	7.0 ± 3.1	42.0606	32.703	28.9342	34.6 ± 6.8
		Gm32063	predicted gene, 32063	1.59299	1.91168e-05	16.4481	9.96483	17.1153	14.5 ± 3.9	60.8772	48.3435	62.0019	57.1 ± 7.6
		Clmn	calmin	1.59006	1.0643e-11	131.585	94.6659	122.66	116.3 ± 19.3	337.592	331.295	479.481	382.8 ± 83.8
		Vkorc1l1	vitamin K epoxide reductase complex, subunit 1-like 1	1.57389	1.50173e-08	220.151	303.927	579.639	367.9 ± 188.1	1433.38	1116.17	1224.33	1258.0 ± 161.3
		Dgkh	diacylglycerol kinase, eta	1.56135	6.77386e-09	184.725	182.356	80.442	149.2 ± 59.5	482.59	489.122	505.936	492.5 ± 12.0
		Ppa1	pyrophosphatase (inorganic) 1	1.54328	4.22786e-09	72.1185	98.6518	127.794	99.5 ± 27.8	420.606	251.671	317.45	329.9 ± 85.2
		Smox	spermine oxidase	1.54124	3.06467e-05	20.2438	12.9543	48.4934	27.2 ± 18.8	128.396	103.796	89.2828	107.2 ± 19.8
		Fam13a	family with sequence similarity 13, member A	1.53276	3.81449e-08	31.6309	38.8628	39.9357	36.8 ± 4.5	114.006	139.343	116.564	123.3 ± 13.9
		Ptafr	platelet-activating factor receptor	1.49658	4.13464e-06	35.4266	19.9297	55.91	37.1 ± 18.0	146.105	120.859	120.697	129.2 ± 14.6
		Paqr7	progestin and adipoQ receptor family member VII	1.48213	4.28438e-06	22.7743	28.898	55.3395	35.7 ± 17.3	140.571	119.437	112.43	124.1 ± 14.6
		G6pc	glucose-6-phosphatase, catalytic	1.47836	4.74937e-06	24.0395	32.8839	43.3588	33.4 ± 9.7	151.64	109.484	83.4959	114.9 ± 34.4
		Fndc3b	fibronectin type III domain containing 3B	1.46542	6.7294e-09	136.646	88.687	188.839	138.1 ± 50.1	401.79	432.248	448.894	427.6 ± 23.9
		Ap1s3	adaptor-related protein complex AP-1, sigma 3	1.46535	1.88407e-12	131.585	127.55	112.961	124.0 ± 9.8	342.019	345.514	407.559	365.0 ± 36.9
		Plekhg3	pleckstrin homology domain containing, family G (with RhoGef domain) member 3	1.45441	5.44991e-06	39.2223	22.9191	22.2499	28.1 ± 9.6	86.335	96.687	85.976	89.7 ± 6.1
		Slc16a6	solute carrier family 16 (monocarboxylic acid transporters), member 6	1.44637	1.10374e-06	36.6919	49.8242	43.3588	43.3 ± 6.6	184.845	123.702	104.99	137.8 ± 41.8
		Cyp4f16	cytochrome P450, family 4, subfamily f, polypeptide 16	1.44446	2.0199e-09	306.187	283.998	281.262	290.5 ± 13.7	1230.83	715.199	660.527	868.9 ± 314.7
		Mfhas1	malignant fibrous histiocytoma amplified sequence 1	1.44227	9.80935e-06	79.7099	34.8769	114.673	76.4 ± 40.0	317.669	250.249	192.619	253.5 ± 62.6
		Dna2	DNA replication helicase/nuclease 2	1.43896	0.000227291	15.1828	12.9543	10.2692	12.8 ± 2.5	58.6635	42.656	38.0278	46.4 ± 10.8
		Slc20a1	solute carrier family 20, member 1	1.43857	1.52913e-09	75.9142	58.7925	69.6023	68.1 ± 8.7	203.662	216.124	187.659	202.5 ± 14.3
		Lamb3	laminin, beta 3	1.42167	3.22693e-07	103.749	188.335	285.255	192.4 ± 90.8	602.131	621.356	555.537	593.0 ± 33.8
		Dmrt1	doublesex and mab-3 related transcription factor 1	1.41051	0.00188702	5.06095	2.98945	5.70511	4.6 ± 1.4	37.6332	27.0155	13.2271	26.0 ± 12.2
		Leap2	liver-expressed antimicrobial peptide 2	1.40636	1.13489e-05	86.0361	140.504	160.884	129.1 ± 38.7	667.436	314.233	254.621	412.1 ± 223.1
		Ccnjl	cyclin J-like	1.38892	5.54325e-05	40.4876	23.9156	29.6665	31.4 ± 8.4	118.434	129.39	57.8685	101.9 ± 38.5
		Apoc2	apolipoprotein C-II	1.37962	4.22786e-09	341.614	423.505	552.254	439.1 ± 106.2	1505.33	919.948	1330.97	1252.1 ± 300.6
		Chka	choline kinase alpha	1.37284	1.15178e-12	2606.39	2823.04	3322.08	2917.2 ± 367.0	9053	8630.74	6362.22	8015.3 ± 1447.1
		Fyb2	FYN binding protein 2	1.37238	0.000248743	16.4481	9.96483	36.5127	21.0 ± 13.8	71.9458	71.0934	83.4959	75.5 ± 6.9
		Mpzl1	myelin protein zero-like 1	1.35419	1.77135e-07	53.14	45.8382	52.487	50.5 ± 4.0	140.571	135.077	155.418	143.7 ± 10.5
		Saysd1	SAYSVFN motif domain containing 1	1.34846	2.65788e-07	70.8533	94.6659	92.9932	86.2 ± 13.3	323.203	228.921	189.313	247.1 ± 68.8
		Bbox1	butyrobetaine (gamma), 2-oxoglutarate dioxygenase 1 (gamma-butyrobetaine hydroxylase)	1.34448	1.99223e-05	27.8352	36.8699	23.3909	29.4 ± 6.9	84.1213	81.0465	95.8963	87.0 ± 7.8
		Rassf6	Ras association (RalGDS/AF-6) domain family member 6	1.32757	2.29086e-10	196.112	199.297	211.089	202.2 ± 7.9	595.49	611.403	429.88	545.6 ± 100.5
		Baiap2l1	BAI1-associated protein 2-like 1	1.3201	2.9646e-07	678.167	996.483	1477.62	1050.8 ± 402.5	3405.8	3076.92	2293.24	2925.3 ± 571.6
		Arl5a	ADP-ribosylation factor-like 5A	1.3129	3.50008e-08	241.66	214.244	313.21	256.4 ± 51.1	891.021	683.918	525.776	700.2 ± 183.2
		Insig1	insulin induced gene 1	1.31012	3.52354e-07	59.4661	71.7468	51.3459	60.9 ± 10.3	187.059	153.562	158.725	166.4 ± 18.0
		Pmepa1	prostate transmembrane protein, androgen induced 1	1.30466	1e-07	160.685	201.29	289.249	217.1 ± 65.7	599.918	702.403	484.442	595.6 ± 109.0
		Fbxo44	F-box protein 44	1.30313	4.52707e-05	29.1004	20.9261	38.2242	29.4 ± 8.7	81.9076	83.8902	99.2031	88.3 ± 9.5
		Ces2a	carboxylesterase 2A	1.29386	1.45804e-05	45.5485	49.8242	41.0768	45.5 ± 4.4	94.083	120.859	169.472	128.1 ± 38.2
		Ndst1	N-deacetylase/N-sulfotransferase (heparan glucosaminyl) 1	1.28751	1.72525e-09	201.173	190.328	264.146	218.5 ± 39.9	666.329	554.528	508.416	576.4 ± 81.2
		Por	P450 (cytochrome) oxidoreductase	1.28648	1.52913e-09	802.16	1096.13	1405.17	1101.2 ± 301.5	2904.4	3058.44	2703.28	2888.7 ± 178.1
		Vps37b	vacuolar protein sorting 37B	1.28552	8.2482e-11	197.377	232.181	208.236	212.6 ± 17.8	616.52	555.95	481.962	551.5 ± 67.4
		Gramd4	GRAM domain containing 4	1.28479	1.69561e-08	345.41	425.498	608.164	459.7 ± 134.7	1319.38	1313.81	1030.89	1221.4 ± 165.0
		Dock4	dedicator of cytokinesis 4	1.28455	8.62503e-06	86.0361	42.8488	73.5959	67.5 ± 22.2	191.487	143.609	227.34	187.5 ± 42.0
		Bcl3	B cell leukemia/lymphoma 3	1.28044	5.28948e-06	134.115	159.437	124.371	139.3 ± 18.1	563.391	345.514	246.354	385.1 ± 162.2
		Tenm3	teneurin transmembrane protein 3	1.26983	0.000858445	12.6524	23.9156	31.9486	22.8 ± 9.7	37.6332	86.7339	109.95	78.1 ± 36.9
		Ada	adenosine deaminase	1.25926	5.17387e-13	1382.9	1119.05	1433.69	1311.9 ± 168.9	3464.47	3334.28	3073.64	3290.8 ± 199.0
		Bmp1	bone morphogenetic protein 1	1.24104	1.13978e-07	165.746	139.508	155.749	153.7 ± 13.2	499.193	383.904	305.049	396.0 ± 97.6
		Slc27a2	solute carrier family 27 (fatty acid transporter), member 2	1.23712	2.20588e-08	156.889	117.585	117.525	130.7 ± 22.7	365.263	327.03	298.436	330.2 ± 33.5
		Rab30	RAB30, member RAS oncogene family	1.22494	0.00421283	363.123	840.035	1825.63	1009.6 ± 745.9	5731.32	5508.32	4551.77	5263.8 ± 626.6
		Ror2	receptor tyrosine kinase-like orphan receptor 2	1.2206	0.000815659	20.2438	22.9191	50.7754	31.3 ± 16.9	132.823	112.328	57.0418	100.7 ± 39.2
		Gusb	glucuronidase, beta	1.20732	0.00132378	21.509	8.96835	34.2306	21.6 ± 12.6	98.5104	58.2966	57.0418	71.3 ± 23.6
		Suco	SUN domain containing ossification factor	1.18987	2.51913e-10	807.221	970.574	1166.69	981.5 ± 180.0	2319.98	2520.97	2265.96	2369.0 ± 134.4
		Tcirg1	T cell, immune regulator 1, ATPase, H+ transporting, lysosomal V0 protein A3	1.18691	0.000642867	39.2223	36.8699	26.814	34.3 ± 6.6	152.747	55.4528	85.976	98.1 ± 49.8
		Plin2	perilipin 2	1.18496	1.74935e-05	54.4052	42.8488	54.1985	50.5 ± 6.6	149.426	108.062	132.271	129.9 ± 20.8
		Chd6	chromodomain helicase DNA binding protein 6	1.17906	9.85281e-06	74.649	89.6835	63.8972	76.1 ± 13.0	200.341	233.186	146.325	193.3 ± 43.9
		Sae1	SUMO1 activating enzyme subunit 1	1.17586	0.00018503	43.0181	26.905	38.7947	36.2 ± 8.4	125.075	95.2651	74.4023	98.2 ± 25.5
		Slc6a3	solute carrier family 6 (neurotransmitter transporter, dopamine), member 3	1.17547	0.0026069	10.1219	6.97538	34.2306	17.1 ± 14.9	68.6253	51.1872	66.1354	62.0 ± 9.4
		Gprc5a	G protein-coupled receptor, family C, group 5, member A	1.16989	9.67691e-05	130.319	241.149	375.396	249.0 ± 122.7	584.421	854.542	545.617	661.5 ± 168.3
		Ceacam18	carcinoembryonic antigen-related cell adhesion molecule 18	1.16864	1.00746e-07	227.743	336.811	391.37	318.6 ± 83.3	757.091	811.886	761.383	776.8 ± 30.5
		Helz2	helicase with zinc finger 2, transcriptional coactivator	1.16858	3.22693e-07	113.871	122.567	139.775	125.4 ± 13.2	365.263	301.436	257.928	308.2 ± 54.0
		4930408O17Rik	RIKEN cDNA 4930408O17 gene	1.16851	0.00314825	11.3871	5.9789	11.4102	9.6 ± 3.1	35.4195	25.5936	40.5079	33.8 ± 7.6
		Runx1	runt related transcription factor 1	1.15906	0.000317336	45.5485	18.9332	34.8011	33.1 ± 13.4	92.9761	93.8433	81.0158	89.3 ± 7.2
		Miga2	mitoguardin 2	1.14644	2.77347e-05	50.6095	77.7257	90.1407	72.8 ± 20.2	203.662	206.171	148.805	186.2 ± 32.4
		Tm4sf4	transmembrane 4 superfamily member 4	1.1403	6.54682e-08	842.648	1138.98	807.272	929.6 ± 182.2	1758.8	2292.05	2533.81	2194.9 ± 396.5
		Fbp1	fructose bisphosphatase 1	1.13982	0.000231887	35.4266	41.8523	28.5255	35.3 ± 6.7	99.6173	69.6715	103.337	90.9 ± 18.5
		Bet1	Bet1 golgi vesicular membrane trafficking protein	1.13394	2.58108e-05	86.0361	61.7819	107.826	85.2 ± 23.0	260.112	199.061	180.219	213.1 ± 41.8
		Atp10b	ATPase, class V, type 10B	1.12296	3.73806e-10	1147.57	1223.68	1550.65	1307.3 ± 214.2	2992.95	2987.34	3006.68	2995.7 ± 9.9
		Apoa4	apolipoprotein A-IV	1.11303	5.84313e-05	890.727	1487.75	2098.91	1492.5 ± 604.1	4489.42	2611.97	3954.07	3685.2 ± 967.2
		Gm50383	predicted gene, 50383	1.09239	7.48712e-10	484.586	568.992	508.325	520.6 ± 43.5	1273.99	1136.07	1087.93	1166.0 ± 96.6
		Sh3tc1	SH3 domain and tetratricopeptide repeats 1	1.08786	0.00635928	5.06095	4.98242	11.9807	7.3 ± 4.0	37.6332	38.3904	17.3605	31.1 ± 11.9
		Ppp2r5c	protein phosphatase 2, regulatory subunit B', gamma	1.08615	3.18757e-05	1043.82	834.056	1516.42	1131.4 ± 349.5	3710.19	2289.21	2088.22	2695.9 ± 884.2
		Trim40	tripartite motif-containing 40	1.07371	5.24961e-06	80.9752	78.7222	87.8586	82.5 ± 4.8	205.876	179.155	186.832	190.6 ± 13.8
		2010308F09Rik	RIKEN cDNA 2010308F09 gene	1.07117	0.00214671	15.1828	23.9156	51.3459	30.1 ± 18.9	104.045	86.7339	72.7489	87.8 ± 15.7
		Coq4	coenzyme Q4	1.06895	0.00102244	37.9571	68.7573	119.807	75.5 ± 41.3	259.005	197.64	146.325	201.0 ± 56.4
		Sh3d21	SH3 domain containing 21	1.06556	0.000562811	26.57	31.8875	30.2371	29.6 ± 2.7	69.7321	82.4683	72.7489	75.0 ± 6.7
		Gm5485	predicted gene 5485	1.06547	6.60804e-05	118.932	106.624	215.653	147.1 ± 59.7	357.515	318.498	379.452	351.8 ± 30.9
		Dapk2	death-associated protein kinase 2	1.06223	2.16578e-06	282.148	208.265	300.659	263.7 ± 48.9	628.696	686.762	481.962	599.1 ± 105.6
		Cntnap1	contactin associated protein-like 1	1.05777	0.00416923	12.6524	8.96835	18.2563	13.3 ± 4.7	40.9538	35.5467	47.1215	41.2 ± 5.8
		Plscr4	phospholipid scramblase 4	1.05334	0.00660946	8.85666	6.97538	27.955	14.6 ± 11.6	29.8852	46.9216	85.1493	54.0 ± 28.3
		Gm20528	predicted gene 20528	1.05293	4.0193e-05	1131.12	664.654	816.971	870.9 ± 237.9	1724.49	1537.04	2789.26	2016.9 ± 675.4
		Apba3	amyloid beta (A4) precursor protein-binding, family A, member 3	1.05241	0.000482893	49.3442	55.803	116.384	73.8 ± 37.0	184.845	209.015	166.165	186.7 ± 21.5
		Cdc42bpa	CDC42 binding protein kinase alpha	1.04948	2.76775e-07	182.194	163.423	211.089	185.6 ± 24.0	391.828	416.607	428.227	412.2 ± 18.6
		Tpm4	tropomyosin 4	1.04898	0.000334903	58.2009	64.7714	119.807	80.9 ± 33.8	244.616	190.53	165.338	200.2 ± 40.5
		Nipal2	NIPA-like domain containing 2	1.04486	0.0082304	7.59142	2.98945	6.27562	5.6 ± 2.4	32.0989	22.7499	16.5338	23.8 ± 7.8
		Mttp	microsomal triglyceride transfer protein	1.03619	5.66331e-07	2209.1	2597.83	3483.54	2763.5 ± 653.2	6742.98	6163.8	5328.03	6078.3 ± 711.3
		R3hdml	R3H domain containing-like	1.03474	0.00650237	31.6309	6.97538	25.1025	21.2 ± 12.8	118.434	56.8747	34.7211	70.0 ± 43.4
		Lpgat1	lysophosphatidylglycerol acyltransferase 1	1.03086	1.0708e-05	2164.82	1867.41	3214.26	2415.5 ± 707.6	6350.05	5613.53	4263.25	5408.9 ± 1058.3
		Cadm1	cell adhesion molecule 1	1.01855	0.00498237	16.4481	12.9543	11.4102	13.6 ± 2.6	35.4195	35.5467	45.4681	38.8 ± 5.8
		Prr3	proline-rich polypeptide 3	1.01786	0.00485624	8.85666	13.9508	19.9679	14.3 ± 5.6	49.8087	42.656	38.0278	43.5 ± 5.9
		Myo10	myosin X	1.01663	7.79129e-05	113.871	71.7468	87.2881	91.0 ± 21.3	246.83	193.374	176.085	205.4 ± 36.9
		Arid3a	AT rich interactive domain 3A (BRIGHT-like)	1.00663	0.0012632	32.8962	28.898	34.2306	32.0 ± 2.8	83.0144	96.687	59.5218	79.7 ± 18.8
		Bri3	brain protein I3	1.00569	1.76847e-05	1189.32	1854.45	2372.18	1805.3 ± 593.0	4284.65	3816.29	3838.33	3979.8 ± 264.3
		Nt5c2	5'-nucleotidase, cytosolic II	1.00414	2.53925e-06	365.653	278.019	441.575	361.7 ± 81.8	790.297	837.48	726.662	784.8 ± 55.6
		Gm19605	predicted gene, 19605	1.00067	7.32535e-06	387.162	444.431	467.819	433.1 ± 41.5	1078.08	671.122	1075.53	941.6 ± 234.2
		Il15ra	interleukin 15 receptor, alpha chain	1.00067	0.000177238	77.1795	60.7855	78.7305	72.2 ± 9.9	174.884	197.64	124.831	165.8 ± 37.2
		Gm14286	predicted gene 14286	0.994453	0.00532138	25.3047	10.9613	15.9743	17.4 ± 7.3	64.1978	36.9686	43.8147	48.3 ± 14.2
		Gm10680	predicted gene 10680	0.981447	0.00125415	40.4876	91.6764	130.076	87.4 ± 44.9	233.547	197.64	207.5	212.9 ± 18.6
		Zfp719	zinc finger protein 719	0.978394	0.000112534	65.7923	89.6835	90.1407	81.9 ± 13.9	198.128	147.874	199.233	181.7 ± 29.3
		Sema3b	sema domain, immunoglobulin domain (Ig), short basic domain, secreted, (semaphorin) 3B	0.976895	0.000556794	43.0181	40.8558	55.91	46.6 ± 8.1	126.182	98.1089	100.856	108.4 ± 15.5
		Tgoln1	trans-golgi network protein	0.971405	4.61418e-05	169.542	130.539	180.852	160.3 ± 26.4	431.675	280.108	330.677	347.5 ± 77.2
		Lipa	lysosomal acid lipase A	0.968637	7.28651e-06	273.291	253.107	347.441	291.3 ± 49.7	737.168	558.794	561.324	619.1 ± 102.3
		Sec22c	SEC22 homolog C, vesicle trafficking protein	0.96537	5.16785e-05	102.484	104.631	138.064	115.1 ± 20.0	251.257	288.639	214.113	251.3 ± 37.3
		Acot11	acyl-CoA thioesterase 11	0.964798	3.72378e-05	169.542	199.297	185.986	184.9 ± 14.9	489.232	410.92	295.129	398.4 ± 97.7
		Cdr2	cerebellar degeneration-related 2	0.963068	7.87098e-05	540.256	738.394	1138.17	805.6 ± 304.6	1786.47	1645.1	1820.38	1750.6 ± 93.0
		Rnf24	ring finger protein 24	0.953385	3.72378e-05	215.09	192.321	305.794	237.7 ± 60.0	519.117	574.435	434.84	509.5 ± 70.3
		Gm16175	predicted gene 16175	0.952365	0.00122808	44.2833	48.8277	43.9293	45.7 ± 2.7	139.464	76.7809	99.2031	105.1 ± 31.8
		Pnrc1	proline-rich nuclear receptor coactivator 1	0.946158	0.000107204	112.606	78.7222	107.826	99.7 ± 18.3	249.043	199.061	194.273	214.1 ± 30.3
		Arf4	ADP-ribosylation factor 4	0.94054	1.34669e-05	466.872	534.115	684.042	561.7 ± 111.2	1420.1	1033.7	1061.47	1171.8 ± 215.5
		Gtf2ird1	general transcription factor II I repeat domain-containing 1	0.937858	0.000447517	201.173	155.451	181.993	179.5 ± 23.0	554.536	372.529	256.275	394.4 ± 150.3
		Gm16091	predicted gene 16091	0.931363	0.00140009	40.4876	36.8699	61.6151	46.3 ± 13.4	122.861	90.9995	108.297	107.4 ± 16.0
		Pxmp4	peroxisomal membrane protein 4	0.930183	0.00244393	29.1004	25.9086	34.8011	29.9 ± 4.5	78.587	71.0934	64.482	71.4 ± 7.1
		Gna12	guanine nucleotide binding protein, alpha 12	0.926279	0.00809958	20.2438	8.96835	19.9679	16.4 ± 6.4	54.2361	38.3904	42.988	45.2 ± 8.2
		Abhd6	abhydrolase domain containing 6	0.926115	1.6649e-07	430.181	487.28	511.748	476.4 ± 41.9	935.296	939.854	994.511	956.6 ± 33.0
		Ak2	adenylate kinase 2	0.922892	0.000285829	245.456	228.195	290.39	254.7 ± 32.1	724.993	561.638	355.478	547.4 ± 185.2
		Mapre3	microtubule-associated protein, RP/EB family, member 3	0.913387	0.00013794	358.062	319.871	555.677	411.2 ± 126.6	1043.77	757.855	791.971	864.5 ± 156.2
		Gm26586	predicted gene, 26586	0.91332	0.00914387	11.3871	12.9543	21.6794	15.3 ± 5.5	47.5949	32.703	50.4282	43.6 ± 9.5
		Ifrd1	interferon-related developmental regulator 1	0.908862	2.58108e-05	1343.68	1864.42	2391.01	1866.4 ± 523.7	3727.9	3905.87	3803.61	3812.5 ± 89.3
		Prdm16	PR domain containing 16	0.906794	6.08118e-06	187.255	173.388	174.006	178.2 ± 7.8	381.866	352.623	339.77	358.1 ± 21.6
		mt-Nd5	mitochondrially encoded NADH dehydrogenase 5	0.896672	0.00103571	65.7923	61.7819	73.0254	66.9 ± 5.7	191.487	110.906	133.097	145.2 ± 41.6
		Acsl5	acyl-CoA synthetase long-chain family member 5	0.896268	2.06556e-05	2754.42	3006.39	3203.99	2988.3 ± 225.3	7293.09	6382.76	4391.39	6022.4 ± 1484.0
		Srebf1	sterol regulatory element binding transcription factor 1	0.887065	0.000802464	69.588	61.7819	82.724	71.4 ± 10.6	167.136	176.312	118.217	153.9 ± 31.2
		Gm17056	predicted gene 17056	0.886834	0.00048466	409.937	334.818	568.799	437.9 ± 119.5	1147.81	627.044	986.244	920.4 ± 266.6
		Adgrd1	adhesion G protein-coupled receptor D1	0.883537	0.000545956	202.438	158.441	290.96	217.3 ± 67.5	577.78	422.295	376.145	458.7 ± 105.6
		Gm15722	predicted gene 15722	0.880234	0.000763906	50.6095	70.7503	82.724	68.0 ± 16.2	152.747	149.296	136.404	146.1 ± 8.6
		Mxi1	MAX interactor 1, dimerization protein	0.869191	0.00131169	971.702	888.863	817.542	892.7 ± 77.2	2955.31	1585.38	1159.02	1899.9 ± 938.5
		Acy3	aspartoacylase (aminoacylase) 3	0.864684	0.0145765	11.3871	10.9613	11.9807	11.4 ± 0.5	46.4881	31.2811	23.9741	33.9 ± 11.5
		Pxdc1	PX domain containing 1	0.861837	0.000124329	364.388	383.646	549.972	432.7 ± 102.0	948.578	965.448	695.248	869.8 ± 151.4
		Plcg2	phospholipase C, gamma 2	0.854655	0.00566321	41.7528	41.8523	27.3845	37.0 ± 8.3	111.793	78.2027	62.0019	84.0 ± 25.4
		Prag1	PEAK1 related kinase activating pseudokinase 1	0.853111	0.0011367	249.252	308.91	409.627	322.6 ± 81.1	623.162	939.854	466.254	676.4 ± 241.3
		Atp8b1	ATPase, class I, type 8B, member 1	0.853099	7.42224e-05	3254.19	4070.63	4075.73	3800.2 ± 472.9	9704.94	6924.5	5854.63	7494.7 ± 1987.5
		Ccser2	coiled-coil serine rich 2	0.851615	0.000292023	899.583	1001.47	1647.06	1182.7 ± 405.4	2705.16	2343.24	2096.49	2381.6 ± 306.1
		Rbp2	retinol binding protein 2, cellular	0.850946	9.75879e-05	2068.66	2667.59	3409.94	2715.4 ± 671.9	6110.97	4397.84	5589.27	5366.0 ± 878.1
		Sema6d	sema domain, transmembrane domain (TM), and cytoplasmic domain, (semaphorin) 6D	0.846283	0.00257422	78.4447	62.7784	86.7176	76.0 ± 12.2	193.7	196.218	104.163	164.7 ± 52.4
		Gm43691	predicted gene 43691	0.837024	4.0193e-05	1425.92	1649.18	2085.79	1720.3 ± 335.6	3256.38	2863.64	3860.65	3326.9 ± 502.2
		Cgref1	cell growth regulator with EF hand domain 1	0.823018	0.000114347	201.173	268.054	298.948	256.1 ± 50.0	544.575	449.31	498.495	497.5 ± 47.6
		Igsf23	immunoglobulin superfamily, member 23	0.822379	0.000293194	374.51	549.062	615.581	513.1 ± 124.5	1189.87	826.105	1006.91	1007.6 ± 181.9
		Gpcpd1	glycerophosphocholine phosphodiesterase 1	0.820619	0.000141396	236.599	214.244	309.787	253.5 ± 50.0	429.461	536.044	514.203	493.2 ± 56.3
		Sfn	stratifin	0.813828	0.00396802	46.8138	64.7714	93.5637	68.4 ± 23.6	183.739	119.437	139.711	147.6 ± 32.9
		St8sia3os	ST8 alpha-N-acetyl-neuraminide alpha-2,8-sialyltransferase 3, opposite strand	0.809743	0.000558042	129.054	107.62	152.326	129.7 ± 22.4	301.066	221.811	243.874	255.6 ± 40.9
		Copb1	coatomer protein complex, subunit beta 1	0.808928	2.15664e-05	339.083	363.716	411.338	371.4 ± 36.7	765.946	699.559	634.073	699.9 ± 65.9
		Sec24d	Sec24 related gene family, member D (S. cerevisiae)	0.804743	0.000480311	1444.9	1531.59	2260.93	1745.8 ± 448.2	4160.68	3460.83	2586.72	3402.7 ± 788.6
		Entpd8	ectonucleoside triphosphate diphosphohydrolase 8	0.801472	0.00095369	269.495	242.145	448.421	320.0 ± 112.0	707.283	632.731	564.631	634.9 ± 71.4
		Ppargc1b	peroxisome proliferative activated receptor, gamma, coactivator 1 beta	0.800396	0.00446172	87.3013	64.7714	65.6087	72.6 ± 12.8	214.731	132.234	109.123	152.0 ± 55.5
		Gnl1	guanine nucleotide binding protein-like 1	0.799575	0.00829166	35.4266	28.898	24.532	29.6 ± 5.5	69.7321	68.2496	57.0418	65.0 ± 6.9
		Polg	polymerase (DNA directed), gamma	0.798506	0.00283337	68.3228	65.7679	112.391	82.2 ± 26.2	187.059	184.843	142.191	171.4 ± 25.3
		Gramd1c	GRAM domain containing 1C	0.797931	0.00136714	89.8318	92.6729	119.807	100.8 ± 16.5	234.654	217.546	156.245	202.8 ± 41.2
		Lrrc75b	leucine rich repeat containing 75B	0.793367	0.0211362	11.3871	8.96835	9.69868	10.0 ± 1.2	37.6332	24.1717	25.6275	29.1 ± 7.4
		Zfpm1	zinc finger protein, multitype 1	0.791673	0.00241314	89.8318	98.6518	101.551	96.7 ± 6.1	270.074	157.827	158.725	195.5 ± 64.5
		Pdk4	pyruvate dehydrogenase kinase, isoenzyme 4	0.789946	0.0119058	34.1614	64.7714	142.057	80.3 ± 55.6	210.303	181.999	176.912	189.7 ± 18.0
		Sema7a	sema domain, immunoglobulin domain (Ig), and GPI membrane anchor, (semaphorin) 7A	0.788663	0.0037636	86.0361	53.8101	105.544	81.8 ± 26.1	173.777	199.061	138.058	170.3 ± 30.7
		Dusp1	dual specificity phosphatase 1	0.787447	0.0212299	7.59142	12.9543	10.2692	10.3 ± 2.7	34.3126	29.8592	25.6275	29.9 ± 4.3
		Rnpep	arginyl aminopeptidase (aminopeptidase B)	0.785989	0.000975242	175.868	161.43	219.076	185.5 ± 30.0	457.133	352.623	278.595	362.8 ± 89.7
		Slc20a2	solute carrier family 20, member 2	0.784614	0.00223628	208.764	198.3	219.076	208.7 ± 10.4	439.423	560.216	256.275	418.6 ± 153.0
		Cbl	Casitas B-lineage lymphoma	0.782492	0.00125205	482.055	451.407	375.396	436.3 ± 54.9	1178.8	772.074	601.832	850.9 ± 296.5
		Tnfsf13os	tumor necrosis factor (ligand) superfamily, member 13, opposite strand	0.781613	0.00136714	127.789	145.487	232.768	168.7 ± 56.2	347.554	345.514	309.183	334.1 ± 21.6
		Abhd5	abhydrolase domain containing 5	0.781501	0.00710887	32.8962	51.8171	74.7369	53.2 ± 21.0	136.144	98.1089	114.084	116.1 ± 19.1
		Abhd3	abhydrolase domain containing 3	0.781011	0.00354243	61.9966	56.7995	76.4484	65.1 ± 10.2	149.426	152.14	100.856	134.1 ± 28.9
		Tmem45b	transmembrane protein 45b	0.780414	2.58108e-05	1157.69	1163.89	965.304	1095.6 ± 112.9	2291.2	1979.24	1767.47	2012.6 ± 263.5
		Cblb	Casitas B-lineage lymphoma b	0.779464	0.00188675	220.151	214.244	371.402	268.6 ± 89.1	638.658	551.685	411.693	534.0 ± 114.5
		Rasa4	RAS p21 protein activator 4	0.775647	0.0236474	10.1219	10.9613	6.84613	9.3 ± 2.2	42.0606	14.2187	29.7609	28.7 ± 14.0
		Rad51	RAD51 recombinase	0.771478	0.000762325	96.158	105.627	124.371	108.7 ± 14.4	229.12	193.374	204.193	208.9 ± 18.3
		Oit1	oncoprotein induced transcript 1	0.770927	0.00133387	118.932	109.613	102.121	110.2 ± 8.4	266.753	193.374	177.739	212.6 ± 47.5
		Tmc7	transmembrane channel-like gene family 7	0.763446	0.00143084	150.563	249.121	280.121	226.6 ± 67.7	388.507	499.076	432.36	440.0 ± 55.7
		Slc25a25	solute carrier family 25 (mitochondrial carrier, phosphate carrier), member 25	0.763043	0.00311993	102.484	147.479	225.922	158.6 ± 62.5	338.699	318.498	296.782	318.0 ± 21.0
		Lyzl4	lysozyme-like 4	0.760881	0.00308583	120.198	101.641	140.346	120.7 ± 19.4	307.707	244.561	167.819	240.0 ± 70.1
		Atl2	atlastin GTPase 2	0.758343	0.00109915	570.622	853.986	1138.17	854.3 ± 283.8	1683.53	1710.51	1492.18	1628.7 ± 119.0
		Lif	leukemia inhibitory factor	0.757632	0.021989	11.3871	10.9613	17.1153	13.2 ± 3.4	32.0989	36.9686	37.2011	35.4 ± 2.9
		6430548M08Rik	RIKEN cDNA 6430548M08 gene	0.754499	0.013367	24.0395	32.8839	38.2242	31.7 ± 7.2	97.4036	58.2966	59.5218	71.7 ± 22.2
		Clic4	chloride intracellular channel 4 (mitochondrial)	0.754353	0.00252413	258.108	254.103	495.203	335.8 ± 138.1	713.924	617.091	640.686	657.2 ± 50.5
		Gfpt1	glutamine fructose-6-phosphate transaminase 1	0.754262	0.000227291	508.625	448.417	647.529	534.9 ± 102.1	1093.58	857.386	1006.91	986.0 ± 119.5
		Mall	mal, T cell differentiation protein-like	0.752812	0.000454453	235.334	303.927	364.556	301.3 ± 64.7	605.452	496.232	584.471	562.1 ± 58.0
		Insl6	insulin-like 6	0.746296	0.0210592	45.5485	30.891	52.487	43.0 ± 11.0	114.006	36.9686	165.338	105.4 ± 64.6
		Sema6a	sema domain, transmembrane domain (TM), and cytoplasmic domain, (semaphorin) 6A	0.739588	2.13659e-05	1716.93	2189.27	2011.62	1972.6 ± 238.6	3305.08	3679.79	3532.46	3505.8 ± 188.8
		Lmtk2	lemur tyrosine kinase 2	0.737204	5.65897e-05	974.232	1082.18	1202.07	1086.2 ± 114.0	2079.79	2074.5	1678.19	1944.2 ± 230.4
		Abhd17c	abhydrolase domain containing 17C	0.734596	0.000123692	665.515	641.735	685.183	664.1 ± 21.8	1262.93	1355.04	967.23	1195.1 ± 202.6
		Pde12	phosphodiesterase 12	0.732148	0.0144214	35.4266	39.8593	38.7947	38.0 ± 2.3	102.938	46.9216	95.8963	81.9 ± 30.5
		Mast2	microtubule associated serine/threonine kinase 2	0.731861	2.27557e-05	723.716	717.468	697.734	713.0 ± 13.6	1296.13	1346.51	1136.7	1259.8 ± 109.5
		Slc25a33	solute carrier family 25, member 33	0.730661	0.0276666	6.32618	10.9613	8.55766	8.6 ± 2.3	21.0303	29.8592	27.2808	26.1 ± 4.5
		Sec24a	Sec24 related gene family, member A (S. cerevisiae)	0.729683	0.000556794	1423.39	1543.55	2141.13	1702.7 ± 384.4	3533.09	3257.5	2548.69	3113.1 ± 507.8
		Nceh1	neutral cholesterol ester hydrolase 1	0.727226	0.00178452	158.155	145.487	120.948	141.5 ± 18.9	325.417	238.874	225.687	263.3 ± 54.2
		Cacnb4	calcium channel, voltage-dependent, beta 4 subunit	0.726895	0.026444	8.85666	8.96835	20.5384	12.8 ± 6.7	44.2744	34.1248	31.4143	36.6 ± 6.8
		Otud7b	OTU domain containing 7B	0.726415	0.000106143	745.225	655.686	905.4	768.8 ± 126.5	1390.21	1309.54	1414.47	1371.4 ± 54.9
		Mical1	microtubule associated monooxygenase, calponin and LIM domain containing 1	0.721748	0.0195272	32.8962	51.8171	33.0896	39.3 ± 10.9	139.464	72.5152	55.3884	89.1 ± 44.4
		Nt5e	5' nucleotidase, ecto	0.721266	0.0286914	540.256	552.052	1374.36	822.2 ± 478.2	2520.32	1798.66	3086.87	2468.6 ± 645.7
		Nav2	neuron navigator 2	0.719973	0.00474718	53.14	61.7819	57.6216	57.5 ± 4.3	118.434	105.218	109.95	111.2 ± 6.7
		Acadl	acyl-Coenzyme A dehydrogenase, long-chain	0.716817	0.000775443	218.886	163.423	236.191	206.2 ± 38.0	364.157	400.967	362.091	375.7 ± 21.9
		Tnfsf12	tumor necrosis factor (ligand) superfamily, member 12	0.715325	0.00419533	454.22	598.886	982.419	678.5 ± 273.0	1487.62	1080.62	1326.84	1298.4 ± 205.0
		Det1	de-etiolated homolog 1 (Arabidopsis)	0.715119	0.0297215	8.85666	4.98242	7.41664	7.1 ± 2.0	24.3509	22.7499	20.6673	22.6 ± 1.8
		Galnt6	polypeptide N-acetylgalactosaminyltransferase 6	0.713778	0.000491333	590.866	753.341	886.573	743.6 ± 148.1	1541.85	1261.2	1215.24	1339.4 ± 176.8
		Slc38a10	solute carrier family 38, member 10	0.712385	0.0037016	110.076	106.624	134.64	117.1 ± 15.3	280.035	220.389	169.472	223.3 ± 55.3
		Zdhhc6	zinc finger, DHHC domain containing 6	0.711015	0.000464333	4351.15	4628.66	3739.7	4239.8 ± 454.8	9656.24	6524.95	6590.39	7590.5 ± 1789.3
		Sec16b	SEC16 homolog B (S. cerevisiae)	0.710564	0.00163314	451.69	434.467	704.01	530.1 ± 150.9	1022.74	1096.26	815.118	978.0 ± 145.8
		Pgm2	phosphoglucomutase 2	0.709981	3.54229e-05	1090.63	1108.09	1219.18	1139.3 ± 69.7	2022.23	2142.75	1792.27	1985.8 ± 178.1
		Trim15	tripartite motif-containing 15	0.709492	0.000778774	158.155	178.37	199.679	178.7 ± 20.8	328.737	358.311	287.689	324.9 ± 35.5
		Osbpl1a	oxysterol binding protein-like 1A	0.709411	0.00116767	622.497	602.872	915.669	713.7 ± 175.2	1456.63	1390.59	1059.82	1302.3 ± 212.6
		Apoc3	apolipoprotein C-III	0.709005	0.0022345	225.212	257.093	301.23	261.2 ± 38.2	581.101	342.67	528.256	484.0 ± 125.2
		Skil	SKI-like	0.705978	0.00142243	446.629	521.161	603.03	523.6 ± 78.2	1020.52	1153.13	700.208	958.0 ± 232.9
		Plin3	perilipin 3	0.705582	0.00117536	321.37	330.832	461.543	371.2 ± 78.3	809.114	617.091	601.832	676.0 ± 115.5
		Dnase1	deoxyribonuclease I	0.704541	0.0288044	12.6524	21.9226	12.5512	15.7 ± 5.4	65.3047	35.5467	24.8008	41.9 ± 21.0
		Retsat	retinol saturase (all trans retinol 13,14 reductase)	0.70406	0.00957234	107.545	64.7714	99.2688	90.5 ± 22.7	221.372	115.171	200.06	178.9 ± 56.2
		Hsd17b2	hydroxysteroid (17-beta) dehydrogenase 2	0.702947	0.0004371	275.822	283.001	302.941	287.3 ± 14.1	561.177	548.841	425.746	511.9 ± 74.9
		Gm30541	predicted gene, 30541	0.702937	0.00187012	161.95	168.406	126.653	152.3 ± 22.5	294.424	309.967	229.82	278.1 ± 42.5
		Dsp	desmoplakin	0.702888	0.000678705	726.246	1076.2	1099.94	967.5 ± 209.2	1669.14	1962.18	1571.54	1734.3 ± 203.3
		Vwa8	von Willebrand factor A domain containing 8	0.701256	4.67931e-05	1269.03	1219.7	1241.43	1243.4 ± 24.7	2214.82	2360.3	1889.82	2155.0 ± 240.9
		Itpr1	inositol 1,4,5-trisphosphate receptor 1	0.700773	0.00959195	49.3442	50.8206	73.0254	57.7 ± 13.3	143.892	102.374	101.683	116.0 ± 24.2
		Gm20536	predicted gene 20536	0.699532	0.00242609	409.937	419.519	515.742	448.4 ± 58.5	867.777	565.903	1039.15	824.3 ± 239.6
		Errfi1	ERBB receptor feedback inhibitor 1	0.693123	0.00951199	432.711	944.666	1004.1	793.8 ± 314.1	1418.99	2060.29	1192.92	1557.4 ± 449.9
		Rai1	retinoic acid induced 1	0.689953	0.0073629	108.81	91.6764	117.525	106.0 ± 13.2	236.868	241.717	134.751	204.4 ± 60.4
		Npdc1	neural proliferation, differentiation and control 1	0.686167	0.0337289	10.1219	7.97186	5.70511	7.9 ± 2.2	22.1372	27.0155	21.494	23.5 ± 3.0
		Cpt1a	carnitine palmitoyltransferase 1a, liver	0.683005	0.00758499	80.9752	67.7608	69.6023	72.8 ± 7.2	174.884	113.749	124.004	137.5 ± 32.7
		F2rl1	coagulation factor II (thrombin) receptor-like 1	0.679748	0.00446172	127.789	129.543	208.236	155.2 ± 45.9	325.417	268.733	272.808	289.0 ± 31.6
		Rmdn3	regulator of microtubule dynamics 3	0.672262	0.00397257	129.054	135.522	162.025	142.2 ± 17.5	311.027	268.733	202.54	260.8 ± 54.7
		mt-Atp8	mitochondrially encoded ATP synthase 8	0.670685	0.0259687	21.509	29.8945	32.5191	28.0 ± 5.8	78.587	35.5467	73.5756	62.6 ± 23.5
		Ovol2	ovo like zinc finger 2	0.669459	0.0140666	50.6095	45.8382	43.3588	46.6 ± 3.7	108.472	95.2651	71.0955	91.6 ± 19.0
		1700017B05Rik	RIKEN cDNA 1700017B05 gene	0.669211	0.0346626	10.1219	6.97538	31.3781	16.2 ± 13.3	49.8087	42.656	45.4681	46.0 ± 3.6
		Slc27a4	solute carrier family 27 (fatty acid transporter), member 4	0.667941	0.00136714	526.339	592.907	783.311	634.2 ± 133.4	1221.97	1195.79	936.642	1118.1 ± 157.7
		Egfr	epidermal growth factor receptor	0.665779	0.00336017	566.826	372.685	559.671	499.7 ± 110.1	681.825	956.917	1053.21	897.3 ± 192.7
		P4ha1	procollagen-proline, 2-oxoglutarate 4-dioxygenase (proline 4-hydroxylase), alpha 1 polypeptide	0.66468	0.0302634	8.85666	30.891	37.6537	25.8 ± 15.1	69.7321	46.9216	71.9222	62.9 ± 13.8
		Ctsl	cathepsin L	0.664445	0.029158	26.57	10.9613	26.814	21.4 ± 9.1	58.6635	46.9216	44.6414	50.1 ± 7.5
		Spg20	spastic paraplegia 20, spartin (Troyer syndrome) homolog (human)	0.65991	0.0176289	40.4876	34.8769	35.3717	36.9 ± 3.1	63.091	83.8902	73.5756	73.5 ± 10.4
		Ascc3	activating signal cointegrator 1 complex subunit 3	0.655904	7.45088e-05	1161.49	1283.47	1308.18	1251.0 ± 78.5	2038.83	2218.11	2034.49	2097.1 ± 104.8
		Prrc1	proline-rich coiled-coil 1	0.655859	0.00178864	279.617	273.036	353.146	301.9 ± 44.5	619.841	524.669	445.587	530.0 ± 87.3
		Ormdl3	ORM1-like 3 (S. cerevisiae)	0.654558	0.00312981	398.55	438.453	667.497	501.5 ± 145.1	980.677	904.308	791.971	892.3 ± 94.9
		Blcap	bladder cancer associated protein	0.654512	0.00422911	134.115	138.511	163.166	145.3 ± 15.7	314.348	263.046	208.326	261.9 ± 53.0
		Dnmbp	dynamin binding protein	0.654194	0.000299278	860.361	1062.25	1157.57	1026.7 ± 151.8	1759.91	1700.55	1765.81	1742.1 ± 36.1
		Chd3	chromodomain helicase DNA binding protein 3	0.65318	0.000337743	2302.73	2241.09	2916.45	2486.8 ± 373.4	4478.35	4380.77	3796.17	4218.4 ± 368.9
		Trio	triple functional domain (PTPRF interacting)	0.652373	0.00380668	107.545	113.599	142.628	121.3 ± 18.8	232.44	224.655	196.753	217.9 ± 18.8
		Gm26608	predicted gene, 26608	0.650731	0.0356348	15.1828	8.96835	20.5384	14.9 ± 5.8	40.9538	28.4374	43.8147	37.7 ± 8.2
		Furin	furin (paired basic amino acid cleaving enzyme)	0.64728	0.0128141	68.3228	80.7151	107.256	85.4 ± 19.9	206.983	120.859	161.205	163.0 ± 43.1
		Slc23a2	solute carrier family 23 (nucleobase transporters), member 2	0.646367	0.00145431	249.252	269.05	270.993	263.1 ± 12.0	369.691	503.341	490.228	454.4 ± 73.7
		Galnt10	polypeptide N-acetylgalactosaminyltransferase 10	0.640364	0.00531695	552.909	504.22	652.664	569.9 ± 75.7	1335.98	1003.84	710.129	1016.6 ± 313.1
		4632427E13Rik	RIKEN cDNA 4632427E13 gene	0.638882	0.00219864	458.016	489.273	707.433	551.6 ± 135.9	1033.81	898.62	935.816	956.1 ± 69.8
		Bag3	BCL2-associated athanogene 3	0.636998	0.0135269	69.588	96.6589	77.5894	81.3 ± 13.9	202.555	132.234	123.177	152.7 ± 43.5
		Wipf3	WAS/WASL interacting protein family, member 3	0.634289	0.00113368	296.065	267.057	301.23	288.1 ± 18.4	515.796	528.935	424.92	489.9 ± 56.6
		Tyw1	tRNA-yW synthesizing protein 1 homolog (S. cerevisiae)	0.63356	0.0102942	58.2009	80.7151	92.9932	77.3 ± 17.6	150.533	140.765	138.884	143.4 ± 6.3
		Gm36608	predicted gene, 36608	0.632287	0.0418073	3.79571	5.9789	13.6923	7.8 ± 5.2	29.8852	28.4374	19.8406	26.1 ± 5.4
		Coro1c	coronin, actin binding protein 1C	0.632151	0.000566273	452.955	457.386	423.889	444.7 ± 18.2	770.374	809.043	656.394	745.3 ± 79.4
		Isoc2a	isochorismatase domain containing 2a	0.632141	0.024785	53.14	46.8347	37.6537	45.9 ± 7.8	104.045	118.015	57.0418	93.0 ± 31.9
		5730419F03Rik	RIKEN cDNA 5730419F03 gene	0.629895	0.0193894	59.4661	50.8206	96.4163	68.9 ± 24.2	109.579	132.234	162.858	134.9 ± 26.7
		Tfg	Trk-fused gene	0.628835	0.00187187	547.848	554.045	723.407	608.4 ± 99.6	1207.58	1032.28	880.427	1040.1 ± 163.7
		Tsc22d1	TSC22 domain family, member 1	0.627399	0.00136343	265.7	341.794	341.165	316.2 ± 43.8	566.712	551.685	492.709	537.0 ± 39.1
		St3gal1	ST3 beta-galactoside alpha-2,3-sialyltransferase 1	0.626595	0.0151933	447.894	790.211	1080.55	772.9 ± 316.7	1231.93	1234.18	1874.94	1447.0 ± 370.6
		St14	suppression of tumorigenicity 14 (colon carcinoma)	0.618487	0.000296476	1141.24	1314.36	1386.34	1280.6 ± 126.0	2073.15	2216.69	2027.05	2105.6 ± 98.9
		Galnt3	polypeptide N-acetylgalactosaminyltransferase 3	0.618097	0.0294801	46.8138	33.8804	46.7819	42.5 ± 7.5	122.861	90.9995	52.0816	88.6 ± 35.4
		1810055G02Rik	RIKEN cDNA 1810055G02 gene	0.617009	0.00359057	217.621	260.082	336.601	271.4 ± 60.3	494.766	442.201	466.254	467.7 ± 26.3
		Gm13963	predicted gene 13963	0.616077	0.0108723	75.9142	89.6835	85.0061	83.5 ± 7.0	175.991	153.562	123.177	150.9 ± 26.5
		Slc9a2	solute carrier family 9 (sodium/hydrogen exchanger), member 2	0.614691	0.000714406	1024.84	1038.34	796.433	953.2 ± 135.9	1520.82	1615.24	1586.42	1574.2 ± 48.4
		Wsb2	WD repeat and SOCS box-containing 2	0.610266	0.00187012	197.377	219.226	219.076	211.9 ± 12.6	358.622	378.217	331.504	356.1 ± 23.5
		Ppp1r16b	protein phosphatase 1, regulatory subunit 16B	0.610036	0.0437534	17.7133	1.99297	3.42306	7.7 ± 8.7	32.0989	28.4374	16.5338	25.7 ± 8.1
		Fam162a	family with sequence similarity 162, member A	0.608927	0.0260406	60.7314	35.8734	85.5766	60.7 ± 24.9	147.212	105.218	110.777	121.1 ± 22.8
		Synpo	synaptopodin	0.607539	0.000373988	1310.79	1609.32	1505.01	1475.0 ± 151.5	2526.96	2380.21	2312.26	2406.5 ± 109.7
		Arhgef10	Rho guanine nucleotide exchange factor (GEF) 10	0.607532	0.0468142	6.32618	6.97538	8.55766	7.3 ± 1.1	21.0303	27.0155	19.0139	22.4 ± 4.2
		Shb	src homology 2 domain-containing transforming protein B	0.603492	0.00121166	727.511	854.982	995.541	859.3 ± 134.1	1451.09	1498.65	1315.27	1421.7 ± 95.2
		Banp	BTG3 associated nuclear protein	0.602624	0.0212435	120.198	204.279	306.364	210.3 ± 93.2	467.094	418.029	310.836	398.7 ± 79.9
		C2cd2l	C2 calcium-dependent domain containing 2-like	0.601809	0.00789418	136.646	108.617	154.608	133.3 ± 23.2	262.326	228.921	206.673	232.6 ± 28.0
		Rhob	ras homolog family member B	0.60041	0.0370098	30.3657	30.891	72.4548	44.6 ± 24.1	104.045	129.39	63.6553	99.0 ± 33.2
		Dhrs1	dehydrogenase/reductase (SDR family) member 1	0.600376	0.00476341	155.624	166.413	214.512	178.8 ± 31.4	308.814	287.217	321.583	305.9 ± 17.4
		Rabl3	RAB, member RAS oncogene family-like 3	0.599874	0.0210592	50.6095	53.8101	67.3202	57.2 ± 8.9	114.006	127.968	84.3226	108.8 ± 22.3
		Efna1	ephrin A1	0.597602	0.00542202	165.746	242.145	247.602	218.5 ± 45.8	386.294	395.279	342.251	374.6 ± 28.4
		Lpcat3	lysophosphatidylcholine acyltransferase 3	0.597499	0.00242609	1113.41	1448.89	1738.92	1433.7 ± 313.0	2503.71	2367.41	2294.07	2388.4 ± 106.4
		Nlrp9b	NLR family, pyrin domain containing 9B	0.594417	0.0152634	1181.73	1076.2	1471.35	1243.1 ± 204.6	3319.47	1788.71	1576.5	2228.2 ± 951.0
		Lztr1	leucine-zipper-like transcriptional regulator, 1	0.593298	0.0267785	37.9571	51.8171	69.6023	53.1 ± 15.9	123.968	110.906	79.3624	104.7 ± 22.9
		1700041M19Rik	RIKEN cDNA 1700041M19 gene	0.588937	0.0335155	24.0395	41.8523	36.5127	34.1 ± 9.1	87.4419	61.1403	59.5218	69.4 ± 15.7
		Gsn	gelsolin	-0.586004	0.0363608	58.2009	47.8312	66.1792	57.4 ± 9.2	27.6715	34.1248	23.9741	28.6 ± 5.1
		Crlf3	cytokine receptor-like factor 3	-0.589591	0.00389344	732.572	672.626	517.453	640.9 ± 111.0	338.699	391.014	418.306	382.7 ± 40.5
		Pwwp2b	PWWP domain containing 2B	-0.590998	0.0472763	24.0395	17.9367	15.4038	19.1 ± 4.4	2.21372	5.68747	7.44023	5.1 ± 2.7
		Zfp385b	zinc finger protein 385B	-0.594885	0.0239554	98.6885	94.6659	119.807	104.4 ± 13.5	42.0606	49.7654	72.7489	54.9 ± 16.0
		Slc30a2	solute carrier family 30 (zinc transporter), member 2	-0.596543	0.0115437	140.441	142.497	138.634	140.5 ± 1.9	83.0144	86.7339	71.0955	80.3 ± 8.2
		Kitl	kit ligand	-0.596923	0.0247542	212.56	156.448	112.961	160.7 ± 49.9	66.4115	116.593	70.2688	84.4 ± 27.9
		Dnm3os	dynamin 3, opposite strand	-0.596931	0.047491	20.2438	37.8664	55.91	38.0 ± 17.8	13.2823	12.7968	19.0139	15.0 ± 3.5
		Smc1b	structural maintenance of chromosomes 1B	-0.597376	0.015238	268.23	238.159	410.197	305.5 ± 91.9	184.845	127.968	196.753	169.9 ± 36.8
		4930412F09Rik	RIKEN cDNA 4930412F09 gene	-0.598994	0.0421096	54.4052	45.8382	30.2371	43.5 ± 12.3	17.7097	18.4843	19.8406	18.7 ± 1.1
		Gm12227	predicted gene 12227	-0.606626	0.0087526	542.787	575.967	567.658	562.1 ± 17.3	261.219	247.405	448.067	318.9 ± 112.1
		Sult1d1	sulfotransferase family 1D, member 1	-0.610032	0.00954516	240.395	271.043	391.37	300.9 ± 79.8	199.235	162.093	152.111	171.1 ± 24.8
		S100pbp	S100P binding protein	-0.61035	0.0243838	102.484	75.7327	115.814	98.0 ± 20.4	40.9538	42.656	66.1354	49.9 ± 14.1
		Upp1	uridine phosphorylase 1	-0.616181	0.00853696	192.316	208.265	170.012	190.2 ± 19.2	101.831	132.234	90.1094	108.1 ± 21.7
		Ddah1	dimethylarginine dimethylaminohydrolase 1	-0.621026	0.0368145	48.079	47.8312	38.7947	44.9 ± 5.3	12.1754	21.328	24.8008	19.4 ± 6.5
		Gm27017	predicted gene, 27017	-0.622423	0.0206788	222.682	180.363	118.666	173.9 ± 52.3	83.0144	63.984	119.044	88.7 ± 28.0
		Abcc5	ATP-binding cassette, sub-family C (CFTR/MRP), member 5	-0.627804	0.0231629	364.388	409.555	233.909	336.0 ± 91.2	96.2967	143.609	263.715	167.9 ± 86.3
		Slc13a2os	solute carrier family 13 (sodium-dependent dicarboxylate transporter), member 2, opposite strand	-0.627975	0.00231677	253.047	260.082	274.986	262.7 ± 11.2	149.426	162.093	150.458	154.0 ± 7.0
		Tff3	trefoil factor 3, intestinal	-0.63229	0.0211458	251.782	308.91	314.922	291.9 ± 34.8	246.83	92.4214	106.643	148.6 ± 85.3
		Cables1	CDK5 and Abl enzyme substrate 1	-0.632818	0.0208707	174.603	285.991	179.711	213.4 ± 62.9	70.839	92.4214	160.378	107.9 ± 46.7
		Frat1	frequently rearranged in advanced T cell lymphomas	-0.633777	0.0413741	31.6309	33.8804	17.6858	27.7 ± 8.8	8.85487	8.53121	10.747	9.4 ± 1.2
		Tmem236	transmembrane protein 236	-0.634664	0.000141396	1777.66	1628.25	1603.71	1669.9 ± 94.1	1053.73	1020.9	954.003	1009.5 ± 50.8
		Slc17a5	solute carrier family 17 (anion/sugar transporter), member 5	-0.641623	0.00178452	712.328	565.006	539.703	605.7 ± 93.2	370.798	291.483	386.892	349.7 ± 51.1
		Dpp4	dipeptidylpeptidase 4	-0.64608	0.00108407	8006.42	7210.55	5867.13	7028.0 ± 1081.3	3620.54	4952.36	3735.82	4102.9 ± 737.9
		Ccdc181	coiled-coil domain containing 181	-0.646477	0.0368145	39.2223	29.8945	30.2371	33.1 ± 5.3	11.0686	11.3749	15.7072	12.7 ± 2.6
		Sqor	sulfide quinone oxidoreductase	-0.646597	0.00401956	198.642	188.335	208.807	198.6 ± 10.2	106.258	130.812	101.683	112.9 ± 15.7
		Naaladl1	N-acetylated alpha-linked acidic dipeptidase-like 1	-0.646859	0.00103638	538.991	679.601	732.536	650.4 ± 100.0	407.324	379.639	355.478	380.8 ± 25.9
		Ppm1n	protein phosphatase, Mg2+/Mn2+ dependent, 1N (putative)	-0.648344	0.0338024	20.2438	20.9261	10.2692	17.1 ± 6.0	5.53429	4.2656	1.65338	3.8 ± 2.0
		Rorc	RAR-related orphan receptor gamma	-0.65342	0.0135779	194.846	213.247	240.185	216.1 ± 22.8	79.6938	86.7339	168.645	111.7 ± 49.4
		2410017I17Rik	RIKEN cDNA 2410017I17 gene	-0.66421	0.00711271	223.947	355.744	375.396	318.4 ± 82.4	157.174	140.765	216.593	171.5 ± 39.9
		9130008F23Rik	RIKEN cDNA 9130008F23 gene	-0.664234	0.0363608	41.7528	23.9156	25.673	30.4 ± 9.8	5.53429	12.7968	13.2271	10.5 ± 4.3
		Slco3a1	solute carrier organic anion transporter family, member 3a1	-0.664943	0.00686766	153.094	148.476	175.147	158.9 ± 14.3	95.1899	99.5307	66.1354	87.0 ± 18.2
		Pmaip1	phorbol-12-myristate-13-acetate-induced protein 1	-0.66902	0.00111523	470.668	542.087	613.869	542.2 ± 71.6	288.89	277.264	362.091	309.4 ± 46.0
		Gm47889	predicted gene, 47889	-0.670582	0.00347308	174.603	215.24	227.063	205.6 ± 27.5	99.6173	120.859	122.35	114.3 ± 12.7
		Stom	stomatin	-0.671882	0.026321	87.3013	60.7855	42.7883	63.6 ± 22.4	30.992	34.1248	19.8406	28.3 ± 7.5
		Npc1	NPC intracellular cholesterol transporter 1	-0.674918	0.000122562	1021.05	865.944	986.413	957.8 ± 81.4	547.895	560.216	572.898	560.3 ± 12.5
		Maf	avian musculoaponeurotic fibrosarcoma oncogene homolog	-0.677199	0.00214671	2205.31	1738.86	1263.68	1736.0 ± 470.8	920.907	1119.01	865.547	968.5 ± 133.3
		Srd5a2	steroid 5 alpha-reductase 2	-0.677639	0.0334591	25.3047	33.8804	58.1921	39.1 ± 17.1	7.74801	18.4843	18.1872	14.8 ± 6.1
		Pdp2	pyruvate dehyrogenase phosphatase catalytic subunit 2	-0.678464	0.0252248	48.079	51.8171	42.7883	47.6 ± 4.5	21.0303	18.4843	23.1474	20.9 ± 2.3
		Gm15956	predicted gene 15956	-0.67932	0.0287824	39.2223	49.8242	47.3524	45.5 ± 5.5	17.7097	9.95307	27.2808	18.3 ± 8.7
		Gm16185	predicted gene 16185	-0.684017	0.0135269	781.916	637.749	300.659	573.4 ± 247.0	215.837	270.155	370.358	285.5 ± 78.4
		Enpep	glutamyl aminopeptidase	-0.6848	0.000337743	1824.47	2095.6	1773.72	1897.9 ± 173.1	1050.41	1298.17	923.415	1090.7 ± 190.6
		Nudt5	nudix (nucleoside diphosphate linked moiety X)-type motif 5	-0.687456	0.000597194	447.894	468.347	450.133	455.5 ± 11.2	216.944	298.592	262.061	259.2 ± 40.9
		Nemp1	nuclear envelope integral membrane protein 1	-0.694487	0.0274573	65.7923	49.8242	34.2306	49.9 ± 15.8	15.496	14.2187	28.9342	19.5 ± 8.2
		Slc17a1	solute carrier family 17 (sodium phosphate), member 1	-0.710706	0.0232265	108.81	92.6729	39.9357	80.5 ± 36.0	23.244	34.1248	42.988	33.5 ± 9.9
		Rnf157	ring finger protein 157	-0.711815	0.0176289	115.137	59.789	65.6087	80.2 ± 30.4	44.2744	29.8592	34.7211	36.3 ± 7.3
		Cipc	CLOCK interacting protein, circadian	-0.72116	0.0120545	98.6885	86.694	70.7433	85.4 ± 14.0	39.8469	29.8592	50.4282	40.0 ± 10.3
		Sema5a	sema domain, seven thrombospondin repeats (type 1 and type 1-like), transmembrane domain (TM) and short cytoplasmic domain, (semaphorin) 5A	-0.722895	0.00423605	183.459	260.082	350.293	264.6 ± 83.5	119.541	149.296	146.325	138.4 ± 16.4
		Hnf4g	hepatocyte nuclear factor 4, gamma	-0.735023	0.000380464	3445.24	3412.95	2385.88	3081.4 ± 602.5	1395.75	1798.66	1873.28	1689.2 ± 256.9
		Ociad2	OCIA domain containing 2	-0.742235	0.00336017	160.685	200.293	162.596	174.5 ± 22.3	74.1595	119.437	78.5358	90.7 ± 25.0
		Cry2	cryptochrome 2 (photolyase-like)	-0.744924	0.0065177	170.807	117.585	179.711	156.0 ± 33.6	50.9155	83.8902	95.8963	76.9 ± 23.3
		Psd3	pleckstrin and Sec7 domain containing 3	-0.745143	0.00474559	164.481	194.314	216.794	191.9 ± 26.2	119.541	112.328	62.0019	98.0 ± 31.3
		Cfap299	cilia and flagella associated protein 299	-0.747103	0.0244089	30.3657	8.96835	19.9679	19.8 ± 10.7	2.21372	5.68747	4.96015	4.3 ± 1.8
		Mpp6	membrane protein, palmitoylated 6 (MAGUK p55 subfamily member 6)	-0.754396	0.004211	142.972	138.511	152.897	144.8 ± 7.4	60.8772	56.8747	97.5497	71.8 ± 22.4
		Mbtps2	membrane-bound transcription factor peptidase, site 2	-0.757206	0.00566321	199.907	257.093	124.942	194.0 ± 66.3	86.335	83.8902	112.43	94.2 ± 15.8
		Star	steroidogenic acute regulatory protein	-0.761064	0.00950814	146.767	128.546	77.5894	117.6 ± 35.9	42.0606	48.3435	71.0955	53.8 ± 15.3
		A130051J06Rik	RIKEN cDNA A130051J0 gene	-0.762243	0.0239554	30.3657	26.905	10.2692	22.5 ± 10.7	3.32058	2.84374	8.26692	4.8 ± 3.0
		Hexb	hexosaminidase B	-0.765788	0.00298065	159.42	119.578	150.044	143.0 ± 20.8	68.6253	59.7184	85.976	71.4 ± 13.4
		Snapc5	small nuclear RNA activating complex, polypeptide 5	-0.768029	0.000165693	848.974	989.508	668.638	835.7 ± 160.8	413.965	462.107	473.695	449.9 ± 31.7
		Gm48346	predicted gene, 48346	-0.776683	0.0224118	55.6704	58.7925	21.6794	45.4 ± 20.6	7.74801	18.4843	19.8406	15.4 ± 6.6
		2010106E10Rik	RIKEN cDNA 2010106E10 gene	-0.776787	8.73883e-05	2731.65	3066.18	2681.97	2826.6 ± 209.0	1175.48	1619.51	1777.39	1524.1 ± 312.1
		Evl	Ena-vasodilator stimulated phosphoprotein	-0.778086	4.22207e-06	2267.3	2026.85	1980.24	2091.5 ± 154.1	1172.16	1073.51	1210.28	1152.0 ± 70.6
		Bmx	BMX non-receptor tyrosine kinase	-0.787449	0.00468374	163.216	141.501	199.679	168.1 ± 29.4	114.006	49.7654	77.7091	80.5 ± 32.2
		4930439A04Rik	RIKEN cDNA 4930439A04 gene	-0.787919	0.0188626	40.4876	46.8347	37.0832	41.5 ± 4.9	12.1754	9.95307	23.1474	15.1 ± 7.1
		Pcp4l1	Purkinje cell protein 4-like 1	-0.792373	0.0221309	11.3871	29.8945	61.6151	34.3 ± 25.4	2.21372	18.4843	5.78685	8.8 ± 8.6
		Barx2	BarH-like homeobox 2	-0.797281	0.000667568	217.621	180.363	218.506	205.5 ± 21.8	90.7624	122.281	104.99	106.0 ± 15.8
		Loxl2	lysyl oxidase-like 2	-0.797991	0.00423605	3280.76	1902.29	1345.26	2176.1 ± 996.4	710.603	1349.35	1057.34	1039.1 ± 319.8
		Abi2	abl interactor 2	-0.801245	0.000419078	1194.38	1033.35	1538.67	1255.5 ± 258.1	587.742	526.091	829.999	647.9 ± 160.6
		Car13	carbonic anhydrase 13	-0.802129	0.00476341	86.0361	78.7222	83.2945	82.7 ± 3.7	36.5263	35.5467	43.8147	38.6 ± 4.5
		Gm17494	predicted gene, 17494	-0.803303	0.00132953	379.571	394.607	323.479	365.9 ± 37.5	125.075	170.624	250.488	182.1 ± 63.5
		Ptgr1	prostaglandin reductase 1	-0.804624	0.00446172	117.667	131.536	106.685	118.6 ± 12.5	34.3126	65.4059	67.7888	55.8 ± 18.7
		5033421B08Rik	RIKEN cDNA 5033421B08 gene	-0.822034	0.000231735	1231.08	1770.75	1936.31	1646.0 ± 368.8	670.756	870.183	991.204	844.0 ± 161.8
		Airn	antisense Igf2r RNA	-0.824618	3.72378e-05	850.239	660.668	812.407	774.4 ± 100.3	423.927	447.888	346.384	406.1 ± 53.1
		P2rx3	purinergic receptor P2X, ligand-gated ion channel, 3	-0.825071	0.0197192	17.7133	14.9472	29.6665	20.8 ± 7.8	4.42744	7.10934	4.13346	5.2 ± 1.6
		Cmpk2	cytidine monophosphate (UMP-CMP) kinase 2, mitochondrial	-0.82574	0.00790927	93.6275	61.7819	56.4805	70.6 ± 20.1	26.5646	31.2811	33.0677	30.3 ± 3.4
		Tent5a	terminal nucleotidyltransferase 5A	-0.826123	5.31225e-05	1119.73	1143.96	866.035	1043.2 ± 153.9	469.308	517.56	638.206	541.7 ± 87.0
		Papss1	3'-phosphoadenosine 5'-phosphosulfate synthase 1	-0.839725	0.000207407	250.517	243.142	256.159	249.9 ± 6.5	107.365	119.437	150.458	125.8 ± 22.2
		Gm32764	predicted gene, 32764	-0.849572	0.0159239	26.57	27.9015	53.0575	35.8 ± 14.9	13.2823	9.95307	13.2271	12.2 ± 1.9
		Glud1	glutamate dehydrogenase 1	-0.852061	1.95687e-06	1417.07	1771.75	1609.98	1599.6 ± 177.6	767.053	875.87	865.547	836.2 ± 60.1
		Gm43401	predicted gene 43401	-0.854812	0.00758499	160.685	136.518	179.14	158.8 ± 21.4	33.2058	46.9216	116.564	65.6 ± 44.7
		Acss1	acyl-CoA synthetase short-chain family member 1	-0.855175	0.00562831	88.5666	73.7397	83.8651	82.1 ± 7.6	23.244	31.2811	50.4282	35.0 ± 14.0
		Me2	malic enzyme 2, NAD(+)-dependent, mitochondrial	-0.863931	0.000482893	1878.88	1674.09	1045.75	1532.9 ± 434.1	648.619	972.557	618.366	746.5 ± 196.3
		Rnf32	ring finger protein 32	-0.873078	0.00113237	146.767	118.581	114.102	126.5 ± 17.7	55.3429	51.1872	69.4421	58.7 ± 9.6
		Add3	adducin 3 (gamma)	-0.876757	0.00336017	112.606	122.567	85.5766	106.9 ± 19.1	63.091	48.3435	31.4143	47.6 ± 15.9
		Txnip	thioredoxin interacting protein	-0.89508	0.000441638	442.833	386.635	243.037	357.5 ± 103.0	184.845	183.421	139.711	169.3 ± 25.7
		Gls	glutaminase	-0.905296	2.75171e-06	3173.21	3075.15	2244.39	2830.9 ± 510.3	1308.31	1438.93	1497.97	1415.1 ± 97.1
		Cyp4a32	cytochrome P450, family 4, subfamily a, polypeptide 32	-0.907632	0.00580701	61.9966	87.6905	77.5894	75.8 ± 12.9	15.496	29.8592	44.6414	30.0 ± 14.6
		Svip	small VCP/p97-interacting protein	-0.913029	0.00494787	80.9752	80.7151	46.2114	69.3 ± 20.0	24.3509	31.2811	28.1075	27.9 ± 3.5
		1700025G04Rik	RIKEN cDNA 1700025G04 gene	-0.914584	0.00314825	263.169	173.388	99.8393	178.8 ± 81.8	58.6635	73.9371	92.5895	75.1 ± 17.0
		Rnf144b	ring finger protein 144B	-0.923085	0.0123381	40.4876	9.96483	13.1217	21.2 ± 16.8	4.42744	1.42187	4.13346	3.3 ± 1.7
		Pifo	primary cilia formation	-0.926928	0.0131917	51.8747	19.9297	24.532	32.1 ± 17.3	4.42744	7.10934	13.2271	8.3 ± 4.5
		Cdk19	cyclin-dependent kinase 19	-0.946941	0.000297304	268.23	276.026	221.358	255.2 ± 29.6	74.1595	127.968	145.498	115.9 ± 37.2
		Hpgd	hydroxyprostaglandin dehydrogenase 15 (NAD)	-0.949095	0.0118685	681.963	1666.12	887.714	1078.6 ± 519.1	151.64	369.686	367.051	296.1 ± 125.1
		Gsdme	gasdermin E	-0.949744	2.57566e-06	937.541	1079.19	875.163	964.0 ± 104.5	385.187	462.107	547.27	464.9 ± 81.1
		Gm13944	predicted gene 13944	-0.95963	0.000923946	87.3013	105.627	87.8586	93.6 ± 10.4	35.4195	42.656	43.8147	40.6 ± 4.5
		Tanc2	tetratricopeptide repeat, ankyrin repeat and coiled-coil containing 2	-0.963808	0.00236996	88.5666	59.789	91.2817	79.9 ± 17.5	23.244	36.9686	38.0278	32.7 ± 8.2
		Gm15655	predicted gene 15655	-0.964117	0.000442063	390.958	373.681	200.249	321.6 ± 105.5	117.327	135.077	172.779	141.7 ± 28.3
		Gm49173	predicted gene, 49173	-0.987203	0.00145431	168.277	215.24	98.6983	160.7 ± 58.6	46.4881	62.5622	86.8027	65.3 ± 20.3
		Abcg8	ATP binding cassette subfamily G member 8	-1.00161	7.38415e-05	2782.26	3223.62	1586.02	2530.6 ± 847.3	944.151	1073.51	1369.83	1129.2 ± 218.2
		Cyp2j8	cytochrome P450, family 2, subfamily j, polypeptide 8	-1.00183	0.00105171	145.502	125.557	250.454	173.8 ± 67.1	50.9155	96.687	71.0955	72.9 ± 22.9
		Gm2061	predicted gene 2061	-1.02534	1.08118e-06	422.589	529.132	391.941	447.9 ± 72.0	204.769	191.952	215.767	204.2 ± 11.9
		Casp4	caspase 4, apoptosis-related cysteine peptidase	-1.04529	4.71747e-05	266.965	173.388	208.807	216.4 ± 47.2	75.2664	105.218	100.03	93.5 ± 16.0
		Igf2r	insulin-like growth factor 2 receptor	-1.04763	4.90912e-07	422.589	386.635	395.934	401.7 ± 18.7	213.624	163.515	166.165	181.1 ± 28.2
		Cyp4b1	cytochrome P450, family 4, subfamily b, polypeptide 1	-1.04781	8.56708e-06	390.958	479.308	456.979	442.4 ± 45.9	146.105	187.687	250.488	194.8 ± 52.5
		Pgap1	post-GPI attachment to proteins 1	-1.04977	0.000482893	388.428	254.103	172.865	271.8 ± 108.9	73.0527	122.281	133.924	109.8 ± 32.3
		D930015M05Rik	RIKEN cDNA D930015M05 gene	-1.05415	0.00145431	74.649	80.7151	90.7112	82.0 ± 8.1	15.496	35.5467	42.1613	31.1 ± 13.9
		Abca1	ATP-binding cassette, sub-family A (ABC1), member 1	-1.0585	7.84885e-05	328.962	274.033	187.127	263.4 ± 71.5	115.113	133.656	86.8027	111.9 ± 23.6
		Tnfaip8l3	tumor necrosis factor, alpha-induced protein 8-like 3	-1.06668	0.00365116	153.094	102.638	41.0768	98.9 ± 56.1	19.9235	44.0779	34.7211	32.9 ± 12.2
		Agtpbp1	ATP/GTP binding protein 1	-1.07816	0.00390444	60.7314	34.8769	36.5127	44.0 ± 14.5	11.0686	18.4843	13.2271	14.3 ± 3.8
		Tspan8	tetraspanin 8	-1.07924	6.26356e-09	873.013	901.817	735.388	836.7 ± 88.9	369.691	402.389	353.824	375.3 ± 24.8
		Gm13561	predicted gene 13561	-1.07932	9.10243e-07	5066.01	5290.33	3093.88	4483.4 ± 1208.6	1806.39	1965.02	2118.81	1963.4 ± 156.2
		Sdc2	syndecan 2	-1.0962	0.00010814	136.646	139.508	226.493	167.5 ± 51.1	64.1978	61.1403	79.3624	68.2 ± 9.8
		Rbm46os	RNA binding motif protein 46, opposite strand	-1.1084	0.000231887	80.9752	129.543	103.262	104.6 ± 24.3	47.5949	34.1248	41.3346	41.0 ± 6.7
		Arhgap35	Rho GTPase activating protein 35	-1.11633	3.66644e-05	194.846	215.24	146.051	185.4 ± 35.6	65.3047	63.984	94.2429	74.5 ± 17.1
		Baat	bile acid-Coenzyme A: amino acid N-acyltransferase	-1.12459	0.0047006	30.3657	33.8804	31.3781	31.9 ± 1.8	12.1754	2.84374	9.92031	8.3 ± 4.9
		Slc26a10	solute carrier family 26, member 10	-1.13023	0.000227291	307.453	410.551	179.711	299.2 ± 115.6	86.335	95.2651	160.378	114.0 ± 40.4
		Gm17546	predicted gene, 17546	-1.13472	0.000143003	404.876	460.375	204.813	356.7 ± 134.4	110.686	115.171	186.006	137.3 ± 42.3
		Bco1	beta-carotene oxygenase 1	-1.16018	2.29086e-10	1782.72	2256.04	1959.7	1999.5 ± 239.2	888.808	921.37	743.196	851.1 ± 94.9
		Cyp27a1	cytochrome P450, family 27, subfamily a, polypeptide 1	-1.17738	3.18757e-05	542.787	1079.19	992.688	871.6 ± 288.0	212.517	408.076	391.852	337.5 ± 108.5
		Dhcr24	24-dehydrocholesterol reductase	-1.17831	9.46267e-06	213.825	383.646	398.216	331.9 ± 102.5	109.579	149.296	135.578	131.5 ± 20.2
		9630028B13Rik	RIKEN cDNA 9630028B13 gene	-1.1965	3.3026e-09	904.644	1130.01	893.99	976.2 ± 133.3	338.699	388.17	470.388	399.1 ± 66.5
		Ankrd29	ankyrin repeat domain 29	-1.20359	0.00086756	55.6704	51.8171	66.7497	58.1 ± 7.8	21.0303	9.95307	24.8008	18.6 ± 7.7
		Gcnt3	glucosaminyl (N-acetyl) transferase 3, mucin type	-1.21041	3.42205e-05	93.6275	139.508	108.397	113.8 ± 23.4	42.0606	39.8123	45.4681	42.4 ± 2.8
		Retreg1	reticulophagy regulator 1	-1.22096	5.4828e-05	284.678	401.583	276.127	320.8 ± 70.1	57.5567	135.077	158.725	117.1 ± 52.9
		Guca2a	guanylate cyclase activator 2a (guanylin)	-1.22895	0.00108066	74.649	92.6729	129.506	98.9 ± 28.0	57.5567	22.7499	13.2271	31.2 ± 23.3
		Gm15952	predicted gene 15952	-1.23544	5.91938e-07	289.739	221.219	197.967	236.3 ± 47.7	89.6556	79.6246	100.856	90.0 ± 10.6
		Gm15441	predicted gene 15441	-1.23562	0.000297304	142.972	118.581	75.3074	112.3 ± 34.3	55.3429	36.9686	22.3207	38.2 ± 16.5
		Gm28836	predicted gene 28836	-1.25882	5.59906e-05	99.9537	75.7327	96.9868	90.9 ± 13.2	30.992	25.5936	38.0278	31.5 ± 6.2
		S100g	S100 calcium binding protein G	-1.26031	0.00188702	39.2223	46.8347	33.6601	39.9 ± 6.6	17.7097	9.95307	4.96015	10.9 ± 6.4
		Acpp	acid phosphatase, prostate	-1.26552	0.00105727	86.0361	65.7679	30.8076	60.9 ± 27.9	16.6029	17.0624	19.0139	17.6 ± 1.3
		Cttnbp2	cortactin binding protein 2	-1.2687	2.61004e-05	150.563	140.504	92.4227	127.8 ± 31.1	42.0606	56.8747	38.0278	45.7 ± 9.9
		Paqr8	progestin and adipoQ receptor family member VIII	-1.28167	0.00161284	49.3442	27.9015	41.0768	39.4 ± 10.8	5.53429	11.3749	14.0538	10.3 ± 4.4
		4930488N15Rik	RIKEN cDNA 4930488N15 gene	-1.28475	0.000141396	75.9142	60.7855	68.4613	68.4 ± 7.6	19.9235	28.4374	20.6673	23.0 ± 4.7
		Gas2	growth arrest specific 2	-1.28625	9.74466e-05	97.4232	92.6729	76.4484	88.8 ± 11.0	22.1372	22.7499	42.1613	29.0 ± 11.4
		Bmp2	bone morphogenetic protein 2	-1.30046	0.000115676	77.1795	106.624	79.8715	87.9 ± 16.3	17.7097	27.0155	40.5079	28.4 ± 11.5
		Arhgap29	Rho GTPase activating protein 29	-1.30884	0.00117536	65.7923	46.8347	28.5255	47.1 ± 18.6	8.85487	11.3749	16.5338	12.3 ± 3.9
		Arid5b	AT rich interactive domain 5B (MRF1-like)	-1.31596	0.000442063	97.4232	63.7749	41.0768	67.4 ± 28.4	21.0303	15.6405	22.3207	19.7 ± 3.5
		Pros1	protein S (alpha)	-1.34101	8.66247e-05	93.6275	78.7222	137.493	103.3 ± 30.6	17.7097	41.2342	40.5079	33.2 ± 13.4
		Lin7a	lin-7 homolog A (C. elegans)	-1.34918	5.55228e-05	69.588	108.617	92.9932	90.4 ± 19.6	18.8166	28.4374	38.8545	28.7 ± 10.0
		Prkag3	protein kinase, AMP-activated, gamma 3 non-catalytic subunit	-1.35331	0.000714406	29.1004	57.796	54.1985	47.0 ± 15.6	8.85487	12.7968	16.5338	12.7 ± 3.8
		2010001K21Rik	RIKEN cDNA 2010001K21 gene	-1.35647	3.18757e-05	73.3837	109.613	93.5637	92.2 ± 18.2	27.6715	21.328	38.8545	29.3 ± 8.9
		Thsd7b	thrombospondin, type I, domain containing 7B	-1.35973	0.000413359	60.7314	71.7468	55.3395	62.6 ± 8.4	5.53429	22.7499	24.8008	17.7 ± 10.6
		Gm49959	predicted gene, 49959	-1.39521	8.18411e-07	121.463	116.589	120.378	119.5 ± 2.6	47.5949	38.3904	33.8944	40.0 ± 7.0
		Ppp1r1c	protein phosphatase 1, regulatory inhibitor subunit 1C	-1.41164	0.00236996	11.3871	17.9367	61.6151	30.3 ± 27.3	4.42744	8.53121	0.826692	4.6 ± 3.9
		Rnf212b	ring finger protein 212B	-1.43947	0.00024655	107.545	66.7644	36.5127	70.3 ± 35.6	17.7097	22.7499	15.7072	18.7 ± 3.6
		Axin2	axin 2	-1.45167	0.000165693	67.0576	74.7362	37.6537	59.8 ± 19.6	16.6029	19.9061	12.4004	16.3 ± 3.8
		Frat2	frequently rearranged in advanced T cell lymphomas 2	-1.47239	0.00104924	49.3442	34.8769	19.9679	34.7 ± 14.7	5.53429	11.3749	4.96015	7.3 ± 3.5
		Krt19	keratin 19	-1.48606	1.98455e-10	385.897	388.628	266.999	347.2 ± 69.4	126.182	106.64	105.817	112.9 ± 11.5
		Gm49958	predicted gene, 49958	-1.50534	0.000355987	46.8138	35.8734	39.9357	40.9 ± 5.5	11.0686	14.2187	4.96015	10.1 ± 4.7
		Smim9	small integral membrane protein 9	-1.59746	1.61073e-06	78.4447	91.6764	74.7369	81.6 ± 8.9	16.6029	27.0155	23.1474	22.3 ± 5.3
		4930422I22Rik	RIKEN cDNA 4930422I22 gene	-1.60532	1.18112e-12	2994.82	3048.24	2240.97	2761.3 ± 451.4	581.101	868.761	1044.94	831.6 ± 234.1
		Oxct1	3-oxoacid CoA transferase 1	-1.61662	2.29634e-07	541.521	524.15	221.929	429.2 ± 179.7	78.587	120.859	152.111	117.2 ± 36.9
		Mep1a	meprin 1 alpha	-1.63346	3.38359e-11	211.295	218.23	180.852	203.5 ± 19.9	61.9841	49.7654	63.6553	58.5 ± 7.6
		Gsta3	glutathione S-transferase, alpha 3	-1.64945	8.2482e-11	158.155	166.413	176.288	167.0 ± 9.1	47.5949	49.7654	46.2948	47.9 ± 1.8
		9230102K24Rik	RIKEN cDNA 9230102K24 gene	-1.68707	0.000914705	15.1828	25.9086	27.955	23.0 ± 6.9	2.21372	5.68747	1.65338	3.2 ± 2.2
		Clca3a1	chloride channel accessory 3A1	-1.75488	2.46364e-12	237.865	283.998	401.639	307.8 ± 84.4	85.2281	85.3121	76.8824	82.5 ± 4.8
		Gm36043	predicted gene, 36043	-1.83115	0.000224922	44.2833	79.7186	15.9743	46.7 ± 31.9	4.42744	5.68747	10.747	7.0 ± 3.3
		Gm21814	predicted gene, 21814	-1.95401	6.47359e-05	43.0181	27.9015	31.9486	34.3 ± 7.8	6.64115	4.2656	4.96015	5.3 ± 1.2
		Lrrc31	leucine rich repeat containing 31	-2.07386	1.35455e-07	79.7099	61.7819	56.4805	66.0 ± 12.2	9.96173	17.0624	9.92031	12.3 ± 4.1
		Mt2	metallothionein 2	-2.66618	2.03176e-19	277.087	213.247	176.858	222.4 ± 50.7	33.2058	39.8123	23.1474	32.1 ± 8.4
		Gm10522	predicted gene 10522	-2.66661	4.74937e-06	36.6919	41.8523	30.8076	36.5 ± 5.5	0	7.10934	3.30677	3.5 ± 3.6
		Mt1	metallothionein 1	-2.70036	7.34435e-31	875.544	782.239	731.965	796.6 ± 72.9	161.601	93.8433	89.2828	114.9 ± 40.5
		Npl	N-acetylneuraminate pyruvate lyase	-3.12312	2.0199e-09	106.28	53.8101	47.9229	69.3 ± 32.1	8.85487	7.10934	1.65338	5.9 ± 3.8
Goblet cells		Mgll	monoglyceride lipase	2.20705	1.08511e-12	40.6179	43.8121	25.6649	36.7 ± 9.7	243.761	151.264	150.13	181.7 ± 53.7
		Me1	malic enzyme 1, NADP(+)-dependent, cytosolic	1.87366	4.68877e-07	27.0786	16.0942	22.4568	21.9 ± 5.5	101.727	64.2352	115.485	93.8 ± 26.5
		G6pc	glucose-6-phosphatase, catalytic	1.37958	0.00235782	6.76964	6.25887	10.4264	7.8 ± 2.3	45.1053	26.9374	35.8003	35.9 ± 9.1
		Ttyh1	tweety family member 1	1.22045	0.000583156	19.1807	25.0355	36.8933	27.0 ± 9.0	108.445	62.1631	81.9943	84.2 ± 23.2
		Pacsin1	protein kinase C and casein kinase substrate in neurons 1	1.17529	0.00167531	15.7958	33.9767	24.0609	24.6 ± 9.1	109.404	47.6584	80.8395	79.3 ± 30.9
		Prex1	phosphatidylinositol-3,4,5-trisphosphate-dependent Rac exchange factor 1	1.11088	0.00571593	6.76964	8.04712	10.4264	8.4 ± 1.9	49.9038	30.0455	26.5615	35.5 ± 12.6
		Cmtm8	CKLF-like MARVEL transmembrane domain containing 8	1.04037	0.0032656	25.9503	20.5649	20.0507	22.2 ± 3.3	60.4603	47.6584	83.1492	63.8 ± 18.0
		Abhd6	abhydrolase domain containing 6	1.02275	0.000722913	58.6702	47.3886	101.858	69.3 ± 28.7	170.824	140.903	204.408	172.0 ± 31.8
		Cpt1a	carnitine palmitoyltransferase 1a, liver	0.992891	5.69302e-05	107.186	87.6242	74.5887	89.8 ± 16.4	228.406	169.913	204.408	200.9 ± 29.4
		Ido1	indoleamine 2,3-dioxygenase 1	0.972287	4.59008e-06	213.244	239.625	210.934	221.3 ± 15.9	583.49	367.799	473.488	474.9 ± 107.9
		Slc25a20	solute carrier family 25 (mitochondrial carnitine/acylcarnitine translocase), member 20	0.968514	0.000722913	57.542	60.8005	99.4515	72.6 ± 23.3	185.22	133.651	188.24	169.0 ± 30.7
		Egfros	epidermal growth factor receptor, opposite strand	0.964147	0.000583156	99.2881	92.0948	141.959	111.1 ± 27.0	250.478	178.201	331.442	253.4 ± 76.7
		9030622O22Rik	RIKEN cDNA 9030622O22 gene	0.929535	1.16689e-06	1390.03	1800.77	1397.94	1529.6 ± 234.9	3822.44	2492.74	3069.59	3128.3 ± 666.8
		Egfr	epidermal growth factor receptor	0.923782	6.87731e-06	366.689	343.344	519.714	409.9 ± 95.8	976.962	773.931	779.523	843.5 ± 115.6
		Myo3a	myosin IIIA	0.919044	0.000722913	72.2095	86.7301	72.9846	77.3 ± 8.2	208.252	130.543	165.143	168.0 ± 38.9
		Calcrl	calcitonin receptor-like	0.900596	0.010022	22.5655	16.9884	12.0304	17.2 ± 5.3	37.4278	64.2352	51.9682	51.2 ± 13.4
		Nedd9	neural precursor cell expressed, developmentally down-regulated gene 9	0.900172	5.69302e-05	179.396	223.531	231.786	211.6 ± 28.2	533.586	343.969	421.52	433.0 ± 95.3
		Asxl3	ASXL transcriptional regulator 3	0.869672	0.0106429	19.1807	18.7766	20.0507	19.3 ± 0.7	67.1781	37.2979	58.8973	54.5 ± 15.4
		Dgkh	diacylglycerol kinase, eta	0.860684	0.011328	11.2827	22.3531	15.2385	16.3 ± 5.6	46.065	45.5863	53.1231	48.3 ± 4.2
		Anxa3	annexin A3	0.837659	0.00401246	80.1074	45.6004	69.7765	65.2 ± 17.7	132.437	131.579	144.356	136.1 ± 7.1
		Areg	amphiregulin	0.806288	0.0106378	38.3613	32.1885	39.2994	36.6 ± 3.9	95.0091	78.74	71.6007	81.8 ± 12.0
		Rgs17	regulator of G-protein signaling 17	0.791362	0.0132443	25.9503	41.1297	52.9339	40.0 ± 13.5	85.4122	74.5958	127.033	95.7 ± 27.7
		St8sia3os	ST8 alpha-N-acetyl-neuraminide alpha-2,8-sialyltransferase 3, opposite strand	0.766081	0.0175107	16.9241	22.3531	23.2588	20.8 ± 3.4	66.2184	47.6584	49.6585	54.5 ± 10.2
		2210407C18Rik	RIKEN cDNA 2210407C18 gene	0.754851	0.0187791	19.1807	14.306	22.4568	18.6 ± 4.1	71.0169	39.37	46.194	52.2 ± 16.7
		Clca1	chloride channel accessory 1	0.707873	0.00263819	2218.19	2749.43	2846.4	2604.7 ± 338.2	6164.07	3658.3	3919.56	4580.6 ± 1377.5
		Hsd17b2	hydroxysteroid (17-beta) dehydrogenase 2	0.681921	0.00192247	291.095	278.967	336.05	302.0 ± 30.1	582.53	423.745	538.16	514.8 ± 81.9
		Por	P450 (cytochrome) oxidoreductase	0.677537	0.00828277	154.574	148.425	195.695	166.2 ± 25.7	257.196	264.193	362.623	294.7 ± 59.0
		Smim3	small integral membrane protein 3	0.636705	0.0294207	44.0027	68.8476	37.6953	50.2 ± 16.5	113.243	94.2807	100.472	102.7 ± 9.7
		Hs3st5	heparan sulfate (glucosamine) 3-O-sulfotransferase 5	0.63592	0.00319891	452.438	506.074	419.461	459.3 ± 43.7	691.935	662.037	908.866	754.3 ± 134.7
		Tc2n	tandem C2 domains, nuclear	0.630853	0.00658216	232.424	233.367	293.542	253.1 ± 35.0	475.045	427.89	359.158	420.7 ± 58.3
		Adgrl2	adhesion G protein-coupled receptor L2	0.630046	0.0307805	62.0551	42.918	33.6852	46.2 ± 14.5	118.042	95.3168	76.2201	96.5 ± 20.9
		Pdzd2	PDZ domain containing 2	0.622862	0.00621302	166.985	185.978	180.456	177.8 ± 9.8	277.35	286.986	314.119	292.8 ± 19.1
		Rhobtb1	Rho-related BTB domain containing 1	0.608015	0.000588339	1038.01	1116.76	1223.9	1126.2 ± 93.3	1867.55	1581.02	1875.48	1774.7 ± 167.8
		Fndc3a	fibronectin type III domain containing 3A	0.593358	0.00822693	761.585	718.876	795.612	758.7 ± 38.4	1526.86	1153.13	975.848	1218.6 ± 281.3
		Slc13a2	solute carrier family 13 (sodium-dependent dicarboxylate transporter), member 2	-0.597073	0.0230821	320.43	433.65	538.161	430.7 ± 108.9	199.615	245.544	303.725	249.6 ± 52.2
		Abcg8	ATP binding cassette subfamily G member 8	-0.61548	0.011328	656.655	664.335	498.06	606.3 ± 93.9	330.133	299.419	457.32	362.3 ± 83.7
		Grin2a	glutamate receptor, ionotropic, NMDA2A (epsilon 1)	-0.623043	0.0321282	54.1571	61.6946	59.3501	58.4 ± 3.9	31.6697	23.8292	17.3227	24.3 ± 7.2
		Clca3a1	chloride channel accessory 3A1	-0.629522	0.0271628	111.699	129.648	138.751	126.7 ± 13.8	84.4525	49.7305	63.5167	65.9 ± 17.5
		Gm11651	predicted gene 11651	-0.629933	0.0313542	124.11	103.718	51.3298	93.1 ± 37.5	37.4278	35.2258	47.3488	40.0 ± 6.5
		Gm2061	predicted gene 2061	-0.632088	0.0263501	29.3351	29.5061	57.7461	38.9 ± 16.4	10.5566	4.14421	17.3227	10.7 ± 6.6
		Gm15952	predicted gene 15952	-0.632755	0.0263501	144.419	112.66	99.4515	118.8 ± 23.1	62.3797	59.055	64.6716	62.0 ± 2.8
		Slc16a10	solute carrier family 16 (monocarboxylic acid transporters), member 10	-0.647037	0.000722913	525.776	532.898	550.994	536.6 ± 13.0	297.503	346.041	342.99	328.8 ± 27.2
		Aspa	aspartoacylase	-0.664402	0.00539506	340.739	354.967	461.166	385.6 ± 65.8	195.776	228.968	254.067	226.3 ± 29.2
		Maob	monoamine oxidase B	-0.667826	0.0159282	132.008	149.319	135.543	139.0 ± 9.1	64.2991	76.6679	85.4589	75.5 ± 10.6
		Arl14	ADP-ribosylation factor-like 14	-0.670694	0.0270562	50.7723	49.1769	86.6191	62.2 ± 21.2	14.3953	22.7931	33.4906	23.6 ± 9.6
		Slc5a1	solute carrier family 5 (sodium/glucose cotransporter), member 1	-0.678431	0.000106573	1551.38	2011.78	1887.17	1816.8 ± 238.1	1011.51	1140.69	1127.13	1093.1 ± 71.0
		Enpep	glutamyl aminopeptidase	-0.728377	4.68147e-05	572.035	632.146	646.435	616.9 ± 39.5	365.641	370.907	332.597	356.4 ± 20.8
		Clca4b	chloride channel accessory 4B	-0.749721	0.0132443	269.657	242.308	582.273	364.7 ± 188.9	150.671	160.588	211.337	174.2 ± 32.5
		Dpp4	dipeptidylpeptidase 4	-0.7506	7.99232e-06	1219.66	1082.78	1277.63	1193.4 ± 100.1	612.281	743.885	684.826	680.3 ± 65.9
		Slc7a8	solute carrier family 7 (cationic amino acid transporter, y+ system), member 8	-0.76431	0.00401246	238.066	380.003	315.197	311.1 ± 71.1	188.099	178.201	124.724	163.7 ± 34.1
		Guca2b	guanylate cyclase activator 2b (retina)	-0.773644	0.00284354	326.071	455.109	526.131	435.8 ± 101.4	291.745	193.742	204.408	230.0 ± 53.8
		Maf	avian musculoaponeurotic fibrosarcoma oncogene homolog	-0.79501	4.64456e-05	400.537	354.967	367.329	374.3 ± 23.6	201.534	203.066	205.563	203.4 ± 2.0
		Me2	malic enzyme 2, NAD(+)-dependent, mitochondrial	-0.813612	0.000162967	489.671	411.297	360.111	420.4 ± 65.3	214.01	254.869	196.324	221.7 ± 30.0
		Msmo1	methylsterol monoxygenase 1	-0.817512	0.00319891	147.804	149.319	138.751	145.3 ± 5.7	67.1781	61.1271	88.9234	72.4 ± 14.6
		2010106E10Rik	RIKEN cDNA 2010106E10 gene	-0.835293	0.000722913	485.158	542.734	652.049	560.0 ± 84.8	190.978	315.996	347.61	284.9 ± 82.8
		Snapc5	small nuclear RNA activating complex, polypeptide 5	-0.864987	0.00199661	169.241	185.978	145.167	166.8 ± 20.5	60.4603	77.7039	101.627	79.9 ± 20.7
		Glud1	glutamate dehydrogenase 1	-0.892711	5.27815e-05	455.823	633.934	509.288	533.0 ± 91.4	204.413	276.626	310.654	263.9 ± 54.3
		Slc15a1	solute carrier family 15 (oligopeptide transporter), member 1	-0.894311	4.63313e-07	640.86	638.405	792.404	690.6 ± 88.2	346.447	333.609	373.016	351.0 ± 20.1
		Cyp3a11	cytochrome P450, family 3, subfamily a, polypeptide 11	-0.913641	0.00864398	73.3378	89.4125	228.578	130.4 ± 85.4	29.7503	47.6584	60.0522	45.8 ± 15.2
		Gm13561	predicted gene 13561	-0.966694	4.63313e-07	770.611	662.546	624.78	686.0 ± 75.7	290.785	289.059	398.423	326.1 ± 62.6
		5033421B08Rik	RIKEN cDNA 5033421B08 gene	-1.18377	7.86528e-05	194.063	199.39	336.05	243.2 ± 80.5	56.6216	79.776	128.188	88.2 ± 36.5
		9630028B13Rik	RIKEN cDNA 9630028B13 gene	-1.30794	0.000722913	64.3116	52.7533	117.898	78.3 ± 34.8	18.2341	20.721	30.0261	23.0 ± 6.2
		Scarb1	scavenger receptor class B, member 1	-1.72835	0.00149329	28.2068	61.6946	23.2588	37.7 ± 20.9	8.63719	7.25237	1.15485	5.7 ± 4.0
		Bco1	beta-carotene oxygenase 1	-2.0288	1.49987e-11	133.136	206.543	238.202	192.6 ± 53.9	51.8231	31.0816	47.3488	43.4 ± 10.9
		Mt2	metallothionein 2	-2.50772	6.25957e-12	128.623	98.3537	101.858	109.6 ± 16.6	22.0728	19.685	9.23879	17.0 ± 6.8
		Mt1	metallothionein 1	-2.83095	5.20415e-42	444.54	481.933	452.344	459.6 ± 19.7	79.6541	50.7666	54.2779	61.6 ± 15.8
Enteroendocrine cells		Gm43449	predicted gene 43449	2.87444	6.37974e-11	4.5573	13.7998	8.98374	9.1 ± 4.6	80.4577	83.3258	76.6695	80.2 ± 3.3
		Afp	alpha fetoprotein	2.37898	2.77795e-11	66.8404	75.8989	24.3844	55.7 ± 27.5	308.215	379.239	246.438	311.3 ± 66.5
		Chgb	chromogranin B	1.14897	2.0267e-06	326.607	246.425	228.444	267.2 ± 52.3	743.925	554.437	603.088	633.8 ± 98.4
		Ssbp2	single-stranded DNA binding protein 2	1.06245	0.00334549	89.6269	84.7702	98.8211	91.1 ± 7.1	216.617	304.46	143.071	221.4 ± 80.8
		Pbx1	pre B cell leukemia homeobox 1	0.924112	0.00188243	112.413	118.284	94.3293	108.3 ± 12.5	212.904	235.022	216.318	221.4 ± 11.9
		Ambp	alpha 1 microglobulin/bikunin precursor	0.821407	0.0406625	6.0764	10.8427	5.77526	7.6 ± 2.8	34.6587	20.2973	41.073	32.0 ± 10.6
		Chga	chromogranin A	0.588129	0.050081	317.492	259.239	213.685	263.5 ± 52.0	604.052	381.376	457.279	480.9 ± 113.2
		Aspa	aspartoacylase	-0.633951	0.0563874	21.2674	44.3565	59.036	41.6 ± 19.0	12.3781	14.9559	10.2682	12.5 ± 2.3
		Slc5a1	solute carrier family 5 (sodium/glucose cotransporter), member 1	-0.858558	0.028135	82.0314	231.64	199.567	171.1 ± 78.8	75.5065	71.5748	64.3477	70.5 ± 5.7
		Adgrd1	adhesion G protein-coupled receptor D1	-1.18197	0.0204781	44.0539	18.7283	23.101	28.6 ± 13.5	6.18906	1.06828	6.16095	4.5 ± 2.9
		Mt1	metallothionein 1	-2.5761	0.000133478	60.764	27.5996	34.6516	41.0 ± 17.5	6.18906	1.06828	6.84549	4.7 ± 3.2
Intraepithelial lymphocytes		Ehbp1	EH domain binding protein 1	-0.736568	0.0209861	168.486	183.079	187.147	179.6 ± 9.8	79.7673	85.3845	110.545	91.9 ± 16.4
		Hpgd	hydroxyprostaglandin dehydrogenase 15 (NAD)	-0.806598	0.0347021	71.2155	86.1547	72.5196	76.6 ± 8.3	22.6861	37.5692	33.7124	31.3 ± 7.7
		Slc15a1	solute carrier family 15 (oligopeptide transporter), member 1	-1.0995	0.000213052	237.964	378.273	358.699	325.0 ± 76.0	149.289	130.638	157.586	145.8 ± 13.8
		4930422I22Rik	RIKEN cDNA 4930422I22 gene	-1.61127	6.02838e-07	107.692	134.617	144.259	128.9 ± 19.0	33.6633	40.1307	44.6885	39.5 ± 5.5
		Clca3a1	chloride channel accessory 3A1	-1.71238	0.0034523	29.5284	39.0388	38.2092	35.6 ± 5.3	10.2453	6.83076	5.48806	7.5 ± 2.5
		Bco1	beta-carotene oxygenase 1	-1.87471	0.000159505	38.2132	111.732	100.592	83.5 ± 39.6	24.8816	12.8077	19.6002	19.1 ± 6.1
		Mt2	metallothionein 2	-2.00731	0.00189294	41.6871	25.5772	21.8339	29.7 ± 10.5	4.39086	3.41538	4.70405	4.2 ± 0.7
		Mt1	metallothionein 1	-2.39986	6.17379e-12	147.642	117.117	131.783	132.2 ± 15.3	33.6633	17.0769	13.3281	21.4 ± 10.8
(ii) Human microbiome donor 2 (PID: P27C666)
						DESeq2 normalized read count
						Unrepaired				Repaired
Cell type		Gene	Gene name	log2 fold change	q-value	Mouse #1	Mouse #2	Mouse #4	mean ± SD	Mouse #1	Mouse #2	Mouse #3	mean ± SD
Crypt stem cells		Me1	malic enzyme 1, NADP(+)-dependent, cytosolic	2.79972	7.06657e-15	27.8353	32.7495	13.8131	24.8 ± 9.8	147.109	272.353	128.128	182.5 ± 78.4
		Tm4sf4	transmembrane 4 superfamily member 4	2.4896	9.80239e-06	8.94705	3.44731	4.60436	5.7 ± 2.9	38.9407	32.4606	46.8159	39.4 ± 7.2
		Aldh1a1	aldehyde dehydrogenase family 1, subfamily A1	2.21436	3.184e-17	42.747	56.0189	49.1132	49.3 ± 6.6	184.608	318.273	227.919	243.6 ± 68.2
		Hsd3b2	hydroxy-delta-5-steroid dehydrogenase, 3 beta- and steroid delta-isomerase 2	2.00464	0.00238751	1.98823	4.30914	0.767393	2.4 ± 1.8	14.4225	23.7517	23.4079	20.5 ± 5.3
		Efr3b	EFR3 homolog B	1.74977	3.14133e-09	51.6941	44.8151	32.9979	43.2 ± 9.5	151.436	209.807	118.272	159.8 ± 46.3
		Hsd3b3	hydroxy-delta-5-steroid dehydrogenase, 3 beta- and steroid delta-isomerase 3	1.71372	1.83648e-06	29.8235	17.2366	16.1153	21.1 ± 7.6	72.1125	91.8399	75.1518	79.7 ± 10.6
		Paqr7	progestin and adipoQ receptor family member VII	1.63763	0.000491287	15.9059	8.61828	8.44133	11.0 ± 4.3	33.1717	68.0882	36.9599	46.1 ± 19.2
		Rbp2	retinol binding protein 2, cellular	1.48222	2.50409e-10	257.476	436.085	326.142	339.9 ± 90.1	1087.46	1265.96	726.878	1026.8 ± 274.6
		Ces1f	carboxylesterase 1F	1.46714	8.81512e-12	97.4235	106.005	118.179	107.2 ± 10.4	265.374	376.86	305.535	315.9 ± 56.5
		1700110K17Rik	RIKEN cDNA 1700110K17 gene	1.43746	1.56714e-06	48.7117	78.4264	95.9242	74.4 ± 23.9	160.09	215.349	316.623	230.7 ± 79.4
		Slit2	slit guidance ligand 2	1.41683	0.000786053	18.8882	19.8221	9.97611	16.2 ± 5.4	46.152	83.9226	41.8879	57.3 ± 23.1
		Anxa13	annexin A13	1.31183	1.17356e-13	444.37	458.493	348.397	417.1 ± 59.9	1042.75	1249.34	970.814	1087.6 ± 144.6
		Gimd1	GIMAP family P-loop NTPase domain containing 1	1.21006	0.000665841	17.8941	23.2694	43.7414	28.3 ± 13.6	77.8815	76.0054	97.3278	83.7 ± 11.8
		Hsd17b4	hydroxysteroid (17-beta) dehydrogenase 4	1.19785	1.93929e-07	82.5117	75.8409	95.1568	84.5 ± 9.8	197.588	246.226	193.424	212.4 ± 29.4
		Abcb1a	ATP-binding cassette, sub-family B (MDR/TAP), member 1A	1.19637	8.9917e-10	249.523	222.352	200.29	224.1 ± 24.7	601.418	610.418	436.127	549.3 ± 98.1
		Abhd6	abhydrolase domain containing 6	1.17667	3.13203e-05	55.6706	84.4592	69.8328	70.0 ± 14.4	177.397	240.684	128.128	182.1 ± 56.4
		Por	P450 (cytochrome) oxidoreductase	1.15492	3.03699e-06	137.188	130.998	103.598	123.9 ± 17.9	272.585	410.112	236.543	306.4 ± 91.6
		Rdh7	retinol dehydrogenase 7	1.11646	0.0012696	27.8353	20.6839	20.7196	23.1 ± 4.1	67.7857	64.9213	56.6719	63.1 ± 5.8
		Gsta1	glutathione S-transferase, alpha 1 (Ya)	1.09922	1.07327e-05	98.4176	85.321	65.2284	83.0 ± 16.7	214.895	221.682	160.16	198.9 ± 33.7
		Flvcr1	feline leukemia virus subgroup C cellular receptor 1	1.08907	0.00152978	17.8941	31.0258	45.2762	31.4 ± 13.7	72.1125	98.1736	86.2398	85.5 ± 13.0
		Slc22a3	solute carrier family 22 (organic cation transporter), member 3	1.06534	0.0107494	2.98235	7.75646	6.90654	5.9 ± 2.5	14.4225	34.0441	32.0319	26.8 ± 10.8
		Ces2a	carboxylesterase 2A	1.04513	0.0024802	51.6941	45.6769	42.974	46.8 ± 4.5	57.69	182.888	129.36	123.3 ± 62.8
		Isx	intestine specific homeobox	1.03552	1.07327e-05	120.288	104.281	81.3437	102.0 ± 19.6	229.318	267.602	198.352	231.8 ± 34.7
		Cdr2	cerebellar degeneration-related 2	0.994723	0.000103027	69.5882	113.761	79.8089	87.7 ± 23.1	201.915	228.808	166.32	199.0 ± 31.3
		Slc23a2	solute carrier family 23 (nucleobase transporters), member 2	0.967972	9.18295e-06	305.194	305.087	227.916	279.4 ± 44.6	598.534	742.636	460.767	600.6 ± 140.9
		Slc28a1	solute carrier family 28 (sodium-coupled nucleoside transporter), member 1	0.953557	0.00293263	42.747	49.1242	26.8588	39.6 ± 11.5	125.476	81.5475	82.5438	96.5 ± 25.1
		Sult6b2	sulfotransferase family 6B, member 2	0.948669	0.0113686	4.97059	21.5457	19.9522	15.5 ± 9.1	67.7857	42.753	40.6559	50.4 ± 15.1
		Creb3l3	cAMP responsive element binding protein 3-like 3	0.944711	2.35823e-05	124.265	130.136	160.385	138.3 ± 19.4	249.509	357.859	275.967	294.4 ± 56.5
		C730002L08Rik	RIKEN cDNA C730002L08 gene	0.916711	0.0155482	5.9647	12.0656	1.53479	6.5 ± 5.3	37.4985	27.7103	20.944	28.7 ± 8.3
		Fam13a	family with sequence similarity 13, member A	0.912067	0.000105851	112.335	105.143	131.992	116.5 ± 13.9	249.509	293.729	192.192	245.1 ± 50.9
		Ttc39c	tetratricopeptide repeat domain 39C	0.906839	0.0026373	39.7647	34.4731	38.3697	37.5 ± 2.7	86.535	74.422	97.3278	86.1 ± 11.5
		Akr1c19	aldo-keto reductase family 1, member C19	0.893848	0.000254545	109.353	169.78	130.457	136.5 ± 30.7	356.236	231.975	277.199	288.5 ± 62.9
		Slc27a2	solute carrier family 27 (fatty acid transporter), member 2	0.862862	0.0060019	24.8529	45.6769	39.1371	36.6 ± 10.6	86.535	91.0481	75.1518	84.2 ± 8.2
		Hmgcs2	3-hydroxy-3-methylglutaryl-Coenzyme A synthase 2	0.862361	0.0179368	9.94117	1.72366	8.44133	6.7 ± 4.4	33.1717	38.7944	14.784	28.9 ± 12.6
		Abcd3	ATP-binding cassette, sub-family D (ALD), member 3	0.848162	3.37916e-05	302.212	223.214	233.288	252.9 ± 43.0	517.768	556.581	412.719	495.7 ± 74.4
		Ddc	dopa decarboxylase	0.818339	0.000105851	186.894	176.675	170.361	178.0 ± 8.3	415.368	333.315	284.591	344.4 ± 66.1
		Vwa8	von Willebrand factor A domain containing 8	0.815908	2.24599e-05	342.97	274.061	257.844	291.6 ± 45.2	615.841	552.623	494.031	554.2 ± 60.9
		Gk	glycerol kinase	0.814225	0.000606539	98.4176	123.241	95.9242	105.9 ± 15.1	235.087	179.721	213.136	209.3 ± 27.9
		Scin	scinderin	0.762302	0.0107494	116.312	128.412	65.2284	103.3 ± 33.5	315.853	159.928	186.032	220.6 ± 83.5
		Hjurp	Holliday junction recognition protein	0.760729	0.00190459	113.329	124.965	100.529	112.9 ± 12.2	212.011	257.31	173.712	214.3 ± 41.8
		Slc27a4	solute carrier family 27 (fatty acid transporter), member 4	0.721242	0.0107494	66.6058	63.7753	58.3219	62.9 ± 4.2	116.822	159.136	96.0958	124.0 ± 32.1
		4931406C07Rik	RIKEN cDNA 4931406C07 gene	0.720233	0.0107494	55.6706	53.4334	69.0654	59.4 ± 8.5	95.1885	118.758	137.984	117.3 ± 21.4
		Fmo5	flavin containing monooxygenase 5	0.700606	0.00415297	208.765	249.93	172.664	210.5 ± 38.7	480.269	299.271	376.991	385.5 ± 90.8
		Ugt2b36	UDP glucuronosyltransferase 2 family, polypeptide B36	0.679322	0.0305891	11.9294	14.6511	9.97611	12.2 ± 2.3	40.383	33.2524	30.7999	34.8 ± 5.0
		Dhrs4	dehydrogenase/reductase (SDR family) member 4	0.675936	0.0148396	67.6	63.7753	49.1132	60.2 ± 9.8	103.842	135.385	105.952	115.1 ± 17.6
		Fchsd2	FCH and double SH3 domains 2	0.675609	1.70004e-05	677.988	635.168	702.932	672.0 ± 34.3	1081.69	1120.29	1172.86	1124.9 ± 45.8
		Mttp	microsomal triglyceride transfer protein	0.67482	0.00164378	564.658	544.676	464.273	524.5 ± 53.1	923.04	1099.7	699.774	907.5 ± 200.4
		Aadac	arylacetamide deacetylase	0.671088	0.0155482	60.6411	96.5248	62.9263	73.4 ± 20.1	142.783	165.47	115.808	141.4 ± 24.9
		Adh1	alcohol dehydrogenase 1 (class I)	0.669876	0.0107494	80.5235	80.15	71.3676	77.3 ± 5.2	142.783	163.887	119.504	142.1 ± 22.2
		Sec14l2	SEC14-like lipid binding 2	0.658405	0.0300588	19.8823	18.0984	28.3936	22.1 ± 5.5	53.3632	51.462	51.7439	52.2 ± 1.0
		Cpt1a	carnitine palmitoyltransferase 1a, liver	0.654429	0.0130494	97.4235	82.7355	74.4372	84.9 ± 11.6	151.436	185.263	128.128	154.9 ± 28.7
		Chka	choline kinase alpha	0.649759	0.00190459	319.112	305.949	275.494	300.2 ± 22.4	598.534	502.744	423.807	508.4 ± 87.5
		Gm49890	predicted gene, 49890	0.64815	0.00293263	208.765	207.701	169.594	195.4 ± 22.3	359.12	348.358	289.519	332.3 ± 37.5
		Treh	trehalase (brush-border membrane glycoprotein)	0.646356	0.033384	13.9176	19.8221	18.4174	17.4 ± 3.1	51.921	49.0868	32.0319	44.3 ± 10.8
		Slc25a20	solute carrier family 25 (mitochondrial carnitine/acylcarnitine translocase), member 20	0.646122	0.017376	90.4646	60.328	62.9263	71.2 ± 16.7	126.918	153.594	118.272	132.9 ± 18.4
		Gm47283	predicted gene, 47283	0.644475	0.0157875	169	212.01	203.359	194.8 ± 22.7	255.278	520.162	303.071	359.5 ± 141.2
		Pank3	pantothenate kinase 3	0.632986	0.0114589	116.312	110.314	100.529	109.1 ± 8.0	177.397	230.391	165.088	191.0 ± 34.7
		Tfg	Trk-fused gene	0.595371	0.0107494	169.994	149.096	156.548	158.5 ± 10.6	239.413	311.147	240.239	263.6 ± 41.2
		Acot4	acyl-CoA thioesterase 4	0.595047	0.0424772	16.9	12.0656	9.97611	13.0 ± 3.6	34.614	29.2937	43.1199	35.7 ± 7.0
		St8sia3os	ST8 alpha-N-acetyl-neuraminide alpha-2,8-sialyltransferase 3, opposite strand	0.592828	0.0230087	92.4529	85.321	65.2284	81.0 ± 14.1	158.647	131.426	142.912	144.3 ± 13.7
		Osbpl7	oxysterol binding protein-like 7	-0.595655	0.031515	81.5176	86.1828	82.8785	83.5 ± 2.4	47.5942	40.3779	41.8879	43.3 ± 3.8
		Il18	interleukin 18	-0.603339	0.0264195	184.906	193.911	118.179	165.7 ± 41.4	105.284	91.8399	68.9918	88.7 ± 18.3
		Pde8b	phosphodiesterase 8B	-0.618247	0.0129506	185.9	162.886	196.453	181.7 ± 17.2	92.304	117.967	99.7918	103.4 ± 13.2
		Spink4	serine peptidase inhibitor, Kazal type 4	-0.65837	0.0301665	15.9059	12.0656	40.6718	22.9 ± 15.5	5.769	3.95861	3.69599	4.5 ± 1.1
		Muc3	mucin 3, intestinal	-0.662524	0.00117414	374.782	336.975	401.347	371.0 ± 32.3	233.644	201.889	220.527	218.7 ± 16.0
		Unc5cl	unc-5 family C-terminal like	-0.674167	0.00870274	356.888	202.53	301.586	287.0 ± 78.2	147.109	163.887	160.16	157.1 ± 8.8
		Gpx2	glutathione peroxidase 2	-0.682674	0.0280112	66.6058	54.2952	40.6718	53.9 ± 13.0	24.5182	23.7517	17.248	21.8 ± 4.0
		Snapc5	small nuclear RNA activating complex, polypeptide 5	-0.683276	0.0240001	81.5176	129.274	73.6698	94.8 ± 30.1	59.1322	30.0855	41.8879	43.7 ± 14.6
		Aldh1l1	aldehyde dehydrogenase 1 family, member L1	-0.732909	0.0216878	83.5058	59.4662	46.811	63.3 ± 18.6	33.1717	26.1269	18.48	25.9 ± 7.3
		Nhs	NHS actin remodeling regulator	-0.736079	0.00719049	155.082	164.609	194.918	171.5 ± 20.8	57.69	106.883	94.8638	86.5 ± 25.6
		Defa30	defensin, alpha, 30	-0.750388	0.0240001	10.9353	12.0656	55.2523	26.1 ± 25.3	1.44225	6.33378	3.69599	3.8 ± 2.4
		Gsr	glutathione reductase	-0.775277	0.00490928	184.906	191.326	118.946	165.1 ± 40.1	73.5547	93.4233	76.3838	81.1 ± 10.7
		Tln2	talin 2	-0.809321	0.0107494	106.371	99.9721	61.3915	89.2 ± 24.3	34.614	47.5034	32.0319	38.0 ± 8.3
		Fgfr2	fibroblast growth factor receptor 2	-0.813567	0.00141125	1356.97	3030.19	2133.35	2173.5 ± 837.3	1028.32	1276.26	946.174	1083.6 ± 171.8
		Kcnq1	potassium voltage-gated channel, subfamily Q, member 1	-0.868744	0.000790892	387.706	343.008	587.056	439.3 ± 129.9	147.109	237.517	242.703	209.1 ± 53.8
		Fam3b	family with sequence similarity 3, member B	-0.888339	0.00101031	328.059	275.785	167.292	257.0 ± 82.0	137.014	111.633	110.88	119.8 ± 14.9
		Gm15592	predicted gene 15592	-0.963365	0.00102743	115.318	167.195	167.292	149.9 ± 30.0	60.5745	46.7117	88.7038	65.3 ± 21.4
		Scarb1	scavenger receptor class B, member 1	-0.998093	0.014246	8.94705	24.1312	39.9045	24.3 ± 15.5	8.6535	1.58345	1.232	3.8 ± 4.2
		Clca3a2	chloride channel accessory 3A2	-1.1352	0.0107494	8.94705	37.9205	35.3001	27.4 ± 16.0	8.6535	3.16689	2.46399	4.8 ± 3.4
		Kcnq1ot1	KCNQ1 overlapping transcript 1	-1.20101	1.93929e-07	336.012	414.539	528.734	426.4 ± 96.9	193.261	131.426	186.032	170.2 ± 33.8
		Pdcd4	programmed cell death 4	-1.23168	1.16365e-06	208.765	190.464	299.283	232.8 ± 58.3	90.8617	76.7971	101.024	89.6 ± 12.2
		Lrrc31	leucine rich repeat containing 31	-1.25393	0.00204559	57.6588	37.0586	56.0197	50.2 ± 11.4	11.538	12.6676	20.944	15.0 ± 5.1
		2010001K21Rik	RIKEN cDNA 2010001K21 gene	-1.31053	0.000176473	92.4529	111.176	111.272	105.0 ± 10.8	14.4225	50.6703	34.4959	33.2 ± 18.2
		4933417O13Rik	RIKEN cDNA 4933417O13 gene	-1.51179	0.000136298	64.6176	68.0844	100.529	77.7 ± 19.8	20.1915	11.8758	34.4959	22.2 ± 11.4
		Mt1	metallothionein 1	-1.64036	1.86538e-06	144.147	214.595	145.805	168.2 ± 40.2	80.766	34.0441	27.1039	47.3 ± 29.2
		Fry	FRY microtubule binding protein	-1.9879	0.000103027	80.5235	67.2226	29.9283	59.2 ± 26.2	2.8845	14.251	14.784	10.6 ± 6.7
		Ptk6	PTK6 protein tyrosine kinase 6	-2.23809	0.00029688	53.6823	33.6113	21.487	36.3 ± 16.3	4.32675	3.16689	8.62398	5.4 ± 2.9
		Mt2	metallothionein 2	-2.66923	1.07327e-05	52.6882	84.4592	26.0914	54.4 ± 29.2	10.0957	8.70895	1.232	6.7 ± 4.8
		Clca3b	chloride channel accessory 3B	-2.83602	0.000132438	15.9059	48.2624	34.5327	32.9 ± 16.2	4.32675	3.16689	2.46399	3.3 ± 0.9
		Scd2	stearoyl-Coenzyme A desaturase 2	-3.21344	0.00102743	18.8882	17.2366	36.8349	24.3 ± 10.9	0	0	3.69599	1.2 ± 2.1
		Alpk1	alpha-kinase 1	-3.87961	1.25524e-25	173.97	144.787	151.176	156.6 ± 15.3	10.0957	9.50067	11.088	10.2 ± 0.8
		Bco1	beta-carotene oxygenase 1	-4.42773	2.95784e-10	32.8059	68.0844	141.2	80.7 ± 55.3	1.44225	3.95861	3.69599	3.0 ± 1.4
		Reg3g	regenerating islet-derived 3 gamma	-5.36482	1.45605e-10	695.882	467.111	365.279	509.4 ± 169.3	12.9802	1.58345	14.784	9.8 ± 7.2
		Reg3b	regenerating islet-derived 3 beta	-6.05235	3.50412e-77	1339.08	681.706	935.453	985.4 ± 331.5	8.6535	12.6676	20.944	14.1 ± 6.3
Proliferating TA/stem cells		Me1	malic enzyme 1, NADP(+)-dependent, cytosolic	2.24192	3.59325e-07	7.64777	12.2319	9.56837	9.8 ± 2.3	62.4219	68.4848	38.8711	56.6 ± 15.6
		Aldh1a1	aldehyde dehydrogenase family 1, subfamily A1	1.66455	0.000201597	12.4276	15.8295	16.8586	15.0 ± 2.3	34.0483	59.742	73.4232	55.7 ± 20.0
		Slit2	slit guidance ligand 2	1.34744	0.000892162	35.371	57.5618	29.6164	40.8 ± 14.8	184.428	93.2559	86.3802	121.4 ± 54.7
		Anxa13	annexin A13	1.28769	1.65246e-11	127.144	156.856	139.88	141.3 ± 14.9	331.971	352.624	382.952	355.8 ± 25.6
		Isx	intestine specific homeobox	1.26415	4.7339e-06	63.0941	70.5132	52.8539	62.2 ± 8.9	181.591	165.383	128.131	158.4 ± 27.4
		1700110K17Rik	RIKEN cDNA 1700110K17 gene	1.16837	3.23444e-06	91.7733	82.7451	99.7844	91.4 ± 8.5	175.916	203.269	262.02	213.7 ± 44.0
		Tm4sf4	transmembrane 4 superfamily member 4	1.05862	0.021841	15.2955	7.19523	4.10073	8.9 ± 5.8	19.8615	33.5138	47.5091	33.6 ± 13.8
		Hsd3b3	hydroxy-delta-5-steroid dehydrogenase, 3 beta- and steroid delta-isomerase 3	0.927353	0.0306926	9.55972	5.75618	9.11273	8.1 ± 2.1	19.8615	34.2424	33.1124	29.1 ± 8.0
		Efr3b	EFR3 homolog B	0.863532	0.021841	21.9873	32.3785	36.4509	30.3 ± 7.5	56.7472	73.5847	83.5009	71.3 ± 13.5
		Pank3	pantothenate kinase 3	0.762106	0.0139551	67.874	65.4766	89.3048	74.2 ± 13.1	161.73	146.441	126.691	145.0 ± 17.6
		Gm47283	predicted gene, 47283	0.714602	0.00623393	527.696	702.254	512.591	580.8 ± 105.4	819.997	1273.53	912.751	1002.1 ± 239.6
		Tifa	TRAF-interacting protein with forkhead-associated domain	-0.590391	0.0434438	182.591	239.601	144.437	188.9 ± 47.9	102.145	64.1134	123.812	96.7 ± 30.2
		Gpx2	glutathione peroxidase 2	-0.637723	0.0614601	52.5784	46.769	36.9066	45.4 ± 7.9	19.8615	16.7569	12.957	16.5 ± 3.5
		Kcnq1ot1	KCNQ1 overlapping transcript 1	-0.639319	0.0164224	619.47	874.94	755.446	750.0 ± 127.8	462.49	311.096	531.238	434.9 ± 112.6
		Fgfr2	fibroblast growth factor receptor 2	-0.642395	0.0082585	1497.05	2357.16	1756.93	1870.4 ± 441.1	1273.98	1006.87	1120.06	1133.6 ± 134.1
		Usp50	ubiquitin specific peptidase 50	-0.712234	0.0383095	74.5658	127.356	92.9499	98.3 ± 26.8	28.3736	36.4281	61.9058	42.2 ± 17.5
		Lyz1	lysozyme 1	-0.817518	0.0383095	17.2075	33.098	39.6404	30.0 ± 11.5	5.67472	5.82849	8.63802	6.7 ± 1.7
		Ptprj	protein tyrosine phosphatase, receptor type, J	-0.858432	0.00833939	230.389	142.465	170.408	181.1 ± 44.9	70.934	97.6272	93.5786	87.4 ± 14.4
		Pdcd4	programmed cell death 4	-0.984745	0.00026554	211.27	204.344	274.749	230.1 ± 38.8	122.007	108.556	109.415	113.3 ± 7.5
		Lrmda	leucine rich melanocyte differentiation associated	-1.00493	0.000378255	429.231	385.664	352.663	389.2 ± 38.4	235.501	210.554	115.174	187.1 ± 63.5
		4933417O13Rik	RIKEN cDNA 4933417O13 gene	-1.0385	0.00189385	161.559	179.881	137.602	159.7 ± 21.2	96.4703	53.185	77.7422	75.8 ± 21.7
		Alpk1	alpha-kinase 1	-1.45548	9.09602e-08	162.515	141.746	152.638	152.3 ± 10.4	56.7472	51.7279	48.9488	52.5 ± 4.0
		Fry	FRY microtubule binding protein	-1.51458	0.000787443	118.54	59.0009	80.1921	85.9 ± 30.2	17.0242	18.9426	38.8711	24.9 ± 12.1
		Scarb1	scavenger receptor class B, member 1	-1.65922	0.00623393	43.0187	20.1466	33.7171	32.3 ± 11.5	5.67472	7.28561	1.43967	4.8 ± 3.0
		Mt1	metallothionein 1	-1.83109	2.42616e-06	93.6852	165.49	101.151	120.1 ± 39.5	45.3978	17.4855	33.1124	32.0 ± 14.0
		Defa30	defensin, alpha, 30	-2.24978	1.90535e-05	42.0628	46.769	82.4702	57.1 ± 22.1	8.51208	7.28561	12.957	9.6 ± 3.0
		Defa24	defensin, alpha, 24	-2.36051	1.80326e-08	90.8173	79.1475	182.255	117.4 ± 56.5	14.1868	16.0283	27.3537	19.2 ± 7.1
		Mt2	metallothionein 2	-2.68052	0.000787443	41.1068	43.1714	19.5924	34.6 ± 13.1	11.3494	2.18568	0	4.5 ± 6.0
		Bco1	beta-carotene oxygenase 1	-4.12124	8.42567e-10	53.5344	65.4766	91.583	70.2 ± 19.5	0	3.64281	5.75868	3.1 ± 2.9
		Reg3b	regenerating islet-derived 3 beta	-6.24931	7.62099e-14	625.205	289.248	736.764	550.4 ± 232.9	5.67472	10.1999	1.43967	5.8 ± 4.4
		Reg3g	regenerating islet-derived 3 gamma	-7.56889	1.76842e-12	257.156	176.283	234.653	222.7 ± 41.7	0	0.728561	1.43967	0.7 ± 0.7
Enterocyte villus base		Me1	malic enzyme 1, NADP(+)-dependent, cytosolic	3.87546	1.10579e-23	36.1784	22.8145	19.0375	26.0 ± 9.0	264.691	679.804	258.558	401.0 ± 241.5
		Lamb3	laminin, beta 3	3.72208	0.000138242	1.20595	0	2.59602	1.3 ± 1.3	16.7038	58.7485	15.9385	30.5 ± 24.5
		4930528H21Rik	RIKEN cDNA 4930528H21 gene	3.55171	0.00035403	1.20595	1.03702	0.865341	1.0 ± 0.2	28.268	19.0742	24.7932	24.0 ± 4.6
		Nr0b2	nuclear receptor subfamily 0, group B, member 2	3.23866	0.00157595	0	0	0	0.0 ± 0.0	7.70946	12.2075	15.053	11.7 ± 3.7
		Acaa1b	acetyl-Coenzyme A acyltransferase 1B	3.18333	8.90004e-10	3.61784	4.14808	10.3841	6.1 ± 3.8	66.8153	69.4301	59.3266	65.2 ± 5.2
		Slc22a3	solute carrier family 22 (organic cation transporter), member 3	3.17744	2.11035e-07	2.41189	7.25915	4.32671	4.7 ± 2.4	35.9775	74.0079	43.3881	51.1 ± 20.2
		Hmgcs2	3-hydroxy-3-methylglutaryl-Coenzyme A synthase 2	3.05537	0.00045188	3.61784	1.03702	0.865341	1.8 ± 1.5	19.2737	45.7781	13.2821	26.1 ± 17.3
		Acot1	acyl-CoA thioesterase 1	2.72477	0.00264907	0	0	0	0.0 ± 0.0	6.42455	21.3631	6.1983	11.3 ± 8.7
		Plscr4	phospholipid scramblase 4	2.43563	0.00143155	2.41189	0	3.46136	2.0 ± 1.8	21.8435	13.7334	32.7625	22.8 ± 9.5
		Hsd3b3	hydroxy-delta-5-steroid dehydrogenase, 3 beta- and steroid delta-isomerase 3	2.36892	1.27167e-15	30.1487	36.2957	63.1699	43.2 ± 17.6	238.993	279.246	221.368	246.5 ± 29.7
		Hsd3b2	hydroxy-delta-5-steroid dehydrogenase, 3 beta- and steroid delta-isomerase 2	2.13228	2.78099e-05	4.82379	6.22213	12.1148	7.7 ± 3.9	34.6926	49.5929	54.8993	46.4 ± 10.5
		Paqr7	progestin and adipoQ receptor family member VII	2.09974	1.08322e-06	27.7368	35.2587	9.51875	24.2 ± 13.2	79.6644	192.268	106.257	126.1 ± 58.9
		Tenm3	teneurin transmembrane protein 3	2.09276	8.75977e-08	25.3249	13.4813	12.9801	17.3 ± 7.0	107.932	73.2449	79.6925	87.0 ± 18.4
		4930523C07Rik	RIKEN cDNA 4930523C07 gene	2.03753	0.00456387	1.20595	1.03702	1.73068	1.3 ± 0.4	6.42455	33.5706	16.824	18.9 ± 13.7
		Ugt2b5	UDP glucuronosyltransferase 2 family, polypeptide B5	2.0126	1.32974e-06	41.0022	45.6289	16.4415	34.4 ± 15.7	267.261	85.4524	159.385	170.7 ± 91.4
		C730002L08Rik	RIKEN cDNA C730002L08 gene	1.94335	1.49967e-07	19.2951	26.9625	17.3068	21.2 ± 5.1	79.6644	82.4005	127.508	96.5 ± 26.9
		Aldh1a1	aldehyde dehydrogenase family 1, subfamily A1	1.84482	1.27167e-15	266.514	203.256	157.492	209.1 ± 54.7	727.259	763.731	927.975	806.3 ± 106.9
		Slc6a3	solute carrier family 6 (neurotransmitter transporter, dopamine), member 3	1.83275	0.00701423	0	0	0.865341	0.3 ± 0.5	11.5642	20.6001	9.74019	14.0 ± 5.8
		Tm4sf4	transmembrane 4 superfamily member 4	1.79815	6.40037e-06	14.4714	15.5553	17.3068	15.8 ± 1.4	87.3739	64.8523	54.0138	68.7 ± 17.0
		Ror2	receptor tyrosine kinase-like orphan receptor 2	1.75472	1.20589e-13	84.4163	70.5174	80.4767	78.5 ± 7.2	262.122	320.446	275.382	286.0 ± 30.6
		Por	P450 (cytochrome) oxidoreductase	1.74107	2.71676e-09	207.423	293.477	202.49	234.5 ± 51.2	570.5	1329.09	744.682	881.4 ± 397.4
		Slc27a2	solute carrier family 27 (fatty acid transporter), member 2	1.7386	2.93361e-10	53.0616	78.8136	90.8608	74.2 ± 19.3	222.289	341.047	266.527	276.6 ± 60.0
		Ces1f	carboxylesterase 1F	1.72022	1.64696e-12	116.977	178.368	131.532	142.3 ± 32.1	404.747	521.87	602.121	509.6 ± 99.3
		Pdk4	pyruvate dehydrogenase kinase, isoenzyme 4	1.64136	0.00366436	6.02973	1.03702	10.3841	5.8 ± 4.7	14.134	61.0374	30.9915	35.4 ± 23.8
		Pid1	phosphotyrosine interaction domain containing 1	1.63416	0.00407833	1.20595	5.18511	5.19205	3.9 ± 2.3	37.2624	22.889	15.9385	25.4 ± 10.9
		Fam13a	family with sequence similarity 13, member A	1.60745	9.24199e-12	174.862	161.775	142.781	159.8 ± 16.1	453.573	667.597	452.476	524.5 ± 123.9
		Acot4	acyl-CoA thioesterase 4	1.58016	7.00673e-07	30.1487	44.5919	35.479	36.7 ± 7.3	105.363	155.645	116.882	126.0 ± 26.3
		Tnfrsf21	tumor necrosis factor receptor superfamily, member 21	1.57331	0.00350606	1.20595	8.29617	8.65341	6.1 ± 4.2	17.9887	51.1188	30.106	33.1 ± 16.8
		Zfp697	zinc finger protein 697	1.53157	3.21003e-05	18.0892	46.666	37.2097	34.0 ± 14.6	140.055	81.6376	138.134	119.9 ± 33.2
		Fras1	Fraser extracellular matrix complex subunit 1	1.52464	1.85589e-08	90.446	75.7025	50.1898	72.1 ± 20.4	237.708	216.683	228.452	227.6 ± 10.5
		Aadac	arylacetamide deacetylase	1.51109	9.19053e-07	67.533	98.517	57.9779	74.7 ± 21.2	331.507	217.446	178.865	242.6 ± 79.4
		Lipa	lysosomal acid lipase A	1.4849	2.68683e-06	36.1784	33.1847	42.4017	37.3 ± 4.7	128.491	136.571	94.7455	119.9 ± 22.2
		Isx	intestine specific homeobox	1.46563	1.85589e-08	120.595	135.85	109.033	121.8 ± 13.5	308.378	488.299	306.373	367.7 ± 104.5
		Acot12	acyl-CoA thioesterase 12	1.46346	0.000151871	20.5011	66.3694	51.9205	46.3 ± 23.5	91.2286	187.69	194.804	157.9 ± 57.9
		Flvcr1	feline leukemia virus subgroup C cellular receptor 1	1.43567	5.73322e-06	80.7984	172.146	202.49	151.8 ± 63.3	337.931	592.826	483.468	471.4 ± 127.9
		Hjurp	Holliday junction recognition protein	1.40358	5.03283e-09	138.684	162.812	118.552	140.0 ± 22.2	389.328	473.04	335.594	399.3 ± 69.3
		4732463B04Rik	RIKEN cDNA 4732463B04 gene	1.39863	1.94749e-06	78.3865	148.294	99.5142	108.7 ± 35.9	408.601	241.098	319.655	323.1 ± 83.8
		Ces2a	carboxylesterase 2A	1.39582	6.11642e-06	57.8854	73.6285	74.4193	68.6 ± 9.3	138.77	280.772	194.804	204.8 ± 71.5
		Rbp2	retinol binding protein 2, cellular	1.38798	3.08502e-06	945.462	1679.97	823.805	1149.7 ± 463.2	2784.4	4751	2622.77	3386.1 ± 1184.8
		Errfi1	ERBB receptor feedback inhibitor 1	1.37158	1.79142e-09	138.684	159.701	161.819	153.4 ± 12.8	352.065	430.314	494.093	425.5 ± 71.1
		Efr3b	EFR3 homolog B	1.3691	4.8707e-07	217.07	241.626	176.53	211.7 ± 32.9	485.696	846.894	471.957	601.5 ± 212.6
		Agmat	agmatine ureohydrolase (agmatinase)	1.34179	3.73807e-05	50.6498	53.9251	45.8631	50.1 ± 4.1	124.636	203.712	108.913	145.8 ± 50.8
		Bmp1	bone morphogenetic protein 1	1.33902	0.0023379	15.6773	10.3702	12.1148	12.7 ± 2.7	51.3964	46.541	34.5334	44.2 ± 8.7
		Abhd6	abhydrolase domain containing 6	1.33055	3.53059e-05	160.391	235.404	173.934	189.9 ± 40.0	390.613	871.309	380.753	547.6 ± 280.4
		Anxa13	annexin A13	1.30928	1.17238e-10	742.863	945.763	719.099	802.6 ± 124.6	2212.62	2301.87	1788.65	2101.0 ± 274.2
		Adh4	alcohol dehydrogenase 4 (class II), pi polypeptide	1.29471	0.00182981	12.0595	29.0366	22.4989	21.2 ± 8.6	73.2399	44.2521	89.4327	69.0 ± 22.9
		Ptafr	platelet-activating factor receptor	1.29471	0.0097778	2.41189	5.18511	5.19205	4.3 ± 1.6	19.2737	25.9409	22.1368	22.5 ± 3.3
		Nrg4	neuregulin 4	1.2865	0.000358667	55.4735	34.2217	93.4569	61.1 ± 30.0	120.782	204.475	210.742	178.7 ± 50.2
		Bbox1	butyrobetaine (gamma), 2-oxoglutarate dioxygenase 1 (gamma-butyrobetaine hydroxylase)	1.28216	0.00195198	21.707	24.8885	13.8455	20.1 ± 5.7	91.2286	46.541	54.8993	64.2 ± 23.8
		Ces2c	carboxylesterase 2C	1.25297	6.08879e-05	69.9449	49.777	50.1898	56.6 ± 11.5	134.916	198.372	123.966	152.4 ± 40.2
		Flvcr2	feline leukemia virus subgroup C cellular receptor 2	1.24712	0.0029877	8.44163	22.8145	16.4415	15.9 ± 7.2	50.1115	51.1188	52.2428	51.2 ± 1.1
		Cpt1a	carnitine palmitoyltransferase 1a, liver	1.23246	0.000271926	94.0638	82.9617	106.437	94.5 ± 11.7	191.452	410.477	173.552	258.5 ± 131.9
		Retsat	retinol saturase (all trans retinol 13,14 reductase)	1.18861	0.00122989	26.5308	19.7034	35.479	27.2 ± 7.9	73.2399	69.4301	85.0053	75.9 ± 8.1
		Vwa8	von Willebrand factor A domain containing 8	1.16672	1.87336e-10	553.529	501.918	552.953	536.1 ± 29.6	1353.01	1197.1	1227.26	1259.1 ± 82.7
		Akr1c19	aldo-keto reductase family 1, member C19	1.16664	5.71381e-05	311.134	304.884	230.181	282.1 ± 45.0	919.996	421.921	781.872	707.9 ± 257.1
		Slc5a4b	solute carrier family 5 (neutral amino acid transporters, system A), member 4b	1.164	0.00156882	83.2103	134.813	64.0352	94.0 ± 36.6	368.769	132.756	270.069	257.2 ± 118.5
		Kank2	KN motif and ankyrin repeat domains 2	1.15239	0.0144653	6.02973	2.07404	6.05739	4.7 ± 2.3	19.2737	35.8595	15.9385	23.7 ± 10.7
		Abcb1a	ATP-binding cassette, sub-family B (MDR/TAP), member 1A	1.15149	6.57027e-06	748.893	665.768	562.472	659.0 ± 93.4	2091.83	1100.2	1594.73	1595.6 ± 495.8
		Aldh3a2	aldehyde dehydrogenase family 3, subfamily A2	1.144	4.8707e-07	138.684	124.443	130.667	131.3 ± 7.1	303.239	334.18	292.206	309.9 ± 21.8
		Hsd17b4	hydroxysteroid (17-beta) dehydrogenase 4	1.14172	0.000175782	157.979	232.293	344.406	244.9 ± 93.8	438.154	770.598	628.685	612.5 ± 166.8
		St8sia3os	ST8 alpha-N-acetyl-neuraminide alpha-2,8-sialyltransferase 3, opposite strand	1.13687	3.73807e-05	118.183	120.294	76.15	104.9 ± 24.9	290.39	262.461	209.857	254.2 ± 40.9
		Vkorc1l1	vitamin K epoxide reductase complex, subunit 1-like 1	1.13424	0.000111049	92.8579	97.48	94.3222	94.9 ± 2.4	204.301	319.684	174.438	232.8 ± 76.7
		Acadl	acyl-Coenzyme A dehydrogenase, long-chain	1.1298	0.000398085	126.624	81.9247	53.6512	87.4 ± 36.8	254.412	206.001	193.033	217.8 ± 32.4
		Gm47283	predicted gene, 47283	1.11962	0.000547797	113.359	120.294	145.377	126.3 ± 16.8	228.714	490.588	229.337	316.2 ± 151.0
		Ugt2b36	UDP glucuronosyltransferase 2 family, polypeptide B36	1.09831	0.00447597	28.9427	26.9625	19.0375	25.0 ± 5.2	92.5135	51.1188	61.983	68.5 ± 21.5
		Dhrs4	dehydrogenase/reductase (SDR family) member 4	1.09199	1.99534e-05	106.123	126.517	104.706	112.4 ± 12.2	218.435	306.713	255.901	260.3 ± 44.3
		Cdr2	cerebellar degeneration-related 2	1.08864	0.000617573	248.425	412.734	275.179	312.1 ± 88.2	515.249	1159.71	608.319	761.1 ± 348.3
		Ddc	dopa decarboxylase	1.08376	5.19692e-06	287.015	332.884	290.755	303.6 ± 25.5	893.013	577.567	613.632	694.7 ± 172.7
		Slc25a20	solute carrier family 25 (mitochondrial carnitine/acylcarnitine translocase), member 20	1.0779	0.00112909	79.5925	118.22	141.916	113.2 ± 31.5	168.323	382.247	284.236	278.3 ± 107.1
		Pank3	pantothenate kinase 3	1.07401	3.69433e-05	205.011	207.404	165.28	192.6 ± 23.7	335.362	569.937	419.714	441.7 ± 118.8
		Hsdl2	hydroxysteroid dehydrogenase like 2	1.06955	0.00234843	39.7962	35.2587	38.075	37.7 ± 2.3	70.6701	126.653	85.0053	94.1 ± 29.1
		Slit2	slit guidance ligand 2	1.06788	0.0164815	4.82379	7.25915	10.3841	7.5 ± 2.8	42.402	37.3854	14.1676	31.3 ± 15.1
		Slc28a1	solute carrier family 28 (sodium-coupled nucleoside transporter), member 1	1.06586	0.00178639	237.571	285.181	86.5341	203.1 ± 103.7	530.668	480.67	491.437	500.9 ± 26.3
		Rhobtb1	Rho-related BTB domain containing 1	1.06511	0.0167385	6.02973	4.14808	16.4415	8.9 ± 6.6	17.9887	32.0446	61.983	37.3 ± 22.5
		Cidec	cell death-inducing DFFA-like effector c	1.0543	0.00338866	53.0616	99.554	59.7085	70.8 ± 25.1	141.34	271.617	123.081	178.7 ± 81.0
		Gclc	glutamate-cysteine ligase, catalytic subunit	1.04168	0.00147286	80.7984	110.961	159.223	117.0 ± 39.6	247.988	202.186	394.035	281.4 ± 100.2
		Gm32063	predicted gene, 32063	1.03716	0.0104481	10.8535	22.8145	14.7108	16.1 ± 6.1	50.1115	46.541	43.3881	46.7 ± 3.4
		Rhbdd2	rhomboid domain containing 2	1.03592	0.0151895	10.8535	8.29617	12.9801	10.7 ± 2.3	25.6982	48.8299	31.877	35.5 ± 12.0
		Saysd1	SAYSVFN motif domain containing 1	1.03327	0.00913122	16.8833	42.5179	23.3642	27.6 ± 13.3	68.1002	106.053	54.0138	76.1 ± 26.9
		Tspan13	tetraspanin 13	1.03264	0.00292172	68.739	82.9617	78.746	76.8 ± 7.3	140.055	296.032	126.622	187.6 ± 94.2
		Apoc2	apolipoprotein C-II	1.0281	0.000110495	112.153	120.294	118.552	117.0 ± 4.3	295.529	296.794	195.689	262.7 ± 58.0
		Cblb	Casitas B-lineage lymphoma b	1.02064	3.54712e-05	121.801	137.924	146.243	135.3 ± 12.4	251.842	347.913	293.091	297.6 ± 48.2
		Acox2	acyl-Coenzyme A oxidase 2, branched chain	1.01574	0.00701423	28.9427	32.1477	19.9028	27.0 ± 6.3	50.1115	83.1635	72.6087	68.6 ± 16.9
		Elmod3	ELMO/CED-12 domain containing 3	1.01547	0.00160514	61.5033	47.703	64.0352	57.7 ± 8.8	98.9381	172.431	131.935	134.4 ± 36.8
		Pbld1	phenazine biosynthesis-like protein domain containing 1	0.99957	0.000362494	106.123	77.7766	90.8608	91.6 ± 14.2	201.731	165.564	242.619	203.3 ± 38.6
		Tmem56	transmembrane protein 56	0.996295	0.00041042	73.5627	92.2949	82.2074	82.7 ± 9.4	177.318	221.261	152.301	183.6 ± 34.9
		Sec16b	SEC16 homolog B (S. cerevisiae)	0.986554	3.40315e-05	159.185	160.738	184.318	168.1 ± 14.1	328.937	424.973	324.083	359.3 ± 56.9
		Pgm3	phosphoglucomutase 3	0.978449	0.00205648	60.2973	98.517	102.976	87.3 ± 23.5	147.765	261.698	186.835	198.8 ± 57.9
		1700110K17Rik	RIKEN cDNA 1700110K17 gene	0.96687	0.00125716	95.2698	162.812	215.47	157.9 ± 60.3	300.669	366.988	385.18	350.9 ± 44.5
		Gimd1	GIMAP family P-loop NTPase domain containing 1	0.965716	0.000640051	72.3568	108.887	130.667	104.0 ± 29.5	241.563	204.475	239.077	228.4 ± 20.7
		Plcb1	phospholipase C, beta 1	0.965227	0.023503	4.82379	12.4443	9.51875	8.9 ± 3.8	14.134	64.0893	28.3351	35.5 ± 25.7
		Acaa2	acetyl-Coenzyme A acyltransferase 2 (mitochondrial 3-oxoacyl-Coenzyme A thiolase)	0.96409	0.00035403	82.0044	110.961	107.302	100.1 ± 15.8	187.597	209.053	250.589	215.7 ± 32.0
		Ppp2r5c	protein phosphatase 2, regulatory subunit B', gamma	0.963502	2.11513e-05	378.667	354.661	377.289	370.2 ± 13.5	643.74	957.525	717.232	772.8 ± 164.1
		Gm31363	predicted gene, 31363	0.920715	0.0271946	3.61784	11.4072	2.59602	5.9 ± 4.8	12.8491	38.9114	26.5642	26.1 ± 13.0
		Sec22c	SEC22 homolog C, vesicle trafficking protein	0.913024	0.0097778	48.2379	57.0362	36.3443	47.2 ± 10.4	71.955	154.12	102.715	109.6 ± 41.5
		Ppa1	pyrophosphatase (inorganic) 1	0.911801	0.00218387	307.516	250.959	190.375	249.6 ± 58.6	443.294	749.234	401.119	531.2 ± 190.0
		Zfpm1	zinc finger protein, multitype 1	0.87824	0.0151035	114.565	93.3319	54.5165	87.5 ± 30.5	182.457	328.839	113.34	208.2 ± 110.0
		Plscr1	phospholipid scramblase 1	0.875394	0.00234843	83.2103	76.7396	63.1699	74.4 ± 10.2	173.463	134.282	153.187	153.6 ± 19.6
		Sult6b2	sulfotransferase family 6B, member 2	0.870991	0.0312593	27.7368	131.702	98.6489	86.0 ± 53.1	386.758	301.372	357.731	348.6 ± 43.4
		Sec14l2	SEC14-like lipid binding 2	0.868686	0.00484861	77.1806	126.517	77.0154	93.6 ± 28.5	152.904	242.624	195.689	197.1 ± 44.9
		Abcd3	ATP-binding cassette, sub-family D (ALD), member 3	0.868617	5.01406e-05	578.854	496.733	572.856	549.5 ± 45.8	921.281	1263.47	1023.61	1069.5 ± 175.6
		Mttp	microsomal triglyceride transfer protein	0.860815	0.00082825	1431.46	1505.75	1439.93	1459.0 ± 40.7	2261.44	4076.54	2381.92	2906.6 ± 1015.0
		Mfsd2a	major facilitator superfamily domain containing 2A	0.852512	0.0252493	34.9724	53.9251	32.0176	40.3 ± 11.9	73.2399	191.505	54.8993	106.5 ± 74.1
		Xylt1	xylosyltransferase 1	0.851523	0.00484861	126.624	119.257	224.123	156.7 ± 58.5	264.691	316.632	397.577	326.3 ± 67.0
		Cyp2d26	cytochrome P450, family 2, subfamily d, polypeptide 26	0.850876	0.000532451	161.597	212.589	168.742	181.0 ± 27.6	343.071	407.425	314.343	354.9 ± 47.7
		Tmem135	transmembrane protein 135	0.845436	3.61766e-05	465.495	543.399	578.048	529.0 ± 57.6	914.856	1013.98	1099.76	1009.5 ± 92.5
		Rdh7	retinol dehydrogenase 7	0.839692	0.00401335	80.7984	88.1468	73.554	80.8 ± 7.3	159.329	132.756	201.002	164.4 ± 34.4
		Ugdh	UDP-glucose dehydrogenase	0.833863	0.00115921	369.02	321.477	281.236	323.9 ± 43.9	782.51	471.514	648.165	634.1 ± 156.0
		Tox	thymocyte selection-associated high mobility group box	0.827237	0.00235118	246.013	194.96	160.953	200.6 ± 42.8	408.601	473.04	303.717	395.1 ± 85.5
		Gm19696	predicted gene, 19696	0.815575	0.0298932	22.913	11.4072	19.9028	18.1 ± 6.0	55.2511	57.2226	31.877	48.1 ± 14.1
		Fabp1	fatty acid binding protein 1, liver	0.80209	2.21537e-05	876.723	959.245	942.357	926.1 ± 43.6	1783.46	1782.29	1539.84	1701.9 ± 140.3
		Adh1	alcohol dehydrogenase 1 (class I)	0.7955	0.00183869	273.75	256.144	203.355	244.4 ± 36.6	565.36	371.565	462.216	466.4 ± 97.0
		Ephx2	epoxide hydrolase 2, cytoplasmic	0.788514	0.00292172	189.334	261.329	304.6	251.8 ± 58.2	385.473	555.441	507.375	482.8 ± 87.6
		Gk	glycerol kinase	0.778001	0.000138221	498.056	463.548	523.531	495.0 ± 30.1	813.348	889.62	1001.47	901.5 ± 94.6
		Hadha	hydroxyacyl-CoA dehydrogenase trifunctional multienzyme complex subunit alpha	0.773771	0.000863209	206.217	206.367	206.817	206.5 ± 0.3	350.78	440.995	350.647	380.8 ± 52.1
		Chka	choline kinase alpha	0.77156	0.00143155	1009.38	1111.69	865.341	995.5 ± 123.8	1716.64	2351.47	1474.31	1847.5 ± 453.0
		Slc27a4	solute carrier family 27 (fatty acid transporter), member 4	0.762567	0.0133927	137.478	253.033	134.993	175.2 ± 67.4	300.669	463.884	291.32	352.0 ± 97.0
		Hsd17b11	hydroxysteroid (17-beta) dehydrogenase 11	0.758974	0.00914004	143.508	100.591	156.627	133.6 ± 29.3	205.586	332.654	239.963	259.4 ± 65.7
		Gde1	glycerophosphodiester phosphodiesterase 1	0.757111	0.0157745	47.0319	46.666	44.1324	45.9 ± 1.6	105.363	80.1116	96.5164	94.0 ± 12.8
		Ppme1	protein phosphatase methylesterase 1	0.751468	0.00419589	212.247	231.256	158.357	200.6 ± 37.8	449.719	360.121	315.228	375.0 ± 68.5
		Pgrmc2	progesterone receptor membrane component 2	0.746193	0.025875	48.2379	46.666	40.671	45.2 ± 4.0	78.3795	140.386	72.6087	97.1 ± 37.6
		Onecut2	one cut domain, family member 2	0.731543	0.00583981	260.484	268.588	173.934	234.3 ± 52.5	497.26	447.862	355.96	433.7 ± 71.7
		Pparg	peroxisome proliferator activated receptor gamma	0.726013	0.0284906	72.3568	47.703	32.0176	50.7 ± 20.3	133.631	107.578	83.2344	108.1 ± 25.2
		BB365896	expressed sequence BB365896	0.716281	0.0337064	28.9427	69.4804	50.1898	49.5 ± 20.3	147.765	74.0079	110.684	110.8 ± 36.9
		Fam169b	family with sequence similarity 169, member B	0.707941	0.0329817	51.8557	36.2957	26.8256	38.3 ± 12.6	62.9606	86.9783	93.86	81.3 ± 16.2
		Tmem65	transmembrane protein 65	0.704784	0.0165167	121.801	134.813	90.8608	115.8 ± 22.6	277.541	231.942	157.614	222.4 ± 60.5
		Gm10658	predicted gene 10658	0.703856	0.0335683	36.1784	26.9625	27.6909	30.3 ± 5.1	66.8153	57.2226	70.8378	65.0 ± 7.0
		Plin2	perilipin 2	0.70293	0.0140978	63.9152	64.2953	72.6887	67.0 ± 5.0	124.636	133.519	121.31	126.5 ± 6.3
		Gsta3	glutathione S-transferase, alpha 3	0.684426	0.0533041	12.0595	40.4438	27.6909	26.7 ± 14.2	66.8153	35.8595	112.455	71.7 ± 38.5
		Bin1	bridging integrator 1	0.679103	0.0403532	33.7665	25.9255	24.2296	28.0 ± 5.1	60.3908	64.0893	55.7847	60.1 ± 4.2
		Slc23a2	solute carrier family 23 (nucleobase transporters), member 2	0.675146	0.00377091	725.98	849.32	680.158	751.8 ± 87.5	1269.49	1568.66	1068.76	1302.3 ± 251.6
		Fmo5	flavin containing monooxygenase 5	0.674198	0.00251621	721.156	775.692	740.732	745.9 ± 27.6	1353.01	1024.67	1468.11	1281.9 ± 230.1
		Mia2	MIA SH3 domain ER export factor 2	0.665402	0.00060283	753.717	715.545	661.986	710.4 ± 46.1	1197.54	1174.21	1198.93	1190.2 ± 13.9
		Fchsd2	FCH and double SH3 domains 2	0.662215	0.00583981	1491.76	1573.16	2003.26	1689.4 ± 274.9	2301.27	3500.5	2968.99	2923.6 ± 600.9
		Atl2	atlastin GTPase 2	0.658059	0.0253097	202.599	234.367	332.291	256.4 ± 67.6	313.518	649.286	493.208	485.3 ± 168.0
		Pex11a	peroxisomal biogenesis factor 11 alpha	0.654133	0.0469502	43.4141	47.703	37.2097	42.8 ± 5.3	51.3964	138.097	88.5472	92.7 ± 43.5
		Scfd2	Sec1 family domain containing 2	0.639254	0.00831288	182.098	215.7	239.7	212.5 ± 28.9	362.345	332.654	398.462	364.5 ± 33.0
		Arl5a	ADP-ribosylation factor-like 5A	0.638685	0.0279655	78.3865	71.5545	74.4193	74.8 ± 3.4	106.648	173.957	136.363	139.0 ± 33.7
		Pxmp4	peroxisomal membrane protein 4	0.638385	0.0455358	30.1487	27.9996	36.3443	31.5 ± 4.3	70.6701	58.7485	68.1813	65.9 ± 6.3
		Ttc39c	tetratricopeptide repeat domain 39C	0.630352	0.0104481	155.567	156.59	137.589	149.9 ± 10.7	241.563	249.49	277.153	256.1 ± 18.7
		Dhrs1	dehydrogenase/reductase (SDR family) member 1	0.62973	0.0380919	54.2676	83.9987	51.9205	63.4 ± 17.9	128.491	144.964	95.631	123.0 ± 25.1
		Apoa4	apolipoprotein A-IV	0.626145	0.00701423	348.519	295.551	362.578	335.5 ± 35.3	575.64	627.923	487.01	563.5 ± 71.2
		Nol9	nucleolar protein 9	0.621294	0.0627432	13.2654	22.8145	25.9602	20.7 ± 6.6	39.8322	60.2745	46.0445	48.7 ± 10.5
		Osbpl6	oxysterol binding protein-like 6	0.612213	0.00533011	1003.35	878.357	845.438	909.0 ± 83.3	1268.21	1713.63	1501.76	1494.5 ± 222.8
		2610021A01Rik	RIKEN cDNA 2610021A01 gene	0.605667	0.0469502	37.3843	39.4068	45.8631	40.9 ± 4.4	98.9381	74.7708	70.8378	81.5 ± 15.2
		Mmd	monocyte to macrophage differentiation-associated	0.601755	0.025241	94.0638	93.3319	89.9955	92.5 ± 2.2	185.027	144.964	158.499	162.8 ± 20.4
		4933405D12Rik	RIKEN cDNA 4933405D12 gene	0.598305	0.0627432	61.5033	209.478	63.1699	111.4 ± 85.0	265.976	221.261	237.306	241.5 ± 22.7
		P4ha1	procollagen-proline, 2-oxoglutarate 4-dioxygenase (proline 4-hydroxylase), alpha 1 polypeptide	0.597706	0.0675377	1.20595	4.14808	5.19205	3.5 ± 2.1	12.8491	16.7853	20.3659	16.7 ± 3.8
		Sec22b	SEC22 homolog B, vesicle trafficking protein	0.59604	0.0262595	97.6817	100.591	102.11	100.1 ± 2.3	158.044	209.053	158.499	175.2 ± 29.3
		Fabp2	fatty acid binding protein 2, intestinal	0.590418	0.00774649	990.082	1332.57	1150.04	1157.6 ± 171.4	1678.09	2095.11	1873.66	1882.3 ± 208.6
		Tmem64	transmembrane protein 64	0.589153	0.0769289	8.44163	9.33319	10.3841	9.4 ± 1.0	20.5586	31.2817	29.2206	27.0 ± 5.7
		Gm21887	predicted gene, 21887	0.588481	0.0753057	12.0595	15.5553	11.2494	13.0 ± 2.3	25.6982	39.6743	34.5334	33.3 ± 7.1
		Bet1	Bet1 golgi vesicular membrane trafficking protein	0.586981	0.0417549	63.9152	66.3694	109.033	79.8 ± 25.4	137.485	142.675	164.698	148.3 ± 14.4
		Hnf4aos	hepatic nuclear factor 4 alpha, opposite strand	0.586817	0.0463273	1145.65	879.394	783.134	936.1 ± 187.8	1070.33	2800.85	1430.92	1767.4 ± 913.0
		Tgoln1	trans-golgi network protein	0.586717	0.0442697	60.2973	50.814	60.5739	57.2 ± 5.6	91.2286	128.942	99.1729	106.4 ± 19.9
		Numb	NUMB endocytic adaptor protein	0.585788	0.00407131	1300.01	1258.94	1108.5	1222.5 ± 100.8	1996.75	2088.24	1770.94	1952.0 ± 163.3
		Ampd3	adenosine monophosphate deaminase 3	-0.585511	0.0719431	57.8854	44.5919	51.9205	51.5 ± 6.7	16.7038	14.4964	34.5334	21.9 ± 11.0
		Slc25a5	solute carrier family 25 (mitochondrial carrier, adenine nucleotide translocator), member 5	-0.58934	0.0288805	176.068	157.627	203.355	179.0 ± 23.0	98.9381	87.7413	119.539	102.1 ± 16.1
		Elmo1	engulfment and cell motility 1	-0.604703	0.0160143	399.168	443.845	328.83	390.6 ± 58.0	265.976	189.979	233.765	229.9 ± 38.1
		Atp1a1	ATPase, Na+/K+ transporting, alpha 1 polypeptide	-0.606652	0.00590082	1991.02	2774.03	2376.23	2380.4 ± 391.5	1435.24	1330.62	1586.77	1450.9 ± 128.8
		Relb	avian reticuloendotheliosis viral (v-rel) oncogene related B	-0.614084	0.0335683	162.803	143.109	102.11	136.0 ± 31.0	70.6701	68.6671	79.6925	73.0 ± 5.9
		Ctsc	cathepsin C	-0.625466	0.0521483	100.094	61.1842	81.3421	80.9 ± 19.5	42.402	23.652	48.701	38.3 ± 13.0
		Vwa5a	von Willebrand factor A domain containing 5A	-0.627166	0.0647026	57.8854	35.2587	30.2869	41.1 ± 14.7	20.5586	13.7334	15.053	16.4 ± 3.6
		Lypd8	LY6/PLAUR domain containing 8	-0.629944	0.0193906	750.099	1286.94	969.182	1002.1 ± 269.9	506.255	718.716	465.758	563.6 ± 135.9
		Crip1	cysteine-rich protein 1 (intestinal)	-0.633561	0.0121639	671.712	739.396	843.708	751.6 ± 86.6	475.417	318.921	512.688	435.7 ± 102.8
		Bcl9	B cell CLL/lymphoma 9	-0.633991	0.0459131	95.2698	62.2213	67.4966	75.0 ± 17.8	29.5529	36.6225	41.6172	35.9 ± 6.1
		Gsr	glutathione reductase	-0.640317	0.0210818	229.13	278.959	175.664	227.9 ± 51.7	143.91	105.29	129.279	126.2 ± 19.5
		Muc3	mucin 3, intestinal	-0.645905	0.00112909	1085.35	1244.43	1250.42	1193.4 ± 93.6	713.125	733.212	714.576	720.3 ± 11.2
		Slc28a3	solute carrier family 28 (sodium-coupled nucleoside transporter), member 3	-0.653444	0.0136597	300.281	260.292	205.086	255.2 ± 47.8	161.899	139.623	129.279	143.6 ± 16.7
		4933404O12Rik	RIKEN cDNA 4933404O12 gene	-0.654781	0.0469502	48.2379	75.7025	77.0154	67.0 ± 16.2	23.1284	27.4668	40.7317	30.4 ± 9.2
		Etl4	enhancer trap locus 4	-0.661372	0.00754509	759.746	568.288	848.034	725.4 ± 143.0	472.847	355.543	423.256	417.2 ± 58.9
		Arhgef3	Rho guanine nucleotide exchange factor (GEF) 3	-0.668279	0.0435244	62.7092	60.1472	98.6489	73.8 ± 21.5	33.4077	25.9409	43.3881	34.2 ± 8.8
		Ppard	peroxisome proliferator activator receptor delta	-0.66903	0.0103674	1033.5	904.282	772.75	903.5 ± 130.4	458.713	667.597	392.264	506.2 ± 143.7
		Gm50138	predicted gene, 50138	-0.670556	0.0403669	182.098	181.479	160.088	174.6 ± 12.5	124.636	35.8595	88.5472	83.0 ± 44.6
		Fgd6	FYVE, RhoGEF and PH domain containing 6	-0.671673	0.0114118	182.098	198.071	169.607	183.3 ± 14.3	91.2286	102.238	111.569	101.7 ± 10.2
		Gpr160	G protein-coupled receptor 160	-0.671765	0.0177401	324.4	218.811	186.048	243.1 ± 72.3	133.631	115.208	143.446	130.8 ± 14.3
		Spink1	serine peptidase inhibitor, Kazal type 1	-0.67856	0.00517032	629.504	527.844	674.101	610.5 ± 75.0	384.188	276.194	386.951	349.1 ± 63.2
		Tc2n	tandem C2 domains, nuclear	-0.683809	0.038623	66.3271	58.0732	87.3995	70.6 ± 15.1	25.6982	30.5187	41.6172	32.6 ± 8.2
		Esrrg	estrogen-related receptor gamma	-0.688093	0.00947297	586.09	502.955	599.681	562.9 ± 52.4	260.837	418.869	251.474	310.4 ± 94.1
		Sh3bp2	SH3-domain binding protein 2	-0.692493	0.054025	48.2379	22.8145	30.2869	33.8 ± 13.1	16.7038	9.15561	9.74019	11.9 ± 4.2
		Ociad2	OCIA domain containing 2	-0.699309	0.0294466	143.508	178.368	88.2648	136.7 ± 45.4	88.6588	52.6448	58.4411	66.6 ± 19.3
		Stat2	signal transducer and activator of transcription 2	-0.71407	0.0118927	185.716	160.738	128.07	158.2 ± 28.9	87.3739	81.6376	82.3489	83.8 ± 3.1
		Clec2h	C-type lectin domain family 2, member h	-0.715671	0.00041042	3322.38	3432.54	3108.31	3287.7 ± 164.9	1818.15	1646.48	2191.54	1885.4 ± 278.7
		Gm48346	predicted gene, 48346	-0.722456	0.0469502	19.2951	26.9625	13.8455	20.0 ± 6.6	7.70946	0.762968	5.31283	4.6 ± 3.5
		Prss30	protease, serine 30	-0.728366	0.0448045	37.3843	35.2587	32.883	35.2 ± 2.3	12.8491	10.6815	15.9385	13.2 ± 2.6
		Pde8b	phosphodiesterase 8B	-0.729739	0.0133694	233.954	154.516	191.24	193.2 ± 39.8	128.491	78.5857	94.7455	100.6 ± 25.5
		Gm15478	predicted gene 15478	-0.734938	0.0237439	120.595	103.702	161.819	128.7 ± 29.9	73.2399	38.1484	75.2651	62.2 ± 20.9
		Ifit1bl1	interferon induced protein with tetratricpeptide repeats 1B like 1	-0.739366	0.0442697	22.913	7.25915	28.5563	19.6 ± 11.0	7.70946	3.05187	0.885472	3.9 ± 3.5
		4930402H24Rik	RIKEN cDNA 4930402H24 gene	-0.755279	0.0136529	566.795	473.919	275.179	438.6 ± 149.0	289.105	202.949	167.354	219.8 ± 62.6
		Tiam2	T cell lymphoma invasion and metastasis 2	-0.761136	0.00147286	436.553	327.699	429.209	397.8 ± 60.8	213.295	233.468	201.002	215.9 ± 16.4
		Clca4b	chloride channel accessory 4B	-0.768222	0.00428473	295.457	353.624	336.618	328.6 ± 29.9	170.893	128.942	219.597	173.1 ± 45.4
		Spsb1	splA/ryanodine receptor domain and SOCS box containing 1	-0.770332	0.0176777	110.947	118.22	70.958	100.0 ± 25.4	47.5417	52.6448	41.6172	47.3 ± 5.5
		Gm35853	predicted gene, 35853	-0.781632	0.0413644	21.707	35.2587	12.9801	23.3 ± 11.2	3.85473	7.62968	5.31283	5.6 ± 1.9
		Neurl1b	neuralized E3 ubiquitin protein ligase 1B	-0.803171	0.025875	129.036	96.443	57.1125	94.2 ± 36.0	60.3908	26.7039	31.877	39.7 ± 18.1
		Barx2	BarH-like homeobox 2	-0.804459	0.0202322	79.5925	167.997	102.976	116.9 ± 45.8	73.2399	45.7781	38.0753	52.4 ± 18.5
		Socs3	suppressor of cytokine signaling 3	-0.805507	0.0379634	39.7962	36.2957	17.3068	31.1 ± 12.1	11.5642	10.6815	6.1983	9.5 ± 2.9
		Gsdme	gasdermin E	-0.805779	0.0170408	74.7687	96.443	100.38	90.5 ± 13.8	30.8378	34.3336	57.5557	40.9 ± 14.5
		Epb41l1	erythrocyte membrane protein band 4.1 like 1	-0.808096	0.0271856	65.1211	43.5549	45.8631	51.5 ± 11.8	15.4189	25.9409	19.4804	20.3 ± 5.3
		4933423P22Rik	RIKEN cDNA 4933423P22 gene	-0.808395	0.037147	28.9427	35.2587	21.6335	28.6 ± 6.8	7.70946	10.6815	7.96925	8.8 ± 1.6
		Unc5cl	unc-5 family C-terminal like	-0.823018	0.000158025	779.041	643.99	630.834	684.6 ± 82.0	317.373	400.558	363.929	360.6 ± 41.7
		Lrch1	leucine-rich repeats and calponin homology (CH) domain containing 1	-0.830456	0.00758749	190.54	190.812	327.099	236.2 ± 78.8	89.9437	144.201	105.371	113.2 ± 28.0
		Fam118a	family with sequence similarity 118, member A	-0.832039	0.0203569	68.739	61.1842	55.3818	61.8 ± 6.7	33.4077	17.5483	28.3351	26.4 ± 8.1
		Bfsp1	beaded filament structural protein 1, in lens-CP94	-0.84956	0.0330487	57.8854	31.1106	13.8455	34.3 ± 22.2	10.2793	11.4445	6.1983	9.3 ± 2.8
		Defa17	defensin, alpha, 17	-0.849648	0.0327194	14.4714	8.29617	27.6909	16.8 ± 9.9	1.28491	3.81484	2.65642	2.6 ± 1.3
		Casp4	caspase 4, apoptosis-related cysteine peptidase	-0.872613	0.00852849	95.2698	106.813	113.36	105.1 ± 9.2	64.2455	32.8076	48.701	48.6 ± 15.7
		4930405A10Rik	RIKEN cDNA 4930405A10 gene	-0.878876	0.0304553	13.2654	34.2217	16.4415	21.3 ± 11.3	7.70946	4.57781	0	4.1 ± 3.9
		Ctss	cathepsin S	-0.87939	0.0103674	85.6222	61.1842	83.0728	76.6 ± 13.4	37.2624	32.8076	31.877	34.0 ± 2.9
		Il18	interleukin 18	-0.885959	0.000149126	493.232	608.731	416.229	506.1 ± 96.9	237.708	259.409	262.985	253.4 ± 13.7
		Slc49a4	solute carrier family 49 member 4	-0.886724	0.0110693	80.7984	92.2949	114.225	95.8 ± 17.0	44.9719	25.9409	54.8993	41.9 ± 14.7
		Gm32250	predicted gene, 32250	-0.895891	0.0103674	56.6795	81.9247	76.15	71.6 ± 13.2	29.5529	30.5187	32.7625	30.9 ± 1.6
		Mtus2	microtubule associated tumor suppressor candidate 2	-0.904007	0.0076886	82.0044	77.7766	101.245	87.0 ± 12.5	44.9719	41.9632	29.2206	38.7 ± 8.4
		Qsox1	quiescin Q6 sulfhydryl oxidase 1	-0.917704	0.0274242	10.8535	19.7034	44.9977	25.2 ± 17.7	3.85473	4.57781	7.96925	5.5 ± 2.2
		Plce1	phospholipase C, epsilon 1	-0.919264	8.89629e-05	434.141	342.217	408.441	394.9 ± 47.4	182.457	174.72	223.139	193.4 ± 26.0
		Ceacam20	carcinoembryonic antigen-related cell adhesion molecule 20	-0.922186	0.000135679	266.514	295.551	305.465	289.2 ± 20.2	119.497	158.697	142.561	140.3 ± 19.7
		Gm31135	predicted gene, 31135	-0.923199	0.0191445	66.3271	50.814	29.4216	48.9 ± 18.5	15.4189	16.0223	20.3659	17.3 ± 2.7
		Lrmda	leucine rich melanocyte differentiation associated	-0.929862	0.00262567	354.548	314.217	360.847	343.2 ± 25.3	181.172	203.712	85.8908	156.9 ± 62.5
		Gmds	GDP-mannose 4, 6-dehydratase	-0.934438	0.000119207	6935.4	5349.99	5751.06	6012.1 ± 824.3	2028.87	3419.62	3252.34	2900.3 ± 759.3
		Smc1b	structural maintenance of chromosomes 1B	-0.94046	0.0262051	10.8535	25.9255	16.4415	17.7 ± 7.6	5.13964	0.762968	3.54189	3.1 ± 2.2
		Gm32036	predicted gene, 32036	-0.942866	0.015584	60.2973	100.591	41.5364	67.5 ± 30.2	33.4077	16.7853	25.6787	25.3 ± 8.3
		Gm49896	predicted gene, 49896	-0.965057	0.0234721	53.0616	24.8885	25.0949	34.3 ± 16.2	8.99437	2.2889	15.053	8.8 ± 6.4
		Rnf213	ring finger protein 213	-0.96566	6.74764e-05	715.126	538.214	525.262	592.9 ± 106.1	265.976	337.995	234.65	279.5 ± 53.0
		Fam3b	family with sequence similarity 3, member B	-0.967791	0.000299066	665.682	571.399	431.805	556.3 ± 117.7	204.301	331.128	235.536	257.0 ± 66.1
		Pdgfc	platelet-derived growth factor, C polypeptide	-0.976883	0.0237439	20.5011	31.1106	12.1148	21.2 ± 9.5	2.56982	3.81484	6.1983	4.2 ± 1.8
		Itln1	intelectin 1 (galactofuranose binding)	-0.977688	0.021467	20.5011	21.7774	49.3244	30.5 ± 16.3	7.70946	9.91858	7.08378	8.2 ± 1.5
		Fam107b	family with sequence similarity 107, member B	-0.986735	0.0213579	51.8557	20.7404	19.9028	30.8 ± 18.2	5.13964	9.91858	7.96925	7.7 ± 2.4
		Pm20d1	peptidase M20 domain containing 1	-0.999168	0.00315703	197.775	107.85	115.09	140.2 ± 50.0	64.2455	44.2521	69.0668	59.2 ± 13.2
		Acsm5	acyl-CoA synthetase medium-chain family member 5	-1.01862	0.0154561	74.7687	49.777	22.4989	49.0 ± 26.1	16.7038	11.4445	17.7094	15.3 ± 3.4
		Mt2	metallothionein 2	-1.04126	0.0213082	91.6519	178.368	31.1523	100.4 ± 74.0	21.8435	9.91858	5.31283	12.4 ± 8.5
		Rfk	riboflavin kinase	-1.04385	0.00156882	90.446	88.1468	86.5341	88.4 ± 2.0	32.1228	35.8595	41.6172	36.5 ± 4.8
		Rnasel	ribonuclease L (2', 5'-oligoisoadenylate synthetase-dependent)	-1.04399	0.000701628	223.1	148.294	154.896	175.4 ± 41.4	71.955	57.2226	94.7455	74.6 ± 18.9
		Shisa3	shisa family member 3	-1.05163	0.00852849	57.8854	62.2213	70.958	63.7 ± 6.7	25.6982	10.6815	32.7625	23.0 ± 11.3
		Enpp7	ectonucleotide pyrophosphatase/phosphodiesterase 7	-1.0532	0.00758749	47.0319	85.0357	49.3244	60.5 ± 21.3	19.2737	19.8372	26.5642	21.9 ± 4.1
		Tnfaip8l3	tumor necrosis factor, alpha-induced protein 8-like 3	-1.06066	0.0103674	80.7984	58.0732	29.4216	56.1 ± 25.7	21.8435	16.0223	18.5949	18.8 ± 2.9
		4732471J01Rik	RIKEN cDNA 4732471J01 gene	-1.10508	0.000532451	332.841	545.473	333.156	403.8 ± 122.7	200.446	96.1339	196.575	164.4 ± 59.1
		Ptprj	protein tyrosine phosphatase, receptor type, J	-1.10703	3.92186e-06	648.799	478.067	474.207	533.7 ± 99.7	256.982	246.439	185.949	229.8 ± 38.3
		Oasl2	2'-5' oligoadenylate synthetase-like 2	-1.10755	0.00292172	82.0044	55.9991	89.1301	75.7 ± 17.4	33.4077	32.0446	20.3659	28.6 ± 7.2
		Mgat4c	MGAT4 family, member C	-1.11284	0.0141838	38.5903	25.9255	19.9028	28.1 ± 9.5	11.5642	4.57781	5.31283	7.2 ± 3.8
		Tgfbi	transforming growth factor, beta induced	-1.12622	1.76805e-05	192.951	176.294	192.971	187.4 ± 9.6	75.8097	70.193	89.4327	78.5 ± 9.9
		Osbpl7	oxysterol binding protein-like 7	-1.12734	0.000610114	119.389	80.8876	134.128	111.5 ± 27.5	41.1171	48.067	42.5027	43.9 ± 3.7
		Ccl28	chemokine (C-C motif) ligand 28	-1.12981	0.00828279	32.5606	58.0732	128.07	72.9 ± 49.5	23.1284	19.8372	26.5642	23.2 ± 3.4
		Setbp1	SET binding protein 1	-1.13522	0.0154681	21.707	13.4813	26.8256	20.7 ± 6.7	2.56982	5.34077	3.54189	3.8 ± 1.4
		Ddx60	DExD/H box helicase 60	-1.14043	0.000533761	183.304	101.628	155.761	146.9 ± 41.6	65.5304	65.6152	41.6172	57.6 ± 13.8
		Rnf145	ring finger protein 145	-1.14516	0.00132781	147.125	94.3689	80.4767	107.3 ± 35.2	53.9662	35.8595	32.7625	40.9 ± 11.5
		Tead1	TEA domain family member 1	-1.14849	0.0011301	84.4163	87.1098	150.569	107.4 ± 37.4	47.5417	33.5706	42.5027	41.2 ± 7.1
		Capn13	calpain 13	-1.15531	0.0141024	27.7368	12.4443	42.4017	27.5 ± 15.0	1.28491	6.86671	7.96925	5.4 ± 3.6
		Ceacam1	carcinoembryonic antigen-related cell adhesion molecule 1	-1.20906	3.40315e-05	246.013	257.181	185.183	229.5 ± 38.7	57.821	106.053	99.1729	87.7 ± 26.1
		Mlph	melanophilin	-1.20931	0.00156882	63.9152	61.1842	59.7085	61.6 ± 2.1	19.2737	26.7039	17.7094	21.2 ± 4.8
		Tln2	talin 2	-1.21801	0.00812113	30.1487	32.1477	30.2869	30.9 ± 1.1	5.13964	9.91858	8.85472	8.0 ± 2.5
		A930037H05Rik	RIKEN cDNA A930037H05 gene	-1.23175	2.43756e-06	318.37	382.661	369.501	356.8 ± 34.0	190.167	118.26	112.455	140.3 ± 43.3
		Lyz1	lysozyme 1	-1.26892	0.00987765	15.6773	26.9625	43.2671	28.6 ± 13.9	1.28491	6.86671	8.85472	5.7 ± 3.9
		Apol10a	apolipoprotein L 10A	-1.28085	9.19704e-07	709.097	634.657	425.748	589.8 ± 146.9	264.691	230.416	171.782	222.3 ± 47.0
		Prickle2	prickle planar cell polarity protein 2	-1.28821	0.0140978	33.7665	18.6664	2.59602	18.3 ± 15.6	0	1.52594	2.65642	1.4 ± 1.3
		Aldh1l1	aldehyde dehydrogenase 1 family, member L1	-1.28928	6.08879e-05	165.215	119.257	101.245	128.6 ± 33.0	56.536	42.7262	38.9608	46.1 ± 9.3
		Gpr55	G protein-coupled receptor 55	-1.30012	0.0136677	19.2951	4.14808	19.9028	14.4 ± 8.9	0	0.762968	0.885472	0.5 ± 0.5
		Prom1	prominin 1	-1.31398	0.00251621	42.2081	51.8511	57.1125	50.4 ± 7.6	6.42455	21.3631	15.053	14.3 ± 7.5
		Gpx2	glutathione peroxidase 2	-1.45659	4.88804e-05	130.242	104.739	64.0352	99.7 ± 33.4	28.268	32.0446	30.106	30.1 ± 1.9
		Gm15756	predicted gene 15756	-1.51505	0.00376047	18.0892	33.1847	31.1523	27.5 ± 8.2	3.85473	5.34077	7.08378	5.4 ± 1.6
		Arhgef38	Rho guanine nucleotide exchange factor (GEF) 38	-1.52072	9.22045e-10	319.576	236.441	265.66	273.9 ± 42.2	100.223	74.7708	89.4327	88.1 ± 12.8
		Exph5	exophilin 5	-1.56795	0.000617573	82.0044	44.5919	51.9205	59.5 ± 19.8	24.4133	6.10374	15.053	15.2 ± 9.2
		Gm13936	predicted gene 13936	-1.65453	0.00347274	38.5903	36.2957	11.2494	28.7 ± 15.2	6.42455	5.34077	2.65642	4.8 ± 1.9
		Mt1	metallothionein 1	-1.67953	2.43756e-06	307.516	503.992	276.044	362.5 ± 123.5	161.899	75.5338	51.3574	96.3 ± 58.1
		Oxct1	3-oxoacid CoA transferase 1	-1.71285	6.21311e-07	338.871	271.7	128.07	246.2 ± 107.7	70.6701	74.7708	46.0445	63.8 ± 15.5
		Kcnq1	potassium voltage-gated channel, subfamily Q, member 1	-1.83824	1.07023e-11	305.104	210.515	287.293	267.6 ± 50.3	50.1115	83.9265	66.4104	66.8 ± 16.9
		4930539E08Rik	RIKEN cDNA 4930539E08 gene	-1.84701	0.000532451	37.3843	22.8145	48.4591	36.2 ± 12.9	6.42455	9.15561	4.42736	6.7 ± 2.4
		Gcnt3	glucosaminyl (N-acetyl) transferase 3, mucin type	-1.85218	1.57059e-05	72.3568	70.5174	44.9977	62.6 ± 15.3	7.70946	17.5483	14.1676	13.1 ± 5.0
		Gm34868	predicted gene, 34868	-1.96068	0.00382724	14.4714	18.6664	21.6335	18.3 ± 3.6	0	3.05187	1.77094	1.6 ± 1.5
		Kcnq1ot1	KCNQ1 overlapping transcript 1	-1.99071	3.76188e-15	235.16	363.994	310.657	303.3 ± 64.7	77.0946	69.4301	64.6394	70.4 ± 6.3
		Bicd1	BICD cargo adaptor 1	-2.02476	2.99171e-06	65.1211	43.5549	69.2273	59.3 ± 13.8	14.134	11.4445	9.74019	11.8 ± 2.2
		Defa22	defensin, alpha, 22	-2.02576	0.00515682	7.23568	2.07404	21.6335	10.3 ± 10.1	0	0	0	0.0 ± 0.0
		Defa24	defensin, alpha, 24	-2.10094	5.59437e-07	86.8282	74.6655	201.625	121.0 ± 70.1	14.134	28.2298	25.6787	22.7 ± 7.5
		Lrrc31	leucine rich repeat containing 31	-2.17236	0.000109706	49.4438	26.9625	37.2097	37.9 ± 11.3	3.85473	3.81484	9.74019	5.8 ± 3.4
		2010001K21Rik	RIKEN cDNA 2010001K21 gene	-2.19944	2.83028e-07	77.1806	110.961	58.8432	82.3 ± 26.4	8.99437	22.1261	11.5111	14.2 ± 7.0
		Defa30	defensin, alpha, 30	-2.32465	3.53059e-05	37.3843	36.2957	84.8034	52.8 ± 27.7	1.28491	7.62968	13.2821	7.4 ± 6.0
		Scarb1	scavenger receptor class B, member 1	-2.59872	2.04695e-07	62.7092	39.4068	65.7659	56.0 ± 14.4	5.13964	9.15561	7.96925	7.4 ± 2.1
		Fry	FRY microtubule binding protein	-2.72665	0.000398085	44.62	26.9625	11.2494	27.6 ± 16.7	1.28491	2.2889	3.54189	2.4 ± 1.1
		Duox2	dual oxidase 2	-2.73008	0.00265392	26.5308	12.4443	10.3841	16.5 ± 8.8	0	0.762968	0	0.3 ± 0.4
		Clca3a1	chloride channel accessory 3A1	-2.76779	4.1153e-10	95.2698	69.4804	63.1699	76.0 ± 17.0	6.42455	10.6815	11.5111	9.5 ± 2.7
		Cyp2j11	cytochrome P450, family 2, subfamily j, polypeptide 11	-3.24405	6.57027e-06	45.826	97.48	13.8455	52.4 ± 42.2	6.42455	2.2889	4.42736	4.4 ± 2.1
		Scd2	stearoyl-Coenzyme A desaturase 2	-3.35117	0.00035403	33.7665	10.3702	28.5563	24.2 ± 12.3	2.56982	0.762968	0.885472	1.4 ± 1.0
		Ptk6	PTK6 protein tyrosine kinase 6	-3.40586	6.49525e-13	108.535	111.998	57.9779	92.8 ± 30.2	5.13964	9.91858	7.96925	7.7 ± 2.4
		4933417O13Rik	RIKEN cDNA 4933417O13 gene	-3.61823	6.8188e-09	38.5903	72.5915	73.554	61.6 ± 19.9	0	2.2889	9.74019	4.0 ± 5.1
		Rnf212b	ring finger protein 212B	-3.87886	0.000713354	19.2951	41.4808	6.92273	22.6 ± 17.5	0	0.762968	0	0.3 ± 0.4
		Bco1	beta-carotene oxygenase 1	-4.08038	2.41111e-19	107.329	108.887	202.49	139.6 ± 54.5	8.99437	4.57781	9.74019	7.8 ± 2.8
		Alpk1	alpha-kinase 1	-5.47155	1.68699e-41	394.345	397.179	238.834	343.5 ± 90.6	2.56982	6.86671	10.6257	6.7 ± 4.0
		Reg3g	regenerating islet-derived 3 gamma	-5.75613	6.62137e-77	1412.16	1122.06	860.149	1131.5 ± 276.1	32.1228	9.91858	20.3659	20.8 ± 11.1
		Reg3b	regenerating islet-derived 3 beta	-6.07956	4.61907e-122	2724.23	1773.31	2429.01	2308.9 ± 486.7	35.9775	22.889	40.7317	33.2 ± 9.2
Enterocyte villus mid		G0s2	G0/G1 switch gene 2	3.98998	0.000572804	0	3.46045	0	1.2 ± 2.0	77.3474	887.76	121.434	362.2 ± 455.7
		Plscr4	phospholipid scramblase 4	3.86841	4.93196e-39	85.4157	116.502	98.0188	100.0 ± 15.6	1269.34	2111.92	1218.02	1533.1 ± 501.9
		Nptx1	neuronal pentraxin 1	3.8308	0.000601685	1.23791	0	0	0.4 ± 0.7	12.7146	41.4481	22.0788	25.4 ± 14.7
		Me1	malic enzyme 1, NADP(+)-dependent, cytosolic	3.62056	2.91792e-13	167.118	174.176	80.7748	140.7 ± 52.0	1065.91	3671.53	1361.53	2033.0 ± 1426.7
		4930528H21Rik	RIKEN cDNA 4930528H21 gene	3.54521	6.20833e-36	71.7987	114.195	66.2534	84.1 ± 26.2	934.526	1251.15	920.687	1035.5 ± 186.9
		Acot1	acyl-CoA thioesterase 1	3.48046	1.7814e-05	2.47582	1.15348	3.63033	2.4 ± 1.2	21.1911	79.0405	36.7981	45.7 ± 29.9
		Paqr9	progestin and adipoQ receptor family member IX	3.17546	5.09231e-05	1.23791	2.30697	5.44549	3.0 ± 2.2	27.5484	92.5353	27.2306	49.1 ± 37.6
		Tm4sf4	transmembrane 4 superfamily member 4	2.82962	5.52741e-15	536.015	466.007	242.324	414.8 ± 153.4	4666.27	2499.42	2974.02	3379.9 ± 1139.0
		Mgll	monoglyceride lipase	2.72145	3.59301e-05	7.42745	4.61393	4.53791	5.5 ± 1.6	27.5484	101.21	40.4779	56.4 ± 39.3
		Hmgcs2	3-hydroxy-3-methylglutaryl-Coenzyme A synthase 2	2.67381	1.98663e-05	9.90327	16.1488	18.1516	14.7 ± 4.3	96.4193	281.461	48.5734	142.2 ± 123.0
		Mcm2	minichromosome maintenance complex component 2	2.60505	6.1761e-09	21.0445	42.6789	60.808	41.5 ± 19.9	187.541	449.182	310.576	315.8 ± 130.9
		Nr0b2	nuclear receptor subfamily 0, group B, member 2	2.56388	2.85419e-09	60.6575	20.7627	19.0592	33.5 ± 23.5	222.506	254.472	239.923	239.0 ± 16.0
		Plscr2	phospholipid scramblase 2	2.45434	1.61298e-08	21.0445	18.4557	41.7487	27.1 ± 12.8	159.993	129.164	264.21	184.5 ± 70.8
		Gm11752	predicted gene 11752	2.34455	0.000486154	8.66536	16.1488	9.9834	11.6 ± 4.0	41.3226	222.663	41.9498	102.0 ± 104.5
		Lamb3	laminin, beta 3	2.34027	6.87621e-08	61.8955	110.734	96.2036	89.6 ± 25.1	316.806	917.641	436.425	557.0 ± 318.0
		Tenm3	teneurin transmembrane protein 3	2.31291	5.8095e-15	269.864	269.915	336.713	292.2 ± 38.6	1403.91	2235.3	1172.39	1603.9 ± 559.0
		Acot3	acyl-CoA thioesterase 3	2.30299	0.000400213	2.47582	6.9209	1.81516	3.7 ± 2.8	24.3697	26.9895	37.534	29.6 ± 7.0
		Acaa1b	acetyl-Coenzyme A acyltransferase 1B	2.21982	3.16037e-11	207.969	198.399	186.962	197.8 ± 10.5	671.757	1534.54	911.856	1039.4 ± 445.3
		Slc6a3	solute carrier family 6 (neurotransmitter transporter, dopamine), member 3	2.12543	4.33884e-07	84.1778	63.4416	58.0852	68.6 ± 13.8	209.792	577.381	288.497	358.6 ± 193.6
		Dipk2a	divergent protein kinase domain 2A	2.10139	1.31908e-05	86.6536	114.195	100.742	100.5 ± 13.8	319.985	1009.21	312.783	547.3 ± 400.0
		Paqr7	progestin and adipoQ receptor family member VII	1.98525	0.000186128	200.541	247.999	128.877	192.5 ± 60.0	389.916	1896.01	781.591	1022.5 ± 781.4
		Pid1	phosphotyrosine interaction domain containing 1	1.94932	2.82945e-09	404.796	662.1	589.928	552.3 ± 132.7	2601.2	2967.88	1546.25	2371.8 ± 738.1
		Ephx1	epoxide hydrolase 1, microsomal	1.94906	0.00033668	22.2824	11.5348	16.3365	16.7 ± 5.4	43.4417	146.514	74.3321	88.1 ± 52.9
		Ces2a	carboxylesterase 2A	1.89683	1.07009e-19	388.703	396.798	364.848	383.4 ± 16.6	1211.07	1566.35	1698.6	1492.0 ± 252.1
		Aadac	arylacetamide deacetylase	1.88521	8.75878e-08	360.232	303.366	192.407	285.3 ± 85.4	1647.61	884.868	1023.72	1185.4 ± 406.3
		Ror2	receptor tyrosine kinase-like orphan receptor 2	1.86137	4.69855e-14	378.8	314.901	462.867	385.5 ± 74.2	1325.5	1795.76	1346.81	1489.4 ± 265.6
		Xylt1	xylosyltransferase 1	1.84444	3.16037e-11	361.469	400.259	568.146	443.3 ± 109.9	1360.47	1729.25	2057.75	1715.8 ± 348.8
		Zfp532	zinc finger protein 532	1.83049	0.00467893	2.47582	1.15348	5.44549	3.0 ± 2.2	36.0248	34.7007	11.0394	27.3 ± 14.1
		Abcc4	ATP-binding cassette, sub-family C (CFTR/MRP), member 4	1.82587	1.33002e-10	111.412	73.823	75.3293	86.9 ± 21.3	332.7	384.6	276.721	331.3 ± 54.0
		Bdh2	3-hydroxybutyrate dehydrogenase, type 2	1.80154	0.0024164	6.18955	6.9209	2.72274	5.3 ± 2.2	25.4293	40.4842	22.0788	29.3 ± 9.8
		Isx	intestine specific homeobox	1.79419	1.4087e-14	523.636	688.63	671.61	628.0 ± 90.7	1888.12	2718.22	2280.01	2295.5 ± 415.3
		Camk1g	calcium/calmodulin-dependent protein kinase I gamma	1.79149	0.000971369	12.3791	5.76742	4.53791	7.6 ± 4.2	32.8461	34.7007	38.27	35.3 ± 2.8
		Gm10445	predicted gene 10445	1.76358	0.00616375	2.47582	1.15348	1.81516	1.8 ± 0.7	26.4888	26.9895	8.09557	20.5 ± 10.8
		Synpo2	synaptopodin 2	1.74867	0.000316699	14.8549	6.9209	11.7986	11.2 ± 4.0	42.3821	41.4481	57.405	47.1 ± 9.0
		Ugt2b5	UDP glucuronosyltransferase 2 family, polypeptide B5	1.74846	0.00202607	302.05	284.91	94.3885	227.1 ± 115.3	2130.76	449.182	848.563	1142.8 ± 878.6
		Ces1f	carboxylesterase 1F	1.73641	3.17952e-06	456.788	983.922	541.826	660.8 ± 283.0	1795.94	2618.94	3062.33	2492.4 ± 642.6
		Acot2	acyl-CoA thioesterase 2	1.72318	0.00168583	7.42745	11.5348	9.07581	9.3 ± 2.1	23.3102	59.7624	48.5734	43.9 ± 18.7
		Ces3a	carboxylesterase 3A	1.71736	0.00475872	4.95164	3.46045	2.72274	3.7 ± 1.1	13.7742	28.9173	27.2306	23.3 ± 8.3
		P4ha1	procollagen-proline, 2-oxoglutarate 4-dioxygenase (proline 4-hydroxylase), alpha 1 polypeptide	1.69226	3.33696e-08	54.468	61.1346	69.8838	61.8 ± 7.7	169.528	211.096	271.57	217.4 ± 51.3
		C730002L08Rik	RIKEN cDNA C730002L08 gene	1.67799	2.6401e-14	257.485	371.422	278.628	302.5 ± 60.6	952.538	1021.74	1059.78	1011.4 ± 54.4
		Gm19696	predicted gene, 19696	1.67642	7.36809e-09	53.2301	55.3672	59.9004	56.2 ± 3.4	169.528	239.049	172.951	193.8 ± 39.2
		Fam13a	family with sequence similarity 13, member A	1.66178	1.1522e-07	890.057	1064.67	558.163	837.6 ± 257.3	3135.22	3257.05	2268.23	2886.8 ± 539.2
		Acsl3	acyl-CoA synthetase long-chain family member 3	1.65747	5.62057e-09	277.292	167.255	196.945	213.8 ± 56.9	588.052	765.344	813.973	722.5 ± 118.9
		Agmat	agmatine ureohydrolase (agmatinase)	1.6425	0.000304817	132.456	106.12	134.322	124.3 ± 15.8	340.117	808.72	266.418	471.8 ± 294.1
		Anxa13	annexin A13	1.6267	1.21392e-20	4628.54	5684.37	4869.17	5060.7 ± 553.4	17425.4	15110.2	15672.3	16069.3 ± 1207.6
		Vav3	vav 3 oncogene	1.57646	1.98006e-09	89.1295	66.902	60.808	72.3 ± 14.9	234.161	217.843	229.62	227.2 ± 8.4
		A930033H14Rik	RIKEN cDNA A930033H14 gene	1.56503	0.00136231	23.5203	27.6836	51.7321	34.3 ± 15.2	69.9305	182.179	143.512	131.9 ± 57.0
		Hsd3b2	hydroxy-delta-5-steroid dehydrogenase, 3 beta- and steroid delta-isomerase 2	1.54544	4.78118e-06	201.779	189.171	224.173	205.0 ± 17.7	399.452	771.127	806.613	659.1 ± 225.5
		Plcb1	phospholipase C, beta 1	1.54038	0.000519455	71.7987	81.8973	92.5733	82.1 ± 10.4	148.337	454.965	262.738	288.7 ± 155.0
		Ces1g	carboxylesterase 1G	1.52406	0.00625938	19.8065	8.07439	10.891	12.9 ± 6.1	37.0844	35.6646	115.546	62.8 ± 45.7
		Bbox1	butyrobetaine (gamma), 2-oxoglutarate dioxygenase 1 (gamma-butyrobetaine hydroxylase)	1.52136	4.21909e-05	521.16	810.899	471.035	601.0 ± 183.5	1780.05	2730.75	1321.79	1944.2 ± 718.7
		Cyp2c38	cytochrome P450, family 2, subfamily c, polypeptide 38	1.52125	0.00112784	328.046	448.705	149.751	308.8 ± 150.4	1643.37	747.993	931.727	1107.7 ± 472.9
		Aldh1a1	aldehyde dehydrogenase family 1, subfamily A1	1.51665	5.68221e-07	2215.86	2090.11	1289.67	1865.2 ± 502.4	5741.72	4614.23	6936.43	5764.1 ± 1161.3
		Akr1d1	aldo-keto reductase family 1, member D1	1.50808	4.9432e-05	33.4235	44.9859	35.3957	37.9 ± 6.2	147.278	84.824	132.473	121.5 ± 32.6
		Ces1e	carboxylesterase 1E	1.50291	3.59301e-05	27.234	32.2975	23.5971	27.7 ± 4.4	72.0496	89.6435	100.091	87.3 ± 14.2
		Gm10851	predicted gene 10851	1.4956	0.00290394	157.214	367.961	603.542	376.2 ± 223.3	917.573	1178.86	2234.38	1443.6 ± 697.2
		Ltc4s	leukotriene C4 synthase	1.49427	1.02093e-05	33.4235	26.5301	37.2108	32.4 ± 5.4	100.658	113.741	89.0513	101.2 ± 12.4
		Trpm8	transient receptor potential cation channel, subfamily M, member 8	1.49293	0.00138154	12.3791	18.4557	9.07581	13.3 ± 4.8	52.9777	42.412	44.1577	46.5 ± 5.7
		1700057G04Rik	RIKEN cDNA 1700057G04 gene	1.48954	0.00442356	6.18955	19.6092	13.6137	13.1 ± 6.7	48.7394	34.7007	78.0119	53.8 ± 22.1
		Slc25a33	solute carrier family 25, member 33	1.47601	5.09845e-09	71.7987	76.1299	67.161	71.7 ± 4.5	185.422	215.916	227.412	209.6 ± 21.7
		Flvcr2	feline leukemia virus subgroup C cellular receptor 2	1.47508	1.12195e-06	143.597	159.181	210.559	171.1 ± 35.0	455.608	424.12	663.837	514.5 ± 130.3
		Atcay	ataxia, cerebellar, Cayman type	1.47083	0.000183444	23.5203	16.1488	25.4123	21.7 ± 4.9	61.4541	79.0405	67.7084	69.4 ± 8.9
		Tubb2a	tubulin, beta 2A class IIA	1.46864	0.00538999	16.0928	6.9209	28.135	17.0 ± 10.6	46.6203	106.994	62.5567	72.1 ± 31.3
		Ugt2b36	UDP glucuronosyltransferase 2 family, polypeptide B36	1.43632	0.00241982	127.505	116.502	66.2534	103.4 ± 32.7	601.826	195.674	285.553	361.0 ± 213.3
		Plscr1	phospholipid scramblase 1	1.43289	7.04241e-11	1099.26	1009.3	961.129	1023.2 ± 70.1	3043.04	2298.92	3283.12	2875.0 ± 513.2
		Cadm1	cell adhesion molecule 1	1.41986	0.000497823	22.2824	27.6836	29.0426	26.3 ± 3.6	82.6451	106.994	59.6129	83.1 ± 23.7
		Tbc1d16	TBC1 domain family, member 16	1.41527	0.00241982	18.5686	23.0697	46.2867	29.3 ± 14.9	68.8709	133.019	102.299	101.4 ± 32.1
		Egfem1	EGF-like and EMI domain containing 1	1.38835	0.0018211	25.9961	44.9859	15.4289	28.8 ± 15.0	98.5384	99.2826	79.4838	92.4 ± 11.2
		Gm26608	predicted gene, 26608	1.3852	0.000121378	50.7543	74.9764	44.4715	56.7 ± 16.1	122.908	192.782	181.046	165.6 ± 37.4
		4930523C07Rik	RIKEN cDNA 4930523C07 gene	1.37477	0.00923589	17.3307	19.6092	25.4123	20.8 ± 4.2	40.263	178.323	55.933	91.5 ± 75.6
		6330411D24Rik	RIKEN cDNA 6330411D24 gene	1.36442	0.000488056	27.234	29.9906	25.4123	27.5 ± 2.3	103.836	80.9684	61.8207	82.2 ± 21.0
		Vkorc1l1	vitamin K epoxide reductase complex, subunit 1-like 1	1.3539	0.000470035	903.674	943.55	1313.27	1053.5 ± 225.9	2077.78	4763.64	2469.89	3103.8 ± 1450.8
		Ddc	dopa decarboxylase	1.34579	1.13544e-08	1684.79	2140.87	1593.71	1806.5 ± 293.2	5545.7	4011.79	4880.89	4812.8 ± 769.2
		Gm21887	predicted gene 21887	1.34169	1.81379e-05	45.8026	77.2834	51.7321	58.3 ± 16.7	154.695	159.045	167.799	160.5 ± 6.7
		Cyp2c29	cytochrome P450, family 2, subfamily c, polypeptide 29	1.33974	0.00433313	247.582	238.771	88.943	191.8 ± 89.2	968.432	392.311	568.162	643.0 ± 295.3
		1700016C15Rik	RIKEN cDNA 1700016C15 gene	1.33223	9.76446e-08	190.638	241.078	230.526	220.7 ± 26.6	478.918	690.159	590.977	586.7 ± 105.7
		Acot4	acyl-CoA thioesterase 4	1.32647	5.4058e-10	636.285	625.188	726.065	662.5 ± 55.3	1428.28	1910.47	1843.58	1727.4 ± 261.2
		Tmprss9	transmembrane protease, serine 9	1.3252	0.000971369	38.3752	65.7486	57.1776	53.8 ± 14.0	132.444	225.555	119.226	159.1 ± 58.0
		Opn3	opsin 3	1.32173	0.00602486	47.0405	34.6045	58.9928	46.9 ± 12.2	86.8834	284.353	119.962	163.7 ± 105.8
		Gm14232	predicted gene 14232	1.31412	0.00381804	11.1412	17.3023	21.782	16.7 ± 5.3	72.0496	47.2315	44.8936	54.7 ± 15.0
		Ptafr	platelet-activating factor receptor	1.29868	0.000518204	168.356	212.241	222.357	201.0 ± 28.7	399.452	854.023	448.936	567.5 ± 249.4
		Gm43661	predicted gene 43661	1.28594	0.00475872	9.90327	19.6092	15.4289	15.0 ± 4.9	38.1439	60.7263	45.6296	48.2 ± 11.5
		Pxmp4	peroxisomal membrane protein 4	1.27864	1.13544e-08	241.392	271.069	244.139	252.2 ± 16.4	530.836	720.04	666.045	639.0 ± 97.5
		Acsl6	acyl-CoA synthetase long-chain family member 6	1.24478	0.0153746	9.90327	25.3766	8.16823	14.5 ± 9.5	101.717	68.4375	25.7586	65.3 ± 38.1
		Ces2c	carboxylesterase 2C	1.24075	4.47765e-07	637.523	555.979	728.788	640.8 ± 86.4	1283.12	1863.24	1655.18	1600.5 ± 293.9
		2010308F09Rik	RIKEN cDNA 2010308F09 gene	1.24049	0.000629411	51.9922	87.6648	116.17	85.3 ± 32.2	194.958	250.616	249.491	231.7 ± 31.8
		Sult6b2	sulfotransferase family 6B, member 2	1.23762	0.0064523	578.104	2184.7	2092.88	1618.6 ± 902.2	4223.38	5048.96	6181.34	5151.2 ± 983.0
		Smyd2	SET and MYND domain containing 2	1.23626	0.00341792	19.8065	18.4557	27.2274	21.8 ± 4.7	47.6799	82.8962	62.5567	64.4 ± 17.7
		Gm47283	predicted gene, 47283	1.23563	8.17789e-05	358.994	369.115	405.689	377.9 ± 24.6	835.987	1362.97	734.489	977.8 ± 337.4
		Dppa5a	developmental pluripotency associated 5A	1.23207	0.00475872	11.1412	25.3766	21.782	19.4 ± 7.4	45.5608	65.5458	65.5005	58.9 ± 11.5
		Hsd3b3	hydroxy-delta-5-steroid dehydrogenase, 3 beta- and steroid delta-isomerase 3	1.22881	6.02727e-08	1038.61	1193.86	1099.99	1110.8 ± 78.2	2182.68	3183.79	2819.47	2728.6 ± 506.7
		Otop3	otopetrin 3	1.22277	0.0124828	21.0445	27.6836	12.7061	20.5 ± 7.5	78.4069	113.741	33.8542	75.3 ± 40.0
		Pdk4	pyruvate dehydrogenase kinase, isoenzyme 4	1.22068	0.00101051	257.485	467.161	532.75	419.1 ± 143.8	816.915	1156.69	1418.93	1130.8 ± 301.8
		A730036I17Rik	RIKEN cDNA A730036I17 gene	1.20793	0.00382484	22.2824	29.9906	21.782	24.7 ± 4.6	57.2159	97.3548	58.1409	70.9 ± 22.9
		Slc27a2	solute carrier family 27 (fatty acid transporter), member 2	1.2029	0.000398018	1409.98	1479.92	853.127	1247.7 ± 343.5	2981.58	4221.92	2478.72	3227.4 ± 897.2
		Arsg	arylsulfatase G	1.20217	0.00397643	191.876	211.087	432.916	278.6 ± 134.0	563.682	1114.28	724.186	800.7 ± 283.2
		Pced1a	PC-esterase domain containing 1A	1.19526	4.07024e-05	82.9399	101.507	127.061	103.8 ± 22.2	259.591	297.848	221.524	259.7 ± 38.2
		Pmm1	phosphomannomutase 1	1.19067	0.00639183	12.3791	17.3023	18.1516	15.9 ± 3.1	57.2159	53.015	35.3261	48.5 ± 11.6
		5730419F03Rik	RIKEN cDNA 5730419F03 gene	1.18797	0.000731931	79.2262	55.3672	72.6065	69.1 ± 12.3	158.933	138.803	239.187	179.0 ± 53.1
		Chrm3	cholinergic receptor, muscarinic 3, cardiac	1.17926	0.00183473	1527.58	1140.8	986.541	1218.3 ± 278.7	1968.65	4690.38	3082.94	3247.3 ± 1368.3
		Cd244a	CD244 molecule A	1.1697	0.000121378	50.7543	41.5254	47.1942	46.5 ± 4.7	120.789	101.21	122.17	114.7 ± 11.7
		Acacb	acetyl-Coenzyme A carboxylase beta	1.1668	0.0140284	8.66536	17.3023	12.7061	12.9 ± 4.3	24.3697	58.7984	52.2532	45.1 ± 18.3
		Akr1c19	aldo-keto reductase family 1, member C19	1.16094	0.00153046	4638.45	3963.37	2681	3760.9 ± 994.3	12936.1	6163.23	10252.7	9784.0 ± 3410.7
		Cdk6	cyclin-dependent kinase 6	1.15436	4.07521e-05	181.973	138.418	217.82	179.4 ± 39.8	367.665	492.557	440.105	433.4 ± 62.7
		Cmtm8	CKLF-like MARVEL transmembrane domain containing 8	1.14354	0.0128479	30.9477	26.5301	10.891	22.8 ± 10.5	107.015	54.9428	58.8769	73.6 ± 29.0
		H2-Q10	histocompatibility 2, Q region locus 10	1.14196	0.0175722	43.3268	16.1488	21.782	27.1 ± 14.3	113.372	150.37	40.4779	101.4 ± 55.9
		Grb14	growth factor receptor bound protein 14	1.11396	0.00600383	154.739	146.492	79.8672	127.0 ± 41.1	354.95	475.207	209.013	346.4 ± 133.3
		Ugt1a7c	UDP glucuronosyltransferase 1 family, polypeptide A7C	1.09352	0.000693287	97.7948	76.1299	66.2534	80.1 ± 16.1	146.218	226.519	201.653	191.5 ± 41.1
		St8sia3os	ST8 alpha-N-acetyl-neuraminide alpha-2,8-sialyltransferase 3, opposite strand	1.09319	0.0059272	451.837	552.519	245.047	416.5 ± 156.8	1348.81	1298.39	688.124	1111.8 ± 367.8
		Cytip	cytohesin 1 interacting protein	1.08576	7.36809e-09	906.149	936.629	974.742	939.2 ± 34.4	2257.91	1791.91	2166.67	2072.2 ± 247.0
		Xylb	xylulokinase homolog (H. influenzae)	1.07422	0.00135118	64.3713	65.7486	98.9264	76.3 ± 19.6	144.099	220.735	189.878	184.9 ± 38.6
		Aldh1a7	aldehyde dehydrogenase family 1, subfamily A7	1.06683	0.00378549	82.9399	116.502	127.969	109.1 ± 23.4	182.243	261.219	379.02	274.2 ± 99.0
		1700037H04Rik	RIKEN cDNA 1700037H04 gene	1.06383	0.0126657	18.5686	31.1441	14.5213	21.4 ± 8.7	67.8114	74.221	43.4217	61.8 ± 16.3
		Prodh2	proline dehydrogenase (oxidase) 2	1.06132	0.00602486	28.4719	21.9162	25.4123	25.3 ± 3.3	59.335	83.8601	53.7252	65.6 ± 16.0
		Gm3776	predicted gene 3776	1.0408	0.00156211	214.158	234.157	132.507	193.6 ± 53.9	407.928	569.67	387.852	455.1 ± 99.7
		Errfi1	ERBB receptor feedback inhibitor 1	1.03625	9.69404e-05	3099.72	3574.65	4761.17	3811.8 ± 855.7	7642.56	7774.89	10078.3	8498.6 ± 1369.6
		Ceacam18	carcinoembryonic antigen-related cell adhesion molecule 18	1.03359	0.00546032	724.177	678.248	416.58	606.3 ± 165.9	1234.38	2223.74	1089.22	1515.8 ± 617.4
		St3gal1	ST3 beta-galactoside alpha-2,3-sialyltransferase 1	1.00959	0.00037519	420.889	427.942	618.063	489.0 ± 111.9	904.858	1315.74	1045.8	1088.8 ± 208.8
		Adh4	alcohol dehydrogenase 4 (class II), pi polypeptide	1.00844	0.0160227	116.363	160.334	52.6397	109.8 ± 54.1	441.834	213.988	281.873	312.6 ± 117.0
		Pgrmc2	progesterone receptor membrane component 2	0.990895	0.00482171	410.986	279.143	357.587	349.2 ± 66.3	656.923	1223.2	617.471	832.5 ± 338.9
		Rbm12b1	RNA binding motif protein 12 B1	0.986763	0.00414421	51.9922	40.3719	39.9336	44.1 ± 6.8	100.658	80.9684	127.321	103.0 ± 23.3
		Apoc2	apolipoprotein C-II	0.97883	0.000206628	2073.5	2324.27	2305.26	2234.3 ± 139.6	5400.54	5573.32	3473	4815.6 ± 1165.9
		Tmem135	transmembrane protein 135	0.978391	1.59313e-08	4820.42	4863.09	4813.81	4832.4 ± 26.7	8726.48	10858.4	10132.7	9905.9 ± 1083.9
		Hsd17b13	hydroxysteroid (17-beta) dehydrogenase 13	0.971206	0.000277291	247.582	216.855	199.668	221.4 ± 24.3	369.784	561.959	493.83	475.2 ± 97.4
		Lyrm4	LYR motif containing 4	0.971085	0.000930843	50.7543	43.8324	50.8246	48.5 ± 4.0	108.074	101.21	110.394	106.6 ± 4.8
		Kcng3	potassium voltage-gated channel, subfamily G, member 3	0.968407	0.00726055	53.2301	74.9764	94.3885	74.2 ± 20.6	128.206	237.122	174.423	179.9 ± 54.7
		Acadl	acyl-Coenzyme A dehydrogenase, long-chain	0.964296	0.00010555	1539.96	1196.16	972.02	1236.0 ± 286.1	2796.16	2529.3	2516.25	2613.9 ± 158.0
		Gm9856	predicted gene 9856	0.947603	0.00233355	92.8432	73.823	121.616	96.1 ± 24.1	187.541	255.436	197.974	213.7 ± 36.6
		Bmp1	bone morphogenetic protein 1	0.945973	0.00230776	779.883	528.295	549.994	619.4 ± 139.4	1125.25	1817.93	1161.35	1368.2 ± 389.9
		Kdelr3	KDEL (Lys-Asp-Glu-Leu) endoplasmic reticulum protein retention receptor 3	0.93932	0.0206073	107.698	158.027	223.265	163.0 ± 57.9	394.154	712.329	243.603	450.0 ± 239.3
		Rdh7	retinol dehydrogenase 7	0.93363	5.48725e-08	618.955	730.155	676.148	675.1 ± 55.6	1336.1	1387.07	1312.95	1345.4 ± 37.9
		Gm44040	predicted gene, 44040	0.92086	0.00299917	61.8955	79.5904	97.1112	79.5 ± 17.6	159.993	211.096	153.816	175.0 ± 31.4
		Fads6	fatty acid desaturase domain family, member 6	0.919114	0.0156813	77.9883	94.5857	45.3791	72.7 ± 25.0	182.243	245.797	120.698	182.9 ± 62.6
		Ppme1	protein phosphatase methylesterase 1	0.918873	0.00132639	769.979	748.611	712.451	743.7 ± 29.1	2098.97	1481.53	1163.55	1581.4 ± 475.6
		Gm47448	predicted gene, 47448	0.912899	0.00256874	40.851	42.6789	45.3791	43.0 ± 2.3	85.8238	96.3909	96.4109	92.9 ± 6.1
		Snx24	sorting nexing 24	0.904614	0.00381804	304.526	244.539	150.659	233.2 ± 77.6	481.037	527.258	511.493	506.6 ± 23.5
		Spsb4	splA/ryanodine receptor domain and SOCS box containing 4	0.900128	0.000996575	87.8915	110.734	99.834	99.5 ± 11.4	175.886	243.869	201.653	207.1 ± 34.3
		Macc1	metastasis associated in colon cancer 1	0.898164	0.0140543	164.642	227.236	121.616	171.2 ± 53.1	588.052	272.786	378.284	413.0 ± 160.5
		Fndc3b	fibronectin type III domain containing 3B	0.897924	0.00519425	622.668	566.36	1108.16	765.7 ± 297.9	1770.51	1796.73	1491.06	1686.1 ± 169.4
		Gm32063	predicted gene, 32063	0.896015	0.0124737	179.497	196.092	255.938	210.5 ± 40.2	350.712	759.56	387.116	499.1 ± 226.3
		Slc23a2	solute carrier family 23 (nucleobase transporters), member 2	0.883869	1.19613e-05	4234.89	5580.55	4838.32	4884.6 ± 674.0	9390.82	10423.7	8929.42	9581.3 ± 765.1
		Gm31363	predicted gene, 31363	0.874304	0.000431963	108.936	99.1996	94.3885	100.8 ± 7.4	181.184	202.421	222.26	202.0 ± 20.5
		AA792892	expressed sequence AA792892	0.872483	0.0139529	27.234	28.8371	23.5971	26.6 ± 2.7	72.0496	64.5819	50.0454	62.2 ± 11.2
		Gnao1	guanine nucleotide binding protein, alpha O	0.8716	0.0337698	69.3229	111.888	130.692	104.0 ± 31.4	128.206	274.714	529.892	310.9 ± 203.3
		Dnah2	dynein, axonemal, heavy chain 2	0.863639	0.0156813	50.7543	65.7486	68.9762	61.8 ± 9.7	123.968	212.06	103.771	146.6 ± 57.6
		Pcdh19	protocadherin 19	0.856097	0.00940044	181.973	153.413	91.6657	142.4 ± 46.2	364.486	249.652	326.031	313.4 ± 58.5
		Gm45083	predicted gene 45083	0.839926	0.00836913	75.5125	74.9764	55.3625	68.6 ± 11.5	143.04	113.741	183.99	146.9 ± 35.3
		Lipa	lysosomal acid lipase A	0.839488	0.0001826	1156.21	1136.18	1230.68	1174.4 ± 49.8	1893.42	2735.57	2196.11	2275.0 ± 426.6
		Setd4	SET domain containing 4	0.838023	0.000277291	290.909	373.729	308.578	324.4 ± 43.6	716.258	558.103	617.471	630.6 ± 79.9
		Tmem65	transmembrane protein 65	0.836627	0.00750401	584.293	636.723	426.563	549.2 ± 109.4	1380.6	1351.4	780.119	1170.7 ± 338.6
		Nipal2	NIPA-like domain containing 2	0.831809	0.0272371	76.7504	92.2787	68.9762	79.3 ± 11.9	176.945	317.126	110.394	201.5 ± 105.5
		Arnt2	aryl hydrocarbon receptor nuclear translocator 2	0.814029	0.00574826	91.6053	109.581	149.751	117.0 ± 29.8	237.34	208.204	275.985	240.5 ± 34.0
		Pbld1	phenazine biosynthesis-like protein domain containing 1	0.813218	0.00475872	871.488	824.741	525.49	740.6 ± 187.7	1602.04	1222.24	1680.94	1501.7 ± 245.2
		Got2	glutamatic-oxaloacetic transaminase 2, mitochondrial	0.806637	0.0017468	460.502	459.086	520.952	480.2 ± 35.3	767.116	1188.5	858.131	937.9 ± 221.7
		Knl1	kinetochore scaffold 1	0.805532	0.000385828	238.916	238.771	179.701	219.1 ± 34.1	417.464	412.553	417.29	415.8 ± 2.8
		Ahcy	S-adenosylhomocysteine hydrolase	0.804998	0.0322215	64.3713	87.6648	78.9596	77.0 ± 11.8	114.432	325.801	152.344	197.5 ± 112.7
		Adh7	alcohol dehydrogenase 7 (class IV), mu or sigma polypeptide	0.799509	0.0502779	16.0928	99.1996	32.6729	49.3 ± 44.0	276.543	92.5353	180.31	183.1 ± 92.0
		Kcnk10	potassium channel, subfamily K, member 10	0.794464	0.0135249	329.284	421.022	397.521	382.6 ± 47.7	537.193	1153.8	767.607	819.5 ± 311.6
		Mmd	monocyte to macrophage differentiation-associated	0.792562	0.00206544	914.815	675.941	636.215	742.3 ± 150.7	1563.9	1186.57	1562.45	1437.6 ± 217.4
		Sectm1a	secreted and transmembrane 1A	0.78331	0.0146338	68.085	88.8182	104.372	87.1 ± 18.2	141.98	244.833	172.951	186.6 ± 52.8
		Gsta1	glutathione S-transferase, alpha 1 (Ya)	0.775125	0.00171136	1596.9	1500.68	1354.11	1483.9 ± 122.3	3260.24	3052.7	2148.27	2820.4 ± 591.3
		Dennd4a	DENN/MADD domain containing 4A	0.768746	0.0070803	80.4641	65.7486	68.0686	71.4 ± 7.9	147.278	115.669	161.911	141.6 ± 23.6
		Usp31	ubiquitin specific peptidase 31	0.767062	0.0450365	18.5686	11.5348	16.3365	15.5 ± 3.6	30.727	35.6646	63.2927	43.2 ± 17.6
		Gm5485	predicted gene 5485	0.761003	0.0179951	782.359	967.773	1446.68	1065.6 ± 342.8	1572.38	2777.99	2479.45	2276.6 ± 627.9
		Mecom	MDS1 and EVI1 complex locus	0.755777	0.0395284	2137.87	1218.08	2022.09	1792.7 ± 501.0	1949.58	5877.92	5832.49	4553.3 ± 2255.0
		Gm48884	predicted gene, 48884	0.754248	0.0114779	103.984	148.799	128.877	127.2 ± 22.5	272.305	188.926	310.576	257.3 ± 62.2
		Slc25a20	solute carrier family 25 (mitochondrial carnitine/acylcarnitine translocase), member 20	0.753954	0.0409438	618.955	1152.33	1634.55	1135.3 ± 508.0	1535.29	4009.86	3219.83	2921.7 ± 1263.9
		Eml4	echinoderm microtubule associated protein like 4	0.753191	0.00739414	3515.66	3355.48	2319.78	3063.6 ± 649.2	7249.46	6204.68	4606.38	6020.2 ± 1331.2
		4632428C04Rik	RIKEN cDNA 4632428C04 gene	0.750207	0.0387594	37.1373	32.2975	26.3199	31.9 ± 5.4	65.6923	117.597	53.7252	79.0 ± 34.0
		Ces1d	carboxylesterase 1D	0.749478	0.0574447	54.468	88.8182	201.483	114.9 ± 76.9	139.861	342.188	760.248	414.1 ± 316.4
		Hsd17b11	hydroxysteroid (17-beta) dehydrogenase 11	0.748183	9.17695e-05	2387.93	2281.59	2064.75	2244.8 ± 164.7	3675.59	3855.64	4548.24	4026.5 ± 460.7
		Ppa1	pyrophosphatase (inorganic) 1	0.746605	0.0470344	1419.88	1492.61	1493.88	1468.8 ± 42.4	2054.47	7795.13	2315.33	4055.0 ± 3241.7
		Aldh3a2	aldehyde dehydrogenase family 3, subfamily A2	0.743592	2.69146e-05	1866.77	1828.27	1738.93	1811.3 ± 65.6	2856.56	3328.38	3451.66	3212.2 ± 314.1
		Rdx	radixin	0.741095	0.0449776	2.47582	1.15348	0	1.2 ± 1.2	15.8933	12.5308	8.09557	12.2 ± 3.9
		Flvcr1	feline leukemia virus subgroup C cellular receptor 1	0.736648	0.0236339	2469.63	4041.81	4729.41	3746.9 ± 1158.4	5418.55	10219.4	8568.06	8068.7 ± 2439.1
		Fchsd2	FCH and double SH3 domains 2	0.734232	0.00462472	16328	18325.4	16775.7	17143.0 ± 1048.1	24143	40762.7	32086.4	32330.7 ± 8312.6
		6430710C18Rik	RIKEN cDNA 6430710C18 gene	0.727792	0.00178412	112.65	107.274	98.9264	106.3 ± 6.9	189.66	195.674	195.766	193.7 ± 3.5
		Sco2	SCO2 cytochrome c oxidase assembly protein	0.726573	0.0226934	220.348	215.701	332.175	256.1 ± 65.9	364.486	713.293	546.083	541.3 ± 174.5
		Gfod2	glucose-fructose oxidoreductase domain containing 2	0.718427	5.72693e-05	760.076	820.127	677.056	752.4 ± 71.8	1320.2	1320.56	1301.18	1314.0 ± 11.1
		Fras1	Fraser extracellular matrix complex subunit 1	0.71572	0.0115259	2241.85	1915.94	1207.08	1788.3 ± 529.1	3328.06	3867.2	3230.87	3475.4 ± 342.8
		Ap1s3	adaptor-related protein complex AP-1, sigma 3	0.713948	0.00290394	877.678	833.969	783.243	831.6 ± 47.3	1375.3	1894.08	1287.2	1518.9 ± 327.9
		Hjurp	Holliday junction recognition protein	0.712645	0.00381804	1892.76	1977.07	1360.46	1743.4 ± 334.3	2930.72	3685.99	2990.21	3202.3 ± 419.9
		Cyp2c66	cytochrome P450, family 2, subfamily c, polypeptide 66	0.712342	0.0301541	1140.11	1131.57	555.44	942.4 ± 335.1	2605.44	1467.07	2101.9	2058.1 ± 570.4
		Vwa8	von Willebrand factor A domain containing 8	0.71165	0.00016617	8916.66	7691.43	7001.99	7870.0 ± 969.7	13443.6	14634.1	13246.6	13774.7 ± 750.7
		Gm10561	predicted gene 10561	0.709966	0.0633013	4.95164	9.22787	4.53791	6.2 ± 2.6	26.4888	27.9534	13.9833	22.8 ± 7.7
		Gm13387	predicted gene 13387	0.705162	0.0610894	6.18955	6.9209	12.7061	8.6 ± 3.6	20.1315	26.9895	35.3261	27.5 ± 7.6
		Usp10	ubiquitin specific peptidase 10	0.699431	0.000249536	604.1	596.351	599.004	599.8 ± 3.9	977.967	1178.86	972.205	1043.0 ± 117.7
		Emc9	ER membrane protein complex subunit 9	0.699382	0.0023613	167.118	186.864	163.365	172.4 ± 12.6	272.305	346.043	308.368	308.9 ± 36.9
[truncated: 483 more rows]

## Sheet: Dataset S3C
Dataset S3. snRNA-Seq dataset generated from the jejunums of gnotobiotic mice colonized with fecal microbiome samples obtained from two donors in the MDCF-2 clinical trial
(C) Percentage of shared statistically significant `Reaction Direction Combinations` identified by Compass analysis of each cell type in each small intestinal segment between the two donor experiments
Cell type	Duodenum	Jejunum	Ileum
Crypt stem cell	0.052	0.456	0.608
Proliferating TA/stem cells	0.063	0.346	0.645
Villus base enterocytes	0.49	0.721	0.707
Mid-villus enterocytes	0.358	0.624	0.803
Villus tip enterocytes	0.076	0.676	0.268
Goblet cells	0.724	0.533	0.492
Tuft cells	0.754	0.574	0.916

## Sheet: Dataset S3D
Dataset S3. snRNA-Seq dataset generated from the jejunums of gnotobiotic mice colonized with fecal microbiome samples obtained from two donors in the MDCF-2 clinical trial
(D) Percentage of shared statistically significant `Reaction Direction Combinations` identified by Compass for each cell type in each small intestinal segment between this study and supplementary ref. 9
(i) Estimated shared 'Reaction Direction Combinations' by random sampling
Cell type	Recon2 subsystem	Total number of shared reactions between the two intact community experiments	Number of conserved reactions between two studies
Crypt stem cells	Fatty acid oxidation	53.0 ± 6.0	3.5 ± 1.9
	Glutamate metabolism	0 ± 0.1	0 ± 0
	Urea cycle	0 ± 0	0 ± 0
Proliferating TA/Stem cells	Fatty acid oxidation	4.0 ± 1.8	0.5 ± 0.7
	Glutamate metabolism	0 ± 0.1	0 ± 0
	Urea cycle	0.1 ± 0.1	0 ± 0
Villus base enterocytes	Fatty acid oxidation	83.3 ± 7.1	16.1 ± 3.8
	Glutamate metabolism	0 ± 0.2	0 ± 0
	Urea cycle	0.1 ± 0.3	0 ± 0.3
Mid villus enterocytes	Fatty acid oxidation	86.9 ± 7.2	16.3 ± 3.9
	Glutamate metabolism	0 ± 0.2	0 ± 0
	Urea cycle	0 ± 0.3	0 ± 0
Villus tip enterocytes	Fatty acid oxidation	77.1 ± 6.9	13 ± 3.4
	Glutamate metabolism	0 ± 0.2	0 ± 0
	Urea cycle	0 ± 0.2	0 ± 0
(ii) Observed number of shared 'Reaction Direction Combinations'.
		Total number of shared reactions between the two intact community experiments			Number of conserved reactions between two studies
Cell type	Recon2 subsystem	Total*	Repaired	Unrepaired	Total*	w/ P. copri	w/o P. copri
Crypt stem cells	Fatty acid oxidation	340	334	6	101	101	0
	Glutamate metabolism	1	0	1	0	0	0
	Urea cycle	6	5	1	0	0	0
Proliferating TA/Stem cells	Fatty acid oxidation	327	327	0	171	171	0
	Glutamate metabolism	3	2	1	0	0	0
	Urea cycle	2	0	2	0	0	0
Villus base enterocytes	Fatty acid oxidation	357	357	0	275	275	0
	Glutamate metabolism	7	7	0	2	2	0
	Urea cycle	11	11	0	9	9	0
Mid villus enterocytes	Fatty acid oxidation	374	372	2	47	47	0
	Glutamate metabolism	5	4	1	2	2	0
	Urea cycle	10	9	1	8	7	1
Villus tip enterocytes	Fatty acid oxidation	361	357	4	0	0	0
	Glutamate metabolism	6	4	2	0	0	0
	Urea cycle	9	7	2	0	0	0
* number exceed the mean expected number generated from random sampling.

## Sheet: Dataset S3E
Dataset S3. snRNA-Seq dataset generated from the jejunums of gnotobiotic mice colonized with fecal microbiome samples obtained from two donors in the MDCF-2 clinical trial
(E) Epithelial tight junction interactions in the top 10% prioritization score identified by MultiNicheNet analysis
(i) Donor 1 Duodenum
Contrast	Sender	Receiver	Ligand	Receptor	Change Direction	Ligand log2 fold differnece	Scaled Ligand log2 fold difference	Receptor log2 fold differnece	Scaled Receptor log2 fold difference	Ligand activity	Max scaled ligand activity	Prioritizatio score
Repaired vs Unrepaired	Mid villus enterocytes	Enteroendocrine cell	Jam2	Itga4	Up	0.517	0.85288	0.495	0.865814	7.11646e-05	0.40452	0.814568
			Jam2	Itga3	Up	0.517	0.85288	0.331	0.777222	7.11646e-05	0.40452	0.752529
	Villus tip enterocyte		Jam2	Itga4	Up	0.354	0.77414	0.495	0.865814	7.11646e-05	0.40452	0.750826
	Mid villus enterocytes	Viillus base enterocyte	Jam2	Itga3	Up	0.517	0.85288	-0.0101	0.490862	0.00088044	0.360616	0.761005
			Jam2	Jam2	Up	0.517	0.85288	1.08	0.980185	0.00088044	0.360616	0.760699
	Enteroendocrine K cell	Mid villus enterocytes	Cd44	Cldn7	Up	0.59	0.876088	0.308	0.759715	0.00476501	0.577635	0.820715
	Viillus base enterocyte		Jam2	Jam2	Up	1.08	0.969747	0.517	0.875818	0.00334915	0.49022	0.785263
	Mid villus enterocytes		Jam2	Jam2	Up	0.517	0.85288	0.517	0.875818	0.00334915	0.49022	0.863464
			Jam3	Jam2	Up	0.633	0.890489	0.517	0.875818	0.00460973	0.538292	0.786809
			Jam2	Jam3	Up	0.517	0.85288	0.633	0.914005	0.00334915	0.49022	0.778295
			Jam3	Itgb2l	Up	0.633	0.890489	0.353	0.790112	0.00460973	0.538292	0.767919
			Jam3	Jam3	Up	0.633	0.890489	0.633	0.914005	0.00460973	0.538292	0.762246
			Jam2	Itga3	Up	0.517	0.85288	-0.0883	0.411793	0.00334915	0.49022	0.755959
	Villus tip enterocyte		Jam2	Jam2	Up	0.354	0.77414	0.517	0.875818	0.00334915	0.49022	0.799722
	Enteroendocrine K cell	Villus tip enterocyte	Cd44	Cldn7	Up	0.59	0.876088	0.217	0.689977	0.00348782	0.543587	0.845617
			Cd44	Epcam	Up	0.59	0.876088	0.0271	0.525683	0.00348782	0.543587	0.808024
	Mid villus enterocytes		Jam2	Jam2	Up	0.517	0.85288	0.354	0.790977	0.00529104	0.571298	0.813884
			Jam2	Itga3	Up	0.517	0.85288	-0.00949	0.491728	0.00529104	0.571298	0.803467
			Jam3	Itgb2l	Up	0.633	0.890489	0.348	0.785975	0.0051386	0.550969	0.784191
			Jam2	Itgav	Up	0.517	0.85288	-0.144	0.367353	0.00529104	0.571298	0.760897
			Jam3	Jam2	Up	0.633	0.890489	0.354	0.790977	0.0051386	0.550969	0.755096
	Villus tip enterocyte		Jam2	Jam2	Up	0.354	0.77414	0.354	0.790977	0.00529104	0.571298	0.780445
	Goblet cell		F11r	Itgb2l	Up	-0.0553	0.449233	0.348	0.785975	0.00531549	0.574559	0.765997
	Enteroendocrine K cell	Goblet cell	Cd44	Cldn7	Up	0.59	0.876088	0.659	0.920354	0.0025135	0.412044	0.825993
	Viillus base enterocyte		Cldn2	Cldn3	Up	0.385	0.791442	1.7	0.996537	0.00551161	0.503422	0.776656
	Mid villus enterocytes		Jam3	Itgb2l	Up	0.633	0.890489	0.677	0.925644	0.00440743	0.450489	0.760089
			Jam2	Itga3	Up	0.517	0.85288	-0.00276	0.497884	0.00258494	0.412418	0.752378
	Villus tip enterocyte		Epcam	Cldn7	Up	0.0271	0.52528	0.659	0.920354	0.00510918	0.48413	0.780374
			Crb3	Lin7c	Up	-0.0264	0.476067	0.399	0.818488	0.00296109	0.458362	0.777635
	Goblet cell		Crb3	Lin7c	Up	-0.0212	0.479901	0.399	0.818488	0.00296109	0.458362	0.773277
			F11r	F11r	Up	0.794	0.931517	-0.0553	0.445941	0.00315243	0.401576	0.7507
Unepaired vs repaired	Goblet cell	Crypt stem cell	Ocln	Cldn2	Up	0.439	0.818898	0.541	0.884956	0.0016617	0.367465	0.812392
	Tuft cell	Viillus base enterocyte	L1cam	Ezr	Up	0.427	0.813821	0.371	0.799923	3.25573e-05	0.342656	0.77824
	Crypt stem cell	Mid villus enterocytes	Crb3	Patj	Up	0.35	0.771032	0.239	0.708253	0.00253361	0.531733	0.784648
	Mid villus enterocytes	Villus tip enterocyte	Ezr	Slc9a1	Up	0.473	0.834749	0.164	0.651597	0.00430798	0.444433	0.77604
	Villus tip enterocyte		Ezr	Slc9a1	Up	0.449	0.82242	0.164	0.651597	0.00430798	0.444433	0.792633
	Goblet cell		F11r	F11r	Up	0.0553	0.550974	0.282	0.739419	0.00364224	0.574559	0.792174
			Crb3	Patj	Up	0.0212	0.520307	0.301	0.755098	0.00413521	0.459937	0.777257
	Villus tip enterocyte	Goblet cell	F11r	F11r	Up	0.282	0.724617	0.0553	0.554252	-0.00011855	0.505871	0.777827
	Mid villus enterocytes		Ezr	Slc9a1	Up	0.473	0.834749	0.0533	0.552616	-9.41631e-05	0.413506	0.772735
(ii) Donor 1 Jejunum
Contrast	Sender	Receiver	Ligand	receptor	Change Direction	Ligand log2 fold differnece	Scaled Ligand log2 fold difference	Receptor log2 fold differnece	Scaled Receptor log2 fold difference	Ligand activity	Max scaled ligand activity	Prioritizatio score
Repaired vs Unrepaired	Proliferating transit-amplifying and stem cell	Viillus base enterocyte	Cldn2	Cldn3	Up	0.567	0.889295	0.078	0.587318	0.00667665	0.677	0.735146
	Villus tip enterocyte	Villus tip enterocyte	F11r	Itgb2l	Up	0.0242	0.524653	0.0894	0.599805	0.0152499	0.585412	0.774962
			F11r	F11r	Up	0.0242	0.524653	0.0242	0.527276	0.0152499	0.585412	0.757468
	Goblet cell		F11r	F11r	Up	0.481	0.860236	0.0242	0.527276	0.0105069	0.414831	0.789991
	Tuft cell		Cd300lf	Igsf5	Up	0.151	0.645294	0.351	0.826957	0.0123723	0.474478	0.82248
	Villus tip enterocyte	Goblet cell	F11r	Itgb2l	Up	0.0242	0.524653	0.287	0.780818	0.0046847	0.49953	0.742234
Unepaired vs repaired	Crypt stem cell	Crypt stem cell	F11r	F11r	Up	0.459	0.849738	0.459	0.876993	0.00145456	0.421704	0.788933
	Enteroendocrine S cell		Crb3	Lin7c	Up	0.934	0.960161	0.251	0.755845	0.00165172	0.445822	0.786478
	Mid villus enterocytes		Crb3	Lin7c	Up	0.317	0.774372	0.251	0.755845	0.00165172	0.445822	0.780364
	Goblet cell		Crb3	Lin7c	Up	0.409	0.824428	0.251	0.755845	0.00165172	0.445822	0.78964
	Villus tip enterocyte	Enteroendocrine cell	Jam2	F11r	Up	1.03	0.967848	0.473	0.884254	0.0023378	0.49403	0.784958
	Mid villus enterocytes	Viillus base enterocyte	Crb3	Lin7c	Up	0.317	0.774372	0.079	0.58909	0.0119156	0.611589	0.794891
	Viillus base enterocyte	Mid villus enterocytes	F11r	F11r	Up	0.533	0.879453	0.38	0.843429	0.0145701	0.548726	0.788374
	Villus tip enterocyte		Jam2	Itga3	Up	1.03	0.967848	-0.0362	0.458732	0.014176	0.517563	0.791855
	Enteroendocrine S cell	Villus tip enterocyte	Cd44	Epcam	Up	0.0158	0.515561	0.161	0.671006	0.00926791	0.62865	0.79415
			Crb3	Lin7c	Up	0.934	0.960161	0.0997	0.611583	0.00734026	0.442509	0.781766
	Villus tip enterocyte		Jam2	Itga3	Up	1.03	0.967848	-0.129	0.361583	0.00933547	0.635174	0.791268
	Goblet cell		Jam2	Jam2	Up	0.739	0.929415	1.03	0.981137	0.00933547	0.635174	0.790516
			Crb3	Lin7c	Up	0.409	0.824428	0.0997	0.611583	0.00734026	0.442509	0.784929
	Viillus base enterocyte	Goblet cell	Crb3	Lin7c	Up	0.361	0.797994	0.378	0.841835	0.00044793	0.492414	0.780531
	Villus tip enterocyte		Sdc2	Ezr	Up	1.29	0.985096	0.491	0.892579	7.49745e-06	0.405575	0.791244
(iii) Donor 1 Ileum
Contrast	Sender	Receiver	Ligand	receptor	Change Direction	Ligand log2 fold differnece	Scaled Ligand log2 fold difference	Receptor log2 fold differnece	Scaled Receptor log2 fold difference	Ligand activity	Max scaled ligand activity	Prioritizatio score
Repaired vs Unrepaired	Mid villus enterocytes	Enteroendocrine cell	Jam2	Itga4	Up	0.225	0.695589	0.244	0.723861	-0.000341546	0.445513	0.749305
	Viillus base enterocyte	Viillus base enterocyte	Cldn2	Cldn3	Up	0.15	0.637777	0.279	0.746919	0.00689613	0.588681	0.786389
	Paneth cell		Cldn2	Cldn3	Up	-0.327	0.241255	0.279	0.746919	0.00689613	0.588681	0.717455
			Sdc2	Ezr	Up	1.65	0.990089	-0.0451	0.45211	0.0138205	1.001	0.703768
	Proliferating transit-amplifying and stem cell		Cldn2	Cldn3	Up	0.159	0.643995	0.279	0.746919	0.00689613	0.588681	0.802442
			Sdc2	Ezr	Up	0.635	0.884765	-0.0451	0.45211	0.0138205	1.001	0.699295
	Tuft cell		Msn	Slc9a1	Up	0.481	0.829188	0.193	0.68764	0.00428828	0.537674	0.757335
	Viillus base enterocyte	Mid villus enterocytes	Cldn2	Cldn3	Up	0.15	0.637777	0.13	0.632001	0.00390846	0.645783	0.708746
	Mid villus enterocytes		Jam2	Jam2	Up	0.225	0.695589	0.225	0.710792	0.00370685	0.623544	0.753489
	Villus tip enterocyte		Sdc2	Ezr	Up	2.73	0.998834	-0.199	0.306945	0.00419514	0.677405	0.744209
			F11r	Itgb2l	Up	-0.226	0.304023	0.519	0.862117	0.00188038	0.51679	0.72237
	Mid villus enterocytes	Villus tip enterocyte	Jam2	Itgav	Up	0.225	0.695589	0.419	0.822722	-0.00634742	0.618311	0.811296
	Villus tip enterocyte		F11r	Itgb2l	Up	-0.226	0.304023	0.936	0.952016	-0.00889725	0.6098	0.767515
			Sdc2	Ezr	Up	2.73	0.998834	-0.616	0.10801	-0.00714689	0.53291	0.705911
	Goblet cell		F11r	F11r	Up	1.27	0.977458	-0.226	0.288835	-0.00770344	0.473459	0.740387
			F11r	Itgb2l	Up	-0.0228	0.477847	0.936	0.952016	-0.00889725	0.6098	0.730217
			Jam2	Itgav	Up	0.202	0.67878	0.419	0.822722	-0.00634742	0.618311	0.694054
	Tuft cell		F11r	Itgb2l	Up	-0.136	0.375049	0.936	0.952016	-0.00889725	0.6098	0.699204
	Viillus base enterocyte	Goblet cell	Cldn2	Cldn3	Up	0.15	0.637777	0.232	0.716113	0.00106075	0.510214	0.747282
	Proliferating transit-amplifying and stem cell		Cldn2	Cldn3	Up	0.159	0.643995	0.232	0.716113	0.00106075	0.510214	0.763334
	Tuft cell		Msn	Slc9a1	Up	0.481	0.829188	0.129	0.630601	-0.000672382	0.459241	0.752364
	Viillus base enterocyte	Paneth cell	Cldn2	Cldn3	Up	0.15	0.637777	0.0473	0.550131	0.000118373	0.50034	0.702038
	Proliferating transit-amplifying and stem cell		Cldn2	Cldn3	Up	0.159	0.643995	0.0473	0.550131	0.000118373	0.50034	0.71809
	Enteroendocrine cell	Proliferating transit-amplifying and stem cell	Ezr	Slc9a1	Up	-0.0666	0.436067	0.158	0.659541	0.00586343	1.001	0.707584
	Viillus base enterocyte		Cldn2	Cldn3	Up	0.15	0.637777	0.295	0.757095	0.00664253	0.563045	0.739073
	Viillus base enterocyte		Ezr	Slc9a1	Up	-0.0451	0.456957	0.158	0.659541	0.00586343	1.001	0.707565
	Proliferating transit-amplifying and stem cell		Cldn2	Cldn3	Up	0.159	0.643995	0.295	0.757095	0.00664253	0.563045	0.755125
	Tuft cell		Msn	Slc9a1	Up	0.481	0.829188	0.158	0.659541	0.0048173	0.521637	0.785504
Unepaired vs repaired	Enteroendocrine cell	Enteroendocrine cell	Crb3	Lin7c	Up	0.415	0.799164	0.455	0.837659	0.00308467	0.440822	0.738346
	Viillus base enterocyte		Crb3	Lin7c	Up	0.173	0.654003	0.455	0.837659	0.00308467	0.440822	0.754593
	Mid villus enterocytes		Crb3	Lin7c	Up	0.135	0.624368	0.455	0.837659	0.00308467	0.440822	0.759987
	Villus tip enterocyte		Crb3	Lin7c	Up	0.299	0.741353	0.455	0.837659	0.00308467	0.440822	0.823117
			Jam2	Itga3	Up	0.827	0.926934	0.441	0.830657	0.00359942	0.445513	0.766246
			Jam2	Itgb1	Up	0.827	0.926934	0.0436	0.546583	0.00359942	0.445513	0.759399
	Paneth cell		Crb3	Lin7c	Up	0.609	0.87738	0.455	0.837659	0.00308467	0.440822	0.789202
	Tuft cell		Crb3	Lin7c	Up	0.594	0.872911	0.455	0.837659	0.00308467	0.440822	0.760946
	Enteroendocrine cell	Mid villus enterocytes	L1cam	Ezr	Up	0.564	0.86028	0.199	0.693241	0.0228231	0.790183	0.772971
	Villus tip enterocyte		Crb3	Patj	Up	0.299	0.741353	0.0879	0.590833	0.018459	0.592715	0.784404
			Jam2	Itgb1	Up	0.827	0.926934	0.353	0.790329	0.0181857	0.623544	0.779004
			Crb3	Lin7c	Up	0.299	0.741353	0.143	0.646565	0.018459	0.592715	0.772035
			Jam2	F11r	Up	0.827	0.926934	0.193	0.68764	0.0181857	0.623544	0.76663
	Goblet cell		L1cam	Ezr	Up	0.363	0.773513	0.199	0.693241	0.0228231	0.790183	0.778579
	Enteroendocrine cell	Villus tip enterocyte	L1cam	Ezr	Up	0.564	0.86028	0.616	0.892177	0.0528592	0.626858	0.810132
	Mid villus enterocytes		F11r	Jam2	Up	0.193	0.670132	0.827	0.93624	0.0522634	0.6098	0.76338
	Villus tip enterocyte		Jam2	Jam2	Up	0.827	0.926934	0.827	0.93624	0.0469138	0.618311	0.890891
			F11r	Jam2	Up	0.226	0.696172	0.827	0.93624	0.0522634	0.6098	0.862059
			Jam2	Itgb1	Up	0.827	0.926934	0.474	0.847181	0.0469138	0.618311	0.811568
			Jam2	Itga3	Up	0.827	0.926934	0.132	0.633962	0.0469138	0.618311	0.786931
			Cd44	Epcam	Up	2.34	0.996696	0.0293	0.5323	0.0508736	0.570003	0.766411
			Cd44	Cldn7	Up	2.34	0.996696	0.00411	0.505041	0.0508736	0.570003	0.7612
	Goblet cell		L1cam	Ezr	Up	0.363	0.773513	0.616	0.892177	0.0528592	0.626858	0.815741
	Tuft cell		F11r	Jam2	Up	0.136	0.625146	0.827	0.93624	0.0522634	0.6098	0.757907
	Villus tip enterocyte	Goblet cell	Crb3	Lin7c	Up	0.299	0.741353	0.135	0.637603	0.0108759	0.649097	0.785998
			Jam2	Itgb1	Up	0.827	0.926934	0.103	0.606143	0.00554881	0.439183	0.741473
	Paneth cell		Crb3	Lin7c	Up	0.609	0.87738	0.135	0.637603	0.0108759	0.649097	0.752083
(iv) Donor 2 Duodenum
Contrast	Sender	Receiver	Ligand	receptor	Change Direction	Ligand log2 fold differnece	Scaled Ligand log2 fold difference	Receptor log2 fold differnece	Scaled Receptor log2 fold difference	Ligand activity	Max scaled ligand activity	Prioritizatio score
Repaired vs Unrepaired	Mid villus enterocytes	Viillus base enterocyte	F11r	F11r	Up	1.27	0.975354	-0.00545	0.492308	0.000614643	0.525447	0.771145
	Goblet cell		F11r	Itgb2l	Up	0.285	0.749272	0.213	0.707101	0.0012497	0.397539	0.769106
	Goblet cell	Mid villus enterocytes	F11r	Itgb2l	Up	0.285	0.749272	0.113	0.614497	0.00712735	0.623059	0.821435
	Enteroendocrine cell	Villus tip enterocyte	Crb3	Lin7c	Up	0.581	0.883527	0.248	0.737771	0.00852873	0.540671	0.803112
	Goblet cell		Crb3	Lin7c	Up	0.213	0.697483	0.248	0.737771	0.00852873	0.540671	0.809963
			F11r	Itgb2l	Up	0.285	0.749272	0.0271	0.529783	0.00813604	0.500831	0.788284
	Enteroendocrine cell	Goblet cell	Crb3	Lin7c	Up	0.581	0.883527	0.355	0.813018	0.00286412	0.34427	0.79321
	Viillus base enterocyte		F11r	F11r	Up	0.871	0.941868	0.285	0.76568	0.00499371	0.506681	0.838121
			Cldn2	Cldn3	Up	-0.045	0.452579	1.5	0.993787	0.00387466	0.421338	0.774889
	Mid villus enterocytes		F11r	F11r	Up	1.27	0.975354	0.285	0.76568	0.00499371	0.506681	0.873605
	Villus tip enterocyte		F11r	F11r	Up	1.06	0.962458	0.285	0.76568	0.00499371	0.506681	0.827836
	Goblet cell		F11r	F11r	Up	0.285	0.749272	0.285	0.76568	0.00364721	0.403992	0.820292
			F11r	F11r	Up	0.172	0.666077	0.285	0.76568	0.00499371	0.506681	0.811921
			Epcam	Cldn7	Up	0.266	0.739497	0.742	0.934911	0.00296294	0.351807	0.810485
			Crb3	Lin7c	Up	0.213	0.697483	0.355	0.813018	0.00286412	0.34427	0.800062
	Proliferating transit-amplifying and stem cell		F11r	F11r	Up	0.356	0.793885	0.285	0.76568	0.00499371	0.506681	0.794608
			Epcam	Cldn7	Up	0.209	0.693844	0.742	0.934911	0.00296294	0.351807	0.790844
			Crb3	Lin7c	Up	0.447	0.835691	0.355	0.813018	0.00286412	0.34427	0.78834
	Tuft cell		F11r	F11r	Up	1.22	0.972546	0.285	0.76568	0.00499371	0.506681	0.857464
Unepaired vs repaired	Enteroendocrine cell	Mid villus enterocytes	Cd44	Epcam	Up	1.33	0.979201	0.119	0.620118	0.00390501	0.427714	0.769875
			Sdc2	Ezr	Up	0.328	0.777246	0.498	0.873274	0.0030153	0.449409	0.765975
	Mid villus enterocytes		Crb3	Patj	Up	0.0301	0.53515	0.258	0.747041	0.00310053	0.620593	0.764096
	Villus tip enterocyte		F11r	F11r	Up	0.333	0.780366	0.128	0.629191	0.00436377	0.623059	0.801471
			S100a10	Cftr	Up	0.0604	0.561876	0.393	0.833531	0.00212701	0.452781	0.776941
			F11r	Itgb2l	Up	0.333	0.780366	-0.113	0.3857	0.00436377	0.623059	0.774336
	Enteroendocrine cell	Villus tip enterocyte	F11r	F11r	Up	0.0979	0.59869	0.333	0.799704	0.00745992	0.500831	0.759405
			Sdc2	Ezr	Up	0.328	0.777246	0.493	0.871893	0.00569532	0.360174	0.759357
	Villus tip enterocyte		F11r	Itgb2l	Up	0.333	0.780366	-0.0271	0.470414	0.00745992	0.500831	0.783559
			Cd44	Cldn7	Up	0.69	0.909422	0.0312	0.533136	0.00884464	0.553905	0.77958
	Villus tip enterocyte	Goblet cell	F11r	Itgb2l	Up	0.333	0.780366	0.0261	0.528994	0.00121048	0.403992	0.761124
	Proliferating transit-amplifying and stem cell		Ocln	Cldn2	Up	0.248	0.724522	0.348	0.809566	3.83148e-05	0.388139	0.768092
(v) Donor 2 Jejunum
Contrast	Sender	Receiver	Ligand	receptor	Change Direction	Ligand log2 fold differnece	Scaled Ligand log2 fold difference	Receptor log2 fold differnece	Scaled Receptor log2 fold difference	Ligand activity	Max scaled ligand activity	Prioritizatio score
Repaired vs Unrepaired	Crypt stem cell	Crypt stem cell	Cldn2	Cldn3	Up	0.487	0.85923	0.531	0.899892	0.00557263	0.491612	0.765468
	Viillus base enterocyte		Cldn2	Cldn3	Up	0.604	0.898897	0.531	0.899892	0.00557263	0.491612	0.759639
	Proliferating transit-amplifying and stem cell		Cldn2	Cldn3	Up	0.337	0.785023	0.531	0.899892	0.00557263	0.491612	0.779221
	Tuft cell		Cd300lf	Igsf5	Up	0.251	0.729392	0.0702	0.581587	0.00225578	0.377625	0.745647
	Tuft cell	Enteroendocrine K cell	Cd300lf	Igsf5	Up	0.251	0.729392	0.172	0.683141	-4.10017e-05	0.337997	0.732252
	Tuft cell	Viillus base enterocyte	Cd300lf	Igsf5	Up	0.251	0.729392	0.0986	0.608963	0.0042086	0.265251	0.744417
	Tuft cell	Mid villus enterocytes	Cd300lf	Igsf5	Up	0.251	0.729392	0.187	0.695519	0.00355592	0.354582	0.779412
	Enteroendocrine cell	Villus tip enterocyte	Cd44	Cldn7	Up	0.919	0.955108	-0.238	0.262378	0.000952969	0.89493	0.771161
			Cd44	Epcam	Up	0.919	0.955108	-0.242	0.257318	0.000952969	0.89493	0.763548
	Villus tip enterocyte		F11r	F11r	Up	0.0504	0.552825	0.0504	0.558547	0.00115922	0.293157	0.716847
	Goblet cell		Crb3	Lin7c	Up	-0.0867	0.412539	0.0954	0.60571	0.00220367	0.926292	0.754589
	Tuft cell		Cd300lf	Igsf5	Up	0.251	0.729392	0.191	0.699494	0.000933281	0.274967	0.784359
	Crypt stem cell	Goblet cell	Cldn2	Cldn3	Up	0.487	0.85923	0.31	0.798699	0.00071607	0.348014	0.737613
	Viillus base enterocyte		Cldn2	Cldn3	Up	0.604	0.898897	0.31	0.798699	0.00071607	0.348014	0.731784
	Proliferating transit-amplifying and stem cell		Cldn2	Cldn3	Up	0.337	0.785023	0.31	0.798699	0.00071607	0.348014	0.751366
	Tuft cell		Cd300lf	Igsf5	Up	0.251	0.729392	0.139	0.648356	1.20011e-05	0.517263	0.79254
	Crypt stem cell	Proliferating transit-amplifying and stem cell	Ocln	Cldn2	Up	0.0991	0.599555	0.337	0.813787	0.000783889	0.423076	0.722816
Unepaired vs repaired	Enteroendocrine cell	Crypt stem cell	Epcam	Cldn7	Up	0.308	0.769253	0.5	0.889953	0.0110552	0.785101	0.791773
	Viillus base enterocyte		Epcam	Cldn7	Up	0.143	0.639512	0.5	0.889953	0.0110552	0.785101	0.770894
	Goblet cell		Epcam	Cldn7	Up	0.232	0.713719	0.5	0.889953	0.0110552	0.785101	0.79221
	Paneth		Epcam	Cldn7	Up	0.235	0.715944	0.5	0.889953	0.0110552	0.785101	0.785873
	Viillus base enterocyte	Mid villus enterocytes	F11r	Itgb2l	Up	0.197	0.685759	0.329	0.809089	0.00697589	0.467874	0.795481
	Mid villus enterocytes		Jam2	Jam2	Up	0.37	0.805631	0.37	0.833213	0.00743209	0.530418	0.783102
	Enteroendocrine K cell	Villus tip enterocyte	Sdc2	Ezr	Up	0.146	0.641157	0.35	0.821558	0.00966853	0.34109	0.776104
	Mid villus enterocytes		Crb3	Lin7c	Up	0.353	0.794892	-0.0954	0.394471	0.0322804	0.926292	0.793164
	Villus tip enterocyte		Epcam	Cldn7	Up	0.242	0.721749	0.238	0.737803	0.00616873	0.250515	0.777035
			Jam2	Itgav	Up	0.738	0.926954	0.144	0.653415	0.0132047	0.432608	0.776527
			Jam2	Itgb1	Up	0.738	0.926954	0.158	0.668142	0.0132047	0.432608	0.775227
	Goblet cell		Crb3	Patj	Up	0.0867	0.587655	0.0643	0.573997	0.0322804	0.926292	0.793591
	Enteroendocrine cell	Proliferating transit-amplifying and stem cell	S100a10	Cftr	Up	0.673	0.915054	0.275	0.77566	0.000114763	0.268207	0.771877
	Viillus base enterocyte		S100a10	Cftr	Up	0.458	0.846556	0.275	0.77566	0.000114763	0.268207	0.778189
	Proliferating transit-amplifying and stem cell	Tuft cell	Jam3	Itgb2l	Up	0.917	0.954915	0.319	0.802313	0.000209906	0.35196	0.796
(vi) Donor 2 Ileum
Contrast	Sender	Receiver	Ligand	receptor	Change Direction	Ligand log2 fold differnece	Scaled Ligand log2 fold difference	Receptor log2 fold differnece	Scaled Receptor log2 fold difference	Ligand activity	Max scaled ligand activity	Prioritizatio score
Repaired vs Unrepaired	Crypt stem cell	Crypt stem cell	Ocln	Cldn2	Up	0.164	0.601832	1.17	0.933311	-0.00742711	0.599593	0.798142
			Cldn2	Cldn3	Up	1.17	0.921336	-0.00372	0.497461	-0.00750351	0.59331	0.764626
	Viillus base enterocyte		Jam2	Itgb1	Up	0.798	0.851203	0.458	0.770142	-0.00614584	0.704967	0.779123
			Ocln	Cldn2	Up	-0.00445	0.497306	1.17	0.933311	-0.00742711	0.599593	0.77339
	Goblet cell		Jam2	Itgb1	Up	1.21	0.926185	0.458	0.770142	-0.00614584	0.704967	0.795556
	Paneth		Ocln	Cldn2	Up	0.235	0.636135	1.17	0.933311	-0.00742711	0.599593	0.789636
	Proliferating transit-amplifying and stem cell		Jam3	Itgb1	Up	1.87	0.975036	0.458	0.770142	-0.00823683	0.541918	0.786105
	Viillus base enterocyte	Enteroendocrine cell	Jam2	Itga4	Up	0.798	0.851203	1.41	0.952183	-0.00209334	0.521087	0.773356
	Mid villus enterocytes		Jam2	Itga4	Up	0.825	0.859555	1.41	0.952183	-0.00209334	0.521087	0.871559
			Jam2	Itgb1	Up	0.825	0.859555	0.403	0.748731	-0.00209334	0.521087	0.819641
	Villus tip enterocyte		Jam2	Itga4	Up	0.0854	0.551275	1.41	0.952183	-0.00209334	0.521087	0.817599
			Jam2	Itgb1	Up	0.0854	0.551275	0.403	0.748731	-0.00209334	0.521087	0.765681
	Goblet cell		Jam2	Itga4	Up	1.21	0.926185	1.41	0.952183	-0.00209334	0.521087	0.789789
	Crypt stem cell	Viillus base enterocyte	Cldn2	Cldn3	Up	1.17	0.921336	0.21	0.643788	-0.0132818	0.580506	0.820246
			Ocln	Cldn2	Up	0.164	0.601832	0.743	0.857651	-0.0124405	0.619205	0.762787
	Viillus base enterocyte		Cldn2	Cldn3	Up	0.743	0.837823	0.21	0.643788	-0.0132818	0.580506	0.779901
	Mid villus enterocytes		Jam2	Jam2	Up	0.825	0.859555	0.798	0.871615	-0.0105892	0.704356	0.789867
			Jam2	Itga3	Up	0.825	0.859555	-0.16	0.388964	-0.0105892	0.704356	0.784512
			Jam2	Itgb1	Up	0.825	0.859555	0.0361	0.524543	-0.0105892	0.704356	0.783818
	Viillus base enterocyte	Mid villus enterocytes	Jam2	Jam2	Up	0.798	0.851203	0.825	0.877285	0.00350359	0.779681	0.803321
	Mid villus enterocytes	Mid villus enterocytes	Jam2	Jam2	Up	0.825	0.859555	0.825	0.877285	0.00350359	0.779681	0.901524
			Jam2	Itga3	Up	0.825	0.859555	-0.166	0.384902	0.00350359	0.779681	0.788867
	Villus tip enterocyte		Jam2	Jam2	Up	0.0854	0.551275	0.825	0.877285	0.00350359	0.779681	0.847564
			Epcam	Cldn7	Up	0.282	0.659932	0.329	0.714286	0.00306253	0.728481	0.789739
	Goblet cell		Jam2	Jam2	Up	1.21	0.926185	0.825	0.877285	0.00350359	0.779681	0.819754
	Mid villus enterocytes	Villus tip enterocyte	Jam2	Jam2	Up	0.825	0.859555	0.0854	0.56085	0.00325358	0.827114	0.85426
			Jam2	Itga3	Up	0.825	0.859555	-0.047	0.467502	0.00325358	0.827114	0.817048
			Jam2	F11r	Up	0.825	0.859555	-0.357	0.271496	0.00325358	0.827114	0.769142
	Villus tip enterocyte		Jam2	Jam2	Up	0.0854	0.551275	0.0854	0.56085	0.00325358	0.827114	0.8003
			Epcam	Cldn7	Up	0.282	0.659932	0.332	0.715809	-0.00146528	0.314225	0.771676
			Jam2	Itga3	Up	0.0854	0.551275	-0.047	0.467502	0.00325358	0.827114	0.763088
	Goblet cell		Jam2	Jam2	Up	1.21	0.926185	0.0854	0.56085	0.00325358	0.827114	0.772489
	Crypt stem cell	Goblet cell	Cldn2	Cldn3	Up	1.17	0.921336	0.0526	0.537576	-0.011376	0.660002	0.825864
	Viillus base enterocyte		Cldn2	Cldn3	Up	0.743	0.837823	0.0526	0.537576	-0.011376	0.660002	0.785519
	Mid villus enterocytes		Jam2	Jam2	Up	0.825	0.859555	1.21	0.936696	-0.0113833	0.659526	0.797001
			Jam2	Itga3	Up	0.825	0.859555	-0.0104	0.493653	-0.0113833	0.659526	0.774512
			Jam2	Itgb1	Up	0.825	0.859555	0.00139	0.500508	-0.0113833	0.659526	0.764807
	Goblet cell		Jam2	Jam2	Up	1.21	0.926185	1.21	0.936696	-0.0113833	0.659526	0.775837
	Proliferating transit-amplifying and stem cell		Jam3	Itgb2l	Up	1.87	0.975036	0.782	0.867806	-0.0137553	0.644059	0.770884
			Cldn2	Cldn3	Up	0.336	0.686871	0.0526	0.537576	-0.011376	0.660002	0.768161
Unrepaired vs Repaired	Enteroendocrine cell	Crypt stem cell	Ezr	Slc9a1	Up	0.665	0.812051	0.477	0.777336	0.0205496	0.671978	0.769447
	Viillus base enterocyte		Ezr	Slc9a1	Up	0.348	0.693157	0.477	0.777336	0.0205496	0.671978	0.779748
	Goblet cell		Ezr	Slc9a1	Up	0.706	0.826419	0.477	0.777336	0.0205496	0.671978	0.819508
	Tuft cell		Ezr	Slc9a1	Up	0.873	0.87042	0.477	0.777336	0.0205496	0.671978	0.784183
	Crypt stem cell	Viillus base enterocyte	L1cam	Ezr	Up	0.787	0.84833	0.348	0.724357	0.03619	0.610364	0.765516
	Goblet cell		Ezr	Slc9a1	Up	0.706	0.826419	0.429	0.759056	0.0384052	0.675263	0.790264
	Proliferating transit-amplifying and stem cell		L1cam	Ezr	Up	0.713	0.829562	0.348	0.724357	0.03619	0.610364	0.767526
	Tuft cell		Cd300lf	Igsf5	Up	-0.00641	0.496049	0.457	0.769381	0.0311009	0.461266	0.766269
	Villus tip enterocyte	Mid villus enterocytes	F11r	F11r	Up	0.357	0.696121	0.24	0.662915	0.0317341	0.692791	0.788358
			Ezr	Slc9a1	Up	0.355	0.695043	0.617	0.822106	0.0316312	0.586233	0.786178
	Fibroblast		Sdc2	Ezr	Up	0.745	0.838182	0.298	0.699221	0.0333529	0.65653	0.816387
	Mid villus enterocytes	Villus tip enterocyte	F11r	F11r	Up	0.24	0.63847	0.357	0.728673	0.0513595	0.619136	0.775701
	Villus tip enterocyte		Jam2	Itgav	Up	-0.0854	0.448904	0.588	0.814235	0.0376987	0.827114	0.787148
			Ezr	Slc9a1	Up	0.355	0.695043	0.764	0.862475	0.0518154	0.602806	0.76715
	Goblet cell		F11r	F11r	Up	0.384	0.709411	0.357	0.728673	0.0513595	0.619136	0.809754
			Crb3	Patj	Up	0.27	0.654005	0.307	0.703707	0.0470358	0.46563	0.772255
	Paneth		L1cam	Ezr	Up	0.357	0.696121	0.355	0.727742	0.0512806	0.587457	0.784023
	Tuft cell		F11r	F11r	Up	0.687	0.819774	0.357	0.728673	0.0513595	0.619136	0.806472
	Crypt stem cell	Goblet cell	L1cam	Ezr	Up	0.787	0.84833	0.706	0.848426	0.0531484	0.682068	0.816881
	Enteroendocrine cell		Ezr	Slc9a1	Up	0.665	0.812051	0.548	0.803825	0.0540734	0.707254	0.77019
	Viillus base enterocyte		Ezr	Slc9a1	Up	0.348	0.693157	0.548	0.803825	0.0540734	0.707254	0.780491
	Villus tip enterocyte		F11r	F11r	Up	0.357	0.696121	0.384	0.741368	0.0512147	0.629417	0.810315
	Goblet cell		Ezr	Slc9a1	Up	0.706	0.826419	0.548	0.803825	0.0540734	0.707254	0.820251
			F11r	F11r	Up	0.384	0.709411	0.384	0.741368	0.0512147	0.629417	0.769888
	Proliferating transit-amplifying and stem cell		L1cam	Ezr	Up	0.713	0.829562	0.706	0.848426	0.0531484	0.682068	0.818891
	Tuft cell		Ezr	Slc9a1	Up	0.873	0.87042	0.548	0.803825	0.0540734	0.707254	0.784926
			L1cam	Ezr	Up	0.209	0.622486	0.706	0.848426	0.0531484	0.682068	0.782266
			F11r	F11r	Up	0.687	0.819774	0.384	0.741368	0.0512147	0.629417	0.766606
			Cd300lf	Igsf5	Up	-0.00641	0.496049	0.445	0.765911	0.0448024	0.45482	0.761888
	Goblet cell	Proliferating transit-amplifying and stem cell	Ezr	Slc9a1	Up	0.706	0.826419	0.212	0.644719	0.0268489	0.65316	0.793754
