# Supplementary material for: Using gnotobiotic mice to decipher effects of gut microbiome repair in undernourished children on tuft and goblet cell function
Source: Proc Natl Acad Sci U S A. 2025 Nov 25;122(48):e2523178122. doi: 10.1073/pnas.2523178122 (PMC12685025; doi:10.1073/pnas.2523178122)
Supplement: Supplementary file 5 — Dataset S04 (XLSX) [file pnas.2523178122.sd04.xlsx]

## Sheet: Dataset S4
Dataset S4. Tuft cell density
Segment	Donor	Condition	Mouse_ID	Number of Tuft cell per mm Tissue
Duodenum	Donor 1	Unrepaired	1	44.2929
			2	38.1325
			3	29.1678
			4	31.4364
			Mean ± SD	35.8 ± 6.8
		Repaired	1	28.8685
			2	25.8659
			3	18.9899
			4	17.8006
			Mean ± SD	22.9 ± 5.3
			Mann-Whitney U test P value	0.0151914
	Donor 2	Unrepaired	1	59.7138
			2	23.2046
			3	29.5803
			4	22.1
			Mean ± SD	33.6 ± 17.7
		Repaired	1	22.3182
			2	22.7219
			3	20.3203
			4	17.6284
			Mean ± SD	20.7 ± 2.3
			Mann-Whitney U test P value	0.0561756
Ileum	Donor 1	Unrepaired	1	68.3736
			2	28.2014
			3	28.3047
			Mean ± SD	41.6 ± 23.2
		Repaired	1	30.6452
			2	20.1529
			3	17.8719
			4	9.75736
			Mean ± SD	19.6 ± 8.6
			Mann-Whitney U test P value	0.107962
	Donor 2	Unrepaired	1	50.012
			2	20.9636
			3	22.7131
			4	22.0923
			Mean ± SD	28.9 ± 14.1
		Repaired	1	11.6649
			2	11.2108
			3	8.71784
			4	9.49993
			Mean ± SD	10.3 ± 1.4
			Mann-Whitney U test P value	0.0151914
Jejunum	Donor 1	Unrepaired	1	45.393
			2	43.0538
			3	29.6794
			4	48.098
			Mean ± SD	41.6 ± 8.2
		Repaired	1	22.2315
			2	22.6225
			3	33.8602
			4	11.7175
			Mean ± SD	22.6 ± 9.0
			Mann-Whitney U test P value	0.030301
	Donor 2	Unrepaired	1	68.6275
			2	30.0767
			3	24.9267
			4	28.4655
			Mean ± SD	38.0 ± 20.5
		Repaired	1	18.1635
			2	14.3927
			3	18.5318
			4	19.5197
			Mean ± SD	17.7 ± 2.2
			Mann-Whitney U test P value	0.0151914
Colon	Donor 1	Unrepaired	1	33.7766
			2	23.6052
			3	20
			Mean ± SD	25.8 ± 7.1
		Repaired	1	19.1847
			2	11.5839
			3	15.1899
			4	12
			Mean ± SD	14.5 ± 3.5
			Mann-Whitney U test P value	0.0151914
	Donor 2	Unrepaired	1	45.1852
			2	21.9298
			3	25.3521
			4	32.6772
			Mean ± SD	31.3 ± 10.3
		Repaired	1	10.2703
			2	11.1801
			3	5.34351
			4	5.54273
			Mean ± SD	20.7 ± 2.3
			Mann-Whitney U test P value	0.0561756
