# Supplementary material for: Using gnotobiotic mice to decipher effects of gut microbiome repair in undernourished children on tuft and goblet cell function
Source: Proc Natl Acad Sci U S A. 2025 Nov 25;122(48):e2523178122. doi: 10.1073/pnas.2523178122 (PMC12685025; doi:10.1073/pnas.2523178122)
Supplement: Supplementary file 6 — Dataset S05 (XLSX) [file pnas.2523178122.sd05.xlsx]

## Sheet: Dataset S5A
Dataset S5. Cecal microbial RNA-seq datasets generated from gnotobiotic mouse experiments involving intact uncultured microbiomes from two participants in the MDCF-2 clinical trial
(A) Sample metadata
(i) Human microbiome donor 1 (PID: P23C666)
Group	Mouse ID	Mouse sample ID	Number of raw reads	Index
Unrepaired	1	donor_PID_P23C666.unrepaired.postnatal_day_32.pup.m1.cecal_contents.microbialRNAseq	56485371	ATACATCACA-TCTCCATTGA
	2	donor_PID_P23C666.unrepaired.postnatal_day_32.pup.m2.cecal_contents.microbialRNAseq	55447120	TAGGTATGTT-CGAGACCAAG
	3	donor_PID_P23C666.unrepaired.postnatal_day_32.pup.m3.cecal_contents.microbialRNAseq	55178393	CACCTAGCAC-TGCTGGACAT
	4	donor_PID_P23C666.unrepaired.postnatal_day_32.pup.m4.cecal_contents.microbialRNAseq	58593091	TTCAAGTATG-GATGGTATCG
Repaired	1	donor_PID_P23C666.repaired.postnatal_day_32.pup.m1.cecal_contents.microbialRNAseq	55447879	TTAAGACAAG-GGCTTAATTG
	2	donor_PID_P23C666.repaired.postnatal_day_32.pup.m2.cecal_contents.microbialRNAseq	52894859	CACCTCTCTT-CTCGACTCCT
	3	donor_PID_P23C666.repaired.postnatal_day_32.pup.m3.cecal_contents.microbialRNAseq	54772590	TTCTCGTGCA-ATACACAGAG
	4	donor_PID_P23C666.repaired.postnatal_day_32.pup.m4.cecal_contents.microbialRNAseq	52051265	GCTAGGAAGT-TCTCGGACGA
(ii) Human microbiome donor 2 (PID: P27C666)
Group	Mouse ID	Mouse sample ID	Number of raw reads	Index
Unrepaired	1	donor_PID_P27C666.unrepaired.postnatal_day_32.pup.m1.cecal_contents.microbialRNAseq	50745901	TTAATAGCAC-ACCACGTCTG
	2	donor_PID_P27C666.unrepaired.postnatal_day_32.pup.m2.cecal_contents.microbialRNAseq	60027685	CATTCACGCT-GTTGTACTCA
	3	donor_PID_P27C666.unrepaired.postnatal_day_32.pup.m3.cecal_contents.microbialRNAseq	52636421	GGCACTAAGG-TCAGGTCAAC
	4	donor_PID_P27C666.unrepaired.postnatal_day_32.pup.m4.cecal_contents.microbialRNAseq	58154102	ATTCGGTACA-AGTCCGAGGA
Repaired	1	donor_PID_P27C666.repaired.postnatal_day_32.pup.m1.cecal_contents.microbialRNAseq	50801118	ACTAATCTCC-CACTTAATCT
	2	donor_PID_P27C666.repaired.postnatal_day_32.pup.m2.cecal_contents.microbialRNAseq	52462197	TGTGTTAGTA-TACTCTGTTA
	3	donor_PID_P27C666.repaired.postnatal_day_32.pup.m3.cecal_contents.microbialRNAseq	47694174	CAACGACCTA-GCGACTCGAT
	4	donor_PID_P27C666.repaired.postnatal_day_32.pup.m4.cecal_contents.microbialRNAseq	60124834	CGGTCGGCAT-CTAGGCAAGG

## Sheet: Dataset S5B
Dataset S5. Cecal microbial RNA-seq datasets generated from gnotobiotic mouse experiments involving intact uncultured microbiomes from two participants in the MDCF-2 clinical trial
(B) mcSEED annotation for transcripts subject to differential expression analysis and GSEA
(i) Donor 1
MAG	MAG_ID	Taxonomy	Transcript	mcSEED name	mcSEED role	mcSEED module 1	mcSEED module 2	mcSEED module 3
P01C555_maxbin.081.mod2	MAGBg0405	Alistipes onderdonkii	MBINE5FAAB18_00350	AlaDH	Alanine dehydrogenase (EC 1.4.1.1)	Amino acid metabolism	Alanine metabolism	Alanine degradation
			MBINE5FAAB18_00550	DeoC	Deoxyribose-phosphate aldolase (EC 4.1.2.4)	Carbohydrate utilization	Deoxyribose utilization	Deoxyribose catabolism
			MBINE5FAAB18_00890	ManA	Mannose-6-phosphate isomerase (EC 5.3.1.8)	Carbohydrate utilization	Mannose and Mannosides utilization	Mannose and Mannosides catabolism
			MBINE5FAAB18_00895	LnpB	N-acetylhexosamine 1-kinase (EC 2.7.1.162)	Carbohydrate utilization	N-Acetyl-Galactosamine and Galactosamine utilization	N-Acetyl-Galactosamine and Galactosamine catabolism
							Galacto-N-biose and lacto-N-biose utilization	Galacto-N-biose and lacto-N-biose catabolism
							HMO utilization	HMO catabolism
			MBINE5FAAB18_00905	NagB	Glucosamine-6-phosphate deaminase (EC 3.5.99.6)	Carbohydrate utilization	N-Acetylglucosamine and chitobiose utilization	N-Acetylglucosamine and chitobiose catabolism
							Sialic acid utilization; N-acetylmannosamine utilization	Sialic acid catabolism; N-acetylmannosamine catabolism
			MBINE5FAAB18_00910	NagB	Glucosamine-6-phosphate deaminase (EC 3.5.99.6)	Carbohydrate utilization	N-Acetylglucosamine and chitobiose utilization	N-Acetylglucosamine and chitobiose catabolism
							Sialic acid utilization; N-acetylmannosamine utilization	Sialic acid catabolism; N-acetylmannosamine catabolism
			MBINE5FAAB18_00940	GalK	Galactokinase (EC 2.7.1.6)	Carbohydrate utilization	Galactose utilization	Galactose catabolism
			MBINE5FAAB18_00950	AgaR	Transcriptional repressor of aga operon	Carbohydrate utilization	N-Acetyl-Galactosamine and Galactosamine utilization	N-Acetyl-Galactosamine and Galactosamine regulation
			MBINE5FAAB18_01070	RibE	Riboflavin synthase eubacterial/eukaryotic (EC 2.5.1.9)	Vitamins, cofactors and micronutrients metabolism	Riboflavin metabolism	Riboflavin biosynthesis
			MBINE5FAAB18_01295	PanC	Pantoate--beta-alanine ligase (EC 6.3.2.1)	Vitamins, cofactors and micronutrients metabolism	Coenzyme A metabolism	Coenzyme A biosynthesis
			MBINE5FAAB18_01300	PanD	Aspartate 1-decarboxylase (EC 4.1.1.11)	Vitamins, cofactors and micronutrients metabolism	Coenzyme A metabolism	Coenzyme A biosynthesis
			MBINE5FAAB18_01320	RibF	Riboflavin kinase (EC 2.7.1.26)	Vitamins, cofactors and micronutrients metabolism	Riboflavin metabolism	Riboflavin biosynthesis
			MBINE5FAAB18_01775	NadE	NAD synthetase (EC 6.3.1.5)	Vitamins, cofactors and micronutrients metabolism	NAD/NADP metabolism	NAD/NADP biosynthesis
			MBINE5FAAB18_01830	NadC	Quinolinate phosphoribosyltransferase [decarboxylating] (EC 2.4.2.19)	Vitamins, cofactors and micronutrients metabolism	NAD/NADP metabolism	NAD/NADP biosynthesis
			MBINE5FAAB18_01885	PurQ	Phosphoribosylformylglycinamidine synthase, glutamine amidotransferase subunit (EC 6.3.5.3)	Nucleotide metabolism	Nucleotide metabolism	Purine biosynthesis
				PurL	Phosphoribosylformylglycinamidine synthase, synthetase subunit (EC 6.3.5.3)	Nucleotide metabolism	Nucleotide metabolism	Purine biosynthesis
			MBINE5FAAB18_02090	HutH	Histidine ammonia-lyase (EC 4.3.1.3)	Amino acid metabolism	Histidine metabolism	Histidine degradation
			MBINE5FAAB18_02095	HutU	Urocanate hydratase (EC 4.2.1.49)	Amino acid metabolism	Histidine metabolism	Histidine degradation
			MBINE5FAAB18_02100	GluF	Glutamate formyltransferase	Amino acid metabolism	Histidine metabolism	Histidine degradation
			MBINE5FAAB18_02105	BtuB	Outer membrane vitamin B12 receptor BtuB	Vitamins, cofactors and micronutrients metabolism	Vitamin B12 metabolism	Cobalamin uptake
			MBINE5FAAB18_02475	qTGT	Queuine tRNA-ribosyltransferase (EC 2.4.2.29)	Vitamins, cofactors and micronutrients metabolism	Queuosine metabolism	Queuosine biosynthesis
			MBINE5FAAB18_02815	GuaA	GMP synthase [glutamine-hydrolyzing] (EC 6.3.5.2)	Nucleotide metabolism	Nucleotide metabolism	Purine biosynthesis
			MBINE5FAAB18_03440	AR	Alanine racemase (EC 5.1.1.1)	Amino acid metabolism	Alanine metabolism	Alanine degradation
			MBINE5FAAB18_04505	MetH	5-methyltetrahydrofolate--homocysteine methyltransferase (EC 2.1.1.13)	Amino acid metabolism	Methionine metabolism	Methionine biosynthesis
			MBINE5FAAB18_05805	PyrDc	Dihydroorotate dehydrogenase (NAD(+)), catalytic subunit (EC 1.3.1.14)	Nucleotide metabolism	Nucleotide metabolism	Pyrimidine biosynthesis
			MBINE5FAAB18_05815	CarB	Carbamoyl-phosphate synthase large chain (EC 6.3.5.5)	Nucleotide metabolism	Nucleotide metabolism	Pyrimidine biosynthesis
			MBINE5FAAB18_05830	AgaR	Transcriptional repressor of aga operon	Carbohydrate utilization	N-Acetyl-Galactosamine and Galactosamine utilization	N-Acetyl-Galactosamine and Galactosamine regulation
			MBINE5FAAB18_06005	KDSH	Periplasmic 3-ketodisaccharide hydrolase (EC 3.2.1.218)	Carbohydrate utilization	Trehalose utilization	Trehalose catabolism
			MBINE5FAAB18_06150	SdhA	Succinate dehydrogenase flavoprotein subunit (EC 1.3.5.1)	Fermentation	Succinate fermentation	Succinate production
			MBINE5FAAB18_06155	SdhB	Succinate dehydrogenase iron-sulfur protein (EC 1.3.5.1)	Fermentation	Succinate fermentation	Succinate production
			MBINE5FAAB18_06210	RbsK	Ribokinase (EC 2.7.1.15)	Carbohydrate utilization	Ribose utilization	Ribose catabolism
			MBINE5FAAB18_06640	CydA	Cytochrome d ubiquinol oxidase subunit I (EC 1.10.3.-)	Respiration	Microaerobic respiration	Cytochrome d ubiquinol oxidase
			MBINE5FAAB18_07000	Gdh1	NADP-specific glutamate dehydrogenase (EC 1.4.1.4)	Amino acid metabolism	Glutamate and glutamine metabolism	Glutamate biosynthesis
			MBINE5FAAB18_07100	PdxJ	Pyridoxine 5'-phosphate synthase (EC 2.6.99.2)	Vitamins, cofactors and micronutrients metabolism	Vitamin B6 metabolism	Pyridoxine and pyridoxal phosphate biosynthesis
			MBINE5FAAB18_07810	GcvP	Glycine dehydrogenase [decarboxylating] (glycine cleavage system P protein) (EC 1.4.4.2)	Amino acid metabolism	Glycine metabolism	Glycine degradation
			MBINE5FAAB18_07875	PdxA	4-hydroxythreonine-4-phosphate dehydrogenase (EC 1.1.1.262)	Vitamins, cofactors and micronutrients metabolism	Vitamin B6 metabolism	Pyridoxine and pyridoxal phosphate biosynthesis
			MBINE5FAAB18_08485	Kbl	2-amino-3-ketobutyrate coenzyme A ligase (EC 2.3.1.29)	Amino acid metabolism	Threonine metabolism	Threonine degradation
			MBINE5FAAB18_08575	IlvE	Branched-chain amino acid aminotransferase (EC 2.6.1.42)	Amino acid metabolism	Branched chain amino acids metabolism	Branched chain amino acids biosynthesis
			MBINE5FAAB18_08735	LipA1	Lipoyl synthase (EC 2.8.1.8)	Vitamins, cofactors and micronutrients metabolism	Lipoate metabolism	Lipoate biosynthesis
			MBINE5FAAB18_09745	TnaA	Tryptophanase (EC 4.1.99.1)	Amino acid metabolism	Tryptophan metabolism	Tryptophan degradation
			MBINE5FAAB18_09835	LysC	Aspartokinase (EC 2.7.2.4)	Amino acid metabolism	Lysine metabolism; Methionine metabolism; Threonine metabolism	Lysine biosynthesis; Methionine biosynthesis; Threonine biosynthesis
			MBINE5FAAB18_09845	DapD	2,3,4,5-tetrahydropyridine-2,6-dicarboxylate N-succinyltransferase (EC 2.3.1.117)	Amino acid metabolism	Lysine metabolism	Lysine biosynthesis
			MBINE5FAAB18_09875	Mdh	Malate dehydrogenase (EC 1.1.1.37)	Fermentation	Succinate fermentation	Succinate production
			MBINE5FAAB18_09920	CoaC	Phosphopantothenoylcysteine decarboxylase (EC 4.1.1.36)	Vitamins, cofactors and micronutrients metabolism	Coenzyme A metabolism	Coenzyme A biosynthesis
				CoaB	Phosphopantothenoylcysteine synthetase (EC 6.3.2.5)	Vitamins, cofactors and micronutrients metabolism	Coenzyme A metabolism	Coenzyme A biosynthesis
			MBINE5FAAB18_10185	LpxA	Acyl-[acyl-carrier-protein]--UDP-N-acetylglucosamine O-acyltransferase (EC 2.3.1.129)	Lipid A biosynthesis	Lipid A biosynthesis	Lipid A biosynthesis
			MBINE5FAAB18_10600	AroA	3-phosphoshikimate 1-carboxyvinyltransferase (EC 2.5.1.19)	Amino acid metabolism	Aromatic amino acids metabolism	Chorismate biosynthesis
			MBINE5FAAB18_10740	NadE	NAD synthetase (EC 6.3.1.5)	Vitamins, cofactors and micronutrients metabolism	NAD/NADP metabolism	NAD/NADP biosynthesis
			MBINE5FAAB18_10900	PyrG	CTP synthase (EC 6.3.4.2)	Nucleotide metabolism	Nucleotide metabolism	Pyrimidine biosynthesis
			MBINE5FAAB18_11455	MmdA	Methylmalonyl-CoA decarboxylase, alpha chain (EC 4.1.1.41)	Fermentation	Propionate fermentation	Propionate production
			MBINE5FAAB18_11860	LeuA	2-isopropylmalate synthase (EC 2.3.3.13)	Amino acid metabolism	Branched chain amino acids metabolism	Branched chain amino acids biosynthesis
			MBINE5FAAB18_11870	LeuD	3-isopropylmalate dehydratase small subunit (EC 4.2.1.33)	Amino acid metabolism	Branched chain amino acids metabolism	Branched chain amino acids biosynthesis
			MBINE5FAAB18_11925	MnnA12	putative alpha-1,2-mannosidase	Carbohydrate utilization	Mannose and Mannosides utilization	Mannose and Mannosides catabolism
			MBINE5FAAB18_12270	Mdh	Malate dehydrogenase (EC 1.1.1.37)	Fermentation	Succinate fermentation	Succinate production
			MBINE5FAAB18_12360	Kbl	2-amino-3-ketobutyrate coenzyme A ligase (EC 2.3.1.29)	Amino acid metabolism	Threonine metabolism	Threonine degradation
			MBINE5FAAB18_12430	GlgP	Glycogen phosphorylase (EC 2.4.1.1)	Carbohydrate utilization	Maltose and Maltodextrin utilization	Maltose and Maltodextrin catabolism
			MBINE5FAAB18_12620	GlcT	Galactose/glucose transporter, FHS family, MFS superfamily	Carbohydrate utilization	Galactose utilization	Galactose uptake
							Glucose utilization	Glucose uptake
			MBINE5FAAB18_12825	LpxB	Lipid-A-disaccharide synthase (EC 2.4.1.182)	Lipid A biosynthesis	Lipid A biosynthesis	Lipid A biosynthesis
			MBINE5FAAB18_13275	LnpC2	UTP---hexose-1-phosphate uridylyltransferase (EC 2.7.7.10)	Carbohydrate utilization	N-Acetyl-Galactosamine and Galactosamine utilization	N-Acetyl-Galactosamine and Galactosamine catabolism
							Galactose utilization	Galactose catabolism
							Galacto-N-biose and lacto-N-biose utilization	Galacto-N-biose and lacto-N-biose catabolism
			MBINE5FAAB18_13800	GltD	Glutamate synthase [NADPH] small chain (EC 1.4.1.13)	Amino acid metabolism	Glutamate and glutamine metabolism	Glutamate biosynthesis
			MBINE5FAAB18_13960	HpaP	Xaa-Pro aminopeptidase (EC 3.4.11.9)	Amino acid metabolism	Proline metabolism	Hydroxyproline degradation
P01C555_metabat.045.mod2	MAGBg0369	Agathobacter faecis	MBIN66C42D2E_01225	AraN	Alpha-arabinosides ABC transport system, substrate-binding protein	Carbohydrate utilization	Arabinose and Arabinosides utilization	Arabinose and Arabinosides uptake
			MBIN66C42D2E_01290	ScrP	Sucrose phosphorylase (EC 2.4.1.7)	Carbohydrate utilization	Sucrose and Fructooligosaccharides utilization	Sucrose and Fructooligosaccharides catabolism
			MBIN66C42D2E_01300	RafD	Raffinose family oligosaccharide ABC transporter permease component 2 (TC 3.A.1.1.53)	Carbohydrate utilization	Melibiose utilization; Raffinose family oligosaccharide utilization	Melibiose uptake; Raffinose family oligosaccharide uptake
			MBIN66C42D2E_01310	RafB	Raffinose family oligosaccharide ABC transporter substrate-binding component (TC 3.A.1.1.53)	Carbohydrate utilization	Melibiose utilization; Raffinose family oligosaccharide utilization	Melibiose uptake; Raffinose family oligosaccharide uptake
			MBIN66C42D2E_03615	MglA	Galactose/methyl galactoside ABC transport system, ATP-binding protein MglA (EC 3.6.3.17)	Carbohydrate utilization	Galactose utilization	Galactose uptake
			MBIN66C42D2E_10490	MnbTa	Predicted mannobiose ABC transporter, substrate-binding protein	Carbohydrate utilization	Mannose and Mannosides utilization	Mannose and Mannosides uptake
P01C555_metabat.090.mod2	MAGBg0322	CAG-83 sp000431575	MBINB0A040BE_05535	KCE	3-keto-5-aminohexanoate cleavage enzyme (EC 2.3.1.247)	Fermentation	Butyrate fermentation	Butyrate production
						Amino acid metabolism	Lysine metabolism	Lysine degradation
			MBINB0A040BE_05545	KamA	Lysine 2,3-aminomutase (EC 5.4.3.2)	Fermentation	Butyrate fermentation	Butyrate production
						Amino acid metabolism	Lysine metabolism	Lysine degradation
			MBINB0A040BE_05550	KamD2	D-lysine 5,6-aminomutase alpha subunit (EC 5.4.3.4)	Fermentation	Butyrate fermentation	Butyrate production
				KamD	L-beta-lysine 5,6-aminomutase alpha subunit (EC 5.4.3.3)	Fermentation	Butyrate fermentation	Butyrate production
						Amino acid metabolism	Lysine metabolism	Lysine degradation
			MBINB0A040BE_05670	Crt	3-hydroxybutyryl-CoA dehydratase (EC 4.2.1.55)	Fermentation	Butyrate fermentation	Butyrate production
P01C777_maxbin.001.mod2	MAGBg0033	Streptococcus infantarius	MBIN0AB98961_07095	GalE	UDP-glucose 4-epimerase (EC 5.1.3.2)	Carbohydrate utilization	Galactose utilization	Galactose catabolism
P01C777_maxbin.029.mod2	MAGBg0407	Agathobaculum butyriciproducens	MBINCA609170_04405	Thl	3-ketoacyl-CoA thiolase (EC 2.3.1.16)	Fermentation	Butyrate fermentation	Butyrate production
			MBINCA609170_06185	PtsGa	PTS system, glucose-specific IIA component (EC 2.7.1.69)	Carbohydrate utilization	Glucose utilization	Glucose uptake
				PtsGb	PTS system, glucose-specific IIB component (EC 2.7.1.69)	Carbohydrate utilization	Glucose utilization	Glucose uptake
				PtsGc	PTS system, glucose-specific IIC component (EC 2.7.1.69)	Carbohydrate utilization	Glucose utilization	Glucose uptake
			MBINCA609170_07580	BgrT1	Predicted transcriptional regulator of beta-glucoside utilization (TetR family)	Carbohydrate utilization	Cellobiose and Beta-glucosides utilization	Cellobiose and Beta-glucosides regulation
			MBINCA609170_09085	Pta	Phosphate acetyltransferase (EC 2.3.1.8)	Fermentation	Acetate fermentation	Acetate production
P01C777_maxbin.036.mod2	MAGBg0516	Fusicatenibacter saccharivorans	MBINC9180692_12025	IlvD	Dihydroxy-acid dehydratase (EC 4.2.1.9)	Amino acid metabolism	Branched chain amino acids metabolism	Branched chain amino acids biosynthesis
P01C777_maxbin.041.mod2	MAGBg0811	Barnesiella intestinihominis	MBIN9E8B5E17_03815	MnnA12	putative alpha-1,2-mannosidase	Carbohydrate utilization	Mannose and Mannosides utilization	Mannose and Mannosides catabolism
P01C777_maxbin.052.mod2	MAGBg0010	Bifidobacterium breve	MBIN7AA2F86E_00025	NagA	N-acetylglucosamine-6-phosphate deacetylase (EC 3.5.1.25)	Carbohydrate utilization	N-Acetylglucosamine and chitobiose utilization	N-Acetylglucosamine and chitobiose catabolism
							Sialic acid utilization; N-acetylmannosamine utilization	Sialic acid catabolism; N-acetylmannosamine catabolism
			MBIN7AA2F86E_00095	ApuB	Extracellular type II bifunctional pullulanase (GH13_14_32)	Carbohydrate utilization	Maltose and Maltodextrin utilization	Maltose and Maltodextrin catabolism
			MBIN7AA2F86E_00180	MtaR	Methionine biosynthesis and transport regulator MtaR, LysR family	Amino acid metabolism	Methionine metabolism	Methionine biosynthesis
			MBIN7AA2F86E_00185	HisJ3	Bifidobacterial histidinol-phosphatase (EC 3.1.3.15)	Amino acid metabolism	Histidine metabolism	Histidine biosynthesis
			MBIN7AA2F86E_00265	MalQ	4-alpha-glucanotransferase (amylomaltase) (EC 2.4.1.25)	Carbohydrate utilization	Maltose and Maltodextrin utilization	Maltose and Maltodextrin catabolism
			MBIN7AA2F86E_00300	GalT	Galactose-1-phosphate uridylyltransferase (EC 2.7.7.12)	Carbohydrate utilization	Galactose utilization	Galactose catabolism
			MBIN7AA2F86E_00305	GalR	Putative transcriptional regulator of galactose utilization (DeoR family)	Carbohydrate utilization	Galactose utilization	Galactose regulation
			MBIN7AA2F86E_00310	PyrDq	Dihydroorotate dehydrogenase (quinone) (EC 1.3.5.2)	Nucleotide metabolism	Nucleotide metabolism	Pyrimidine biosynthesis
			MBIN7AA2F86E_00320	IlvE	Branched-chain amino acid aminotransferase (EC 2.6.1.42)	Amino acid metabolism	Branched chain amino acids metabolism	Branched chain amino acids biosynthesis
			MBIN7AA2F86E_00425	MelD	Alpha-1,2/3/4-glucosidase (GH13_30)	Carbohydrate utilization	Melezitose utilization	Melezitose catabolism
			MBIN7AA2F86E_00430	MelE	Alpha-1,3/4-galactosidase (GH36)	Carbohydrate utilization	Melezitose utilization	Melezitose catabolism
			MBIN7AA2F86E_00460	GcvH	Glycine cleavage system H protein	Amino acid metabolism	Glycine metabolism	Glycine degradation
			MBIN7AA2F86E_00525	TyrC	Arogenate dehydrogenase (EC 1.3.1.43)	Amino acid metabolism	Aromatic amino acids metabolism	Tyrosine and phenylalanine biosynthesis
			MBIN7AA2F86E_00530	PheAp	Prephenate dehydratase (EC 4.2.1.51)	Amino acid metabolism	Aromatic amino acids metabolism	Tyrosine and phenylalanine biosynthesis
			MBIN7AA2F86E_00575	RbsB	Ribose ABC transport system, periplasmic ribose-binding protein RbsB (TC 3.A.1.2.1)	Carbohydrate utilization	Ribose utilization	Ribose uptake
			MBIN7AA2F86E_00580	RbsC	Ribose ABC transport system, permease protein RbsC (TC 3.A.1.2.1)	Carbohydrate utilization	Ribose utilization	Ribose uptake
			MBIN7AA2F86E_00585	RbsA	Ribose ABC transport system, ATP-binding protein RbsA (TC 3.A.1.2.1)	Carbohydrate utilization	Ribose utilization	Ribose uptake
			MBIN7AA2F86E_00590	RbsR	Transcriptional regulator of ribose utilization (LacI family)	Carbohydrate utilization	Ribose utilization	Ribose regulation
			MBIN7AA2F86E_00600	IunX	Predicted nucleoside transporter, MFS family	Nucleotide metabolism	Nucleoside metabolism	Nucleoside uptake
			MBIN7AA2F86E_00620	IunH	Inosine-uridine preferring nucleoside hydrolase (EC 3.2.2.1)	Nucleotide metabolism	Nucleoside metabolism	Nucleoside degradation
			MBIN7AA2F86E_00625	ScrK	Fructokinase (EC 2.7.1.4)	Carbohydrate utilization	Mannitol utilization	Mannitol catabolism
							Sorbitol utilization; Sorbose utilization	Sorbitol catabolism; Sorbose catabolism
							Fructose utilization	Fructose catabolism
							Sucrose and Fructooligosaccharides utilization	Sucrose and Fructooligosaccharides catabolism
			MBIN7AA2F86E_00630	TrpF	Phosphoribosylanthranilate isomerase (EC 5.3.1.24)	Amino acid metabolism	Aromatic amino acids metabolism	Tryptophan biosynthesis
			MBIN7AA2F86E_00635	QrtW	ATPase component STY3233 of energizing module of queuosine-regulated ECF transporter	Vitamins, cofactors and micronutrients metabolism	Queuosine metabolism	Queuosine uptake
			MBIN7AA2F86E_00640	QrtW	ATPase component STY3233 of energizing module of queuosine-regulated ECF transporter	Vitamins, cofactors and micronutrients metabolism	Queuosine metabolism	Queuosine uptake
			MBIN7AA2F86E_00645	QrtU	Transmembrane component STY3231 of energizing module of queuosine-regulated ECF transporter	Vitamins, cofactors and micronutrients metabolism	Queuosine metabolism	Queuosine uptake
			MBIN7AA2F86E_00650	QrtT	Substrate-specific component STY3230 of queuosine-regulated ECF transporter	Vitamins, cofactors and micronutrients metabolism	Queuosine metabolism	Queuosine uptake
			MBIN7AA2F86E_00655	RbsK	Ribokinase (EC 2.7.1.15)	Carbohydrate utilization	Ribose utilization	Ribose catabolism
			MBIN7AA2F86E_00670	GosH	Beta-1,6-linked galactooligosaccharide ABC transporter permease component 2 (TC 3.A.1.1)	Carbohydrate utilization	Lactose and Beta-galactosides utilization	Lactose and Beta-galactosides uptake
							Arabinogalactan and gum arabic utilization	Arabinogalactan and gum arabic uptake
			MBIN7AA2F86E_00675	GosG	Beta-1,6-linked galactooligosaccharide ABC transporter permease component 1 (TC 3.A.1.1)	Carbohydrate utilization	Lactose and Beta-galactosides utilization	Lactose and Beta-galactosides uptake
							Arabinogalactan and gum arabic utilization	Arabinogalactan and gum arabic uptake
			MBIN7AA2F86E_00845	ArtY	Predicted arginine ABC transporter, permease protein	Amino acid metabolism	Arginine metabolism	Arginine uptake
			MBIN7AA2F86E_00850	ArtX	Predicted arginine ABC transporter, substrate-binding protein	Amino acid metabolism	Arginine metabolism	Arginine uptake
			MBIN7AA2F86E_00865	ProB	Glutamate 5-kinase (EC 2.7.2.11)	Amino acid metabolism	Proline metabolism	Proline biosynthesis
			MBIN7AA2F86E_00945	PurC	Phosphoribosylaminoimidazole-succinocarboxamide synthase (EC 6.3.2.6)	Nucleotide metabolism	Nucleotide metabolism	Purine biosynthesis
			MBIN7AA2F86E_00950	PurT	Phosphoribosylglycinamide formyltransferase 2 (EC 6.3.1.21)	Nucleotide metabolism	Nucleotide metabolism	Purine biosynthesis
			MBIN7AA2F86E_00960	Pta	Phosphate acetyltransferase (EC 2.3.1.8)	Fermentation	Acetate fermentation	Acetate production
			MBIN7AA2F86E_00965	AckA	Acetate kinase (EC 2.7.2.1)	Fermentation	Acetate fermentation	Acetate production
			MBIN7AA2F86E_00970	AroA	3-phosphoshikimate 1-carboxyvinyltransferase (EC 2.5.1.19)	Amino acid metabolism	Aromatic amino acids metabolism	Chorismate biosynthesis
			MBIN7AA2F86E_01060	CoaE	Dephospho-CoA kinase (EC 2.7.1.24)	Vitamins, cofactors and micronutrients metabolism	Coenzyme A metabolism	Coenzyme A biosynthesis
			MBIN7AA2F86E_01235	ThiD	Hydroxymethylpyrimidine phosphate kinase ThiD (EC 2.7.4.7)	Vitamins, cofactors and micronutrients metabolism	Thiamine metabolism	Thiamine pyrophosphate biosynthesis
			MBIN7AA2F86E_01255	SlfA	Putative sulfated sugar ABC transporter substrate-binding component (TC 3.A.1.1)	Carbohydrate utilization	N-Acetylglucosamine sulfate utilization	N-Acetylglucosamine sulfate uptake
			MBIN7AA2F86E_01265	Asd	Aspartate-semialdehyde dehydrogenase (EC 1.2.1.11)	Amino acid metabolism	Lysine metabolism; Methionine metabolism; Threonine metabolism	Lysine biosynthesis; Methionine biosynthesis; Threonine biosynthesis
			MBIN7AA2F86E_01270	LysC	Aspartokinase (EC 2.7.2.4)	Amino acid metabolism	Lysine metabolism; Methionine metabolism; Threonine metabolism	Lysine biosynthesis; Methionine biosynthesis; Threonine biosynthesis
			MBIN7AA2F86E_01275	LysC	Aspartokinase (EC 2.7.2.4)	Amino acid metabolism	Lysine metabolism; Methionine metabolism; Threonine metabolism	Lysine biosynthesis; Methionine biosynthesis; Threonine biosynthesis
			MBIN7AA2F86E_01310	ImoC	Panose/isomaltooligosaccharide ABC transporter permease component 2 (TC 3.A.1.1.53)	Carbohydrate utilization	Panose and isomaltooligosaccharides utilization	Panose and isomaltooligosaccharides uptake
				RafD	Raffinose family oligosaccharide ABC transporter permease component 2 (TC 3.A.1.1.53)	Carbohydrate utilization	Melibiose utilization; Raffinose family oligosaccharide utilization	Melibiose uptake; Raffinose family oligosaccharide uptake
			MBIN7AA2F86E_01315	ImoB	Panose/isomaltooligosaccharide ABC transporter permease component 1 (TC 3.A.1.1.53)	Carbohydrate utilization	Panose and isomaltooligosaccharides utilization	Panose and isomaltooligosaccharides uptake
				RafC	Raffinose family oligosaccharide ABC transporter permease component 1 (TC 3.A.1.1.53)	Carbohydrate utilization	Melibiose utilization; Raffinose family oligosaccharide utilization	Melibiose uptake; Raffinose family oligosaccharide uptake
			MBIN7AA2F86E_01320	ImoA	Panose/isomaltooligosaccharide ABC transporter substrate-binding component (TC 3.A.1.1.53)	Carbohydrate utilization	Panose and isomaltooligosaccharides utilization	Panose and isomaltooligosaccharides uptake
				RafB	Raffinose family oligosaccharide ABC transporter substrate-binding component (TC 3.A.1.1.53)	Carbohydrate utilization	Melibiose utilization; Raffinose family oligosaccharide utilization	Melibiose uptake; Raffinose family oligosaccharide uptake
			MBIN7AA2F86E_01340	PncB2	Nicotinate phosphoribosyltransferase (EC 6.3.4.21)	Vitamins, cofactors and micronutrients metabolism	NAD/NADP metabolism	NAD/NADP biosynthesis
			MBIN7AA2F86E_01455	DapD	2,3,4,5-tetrahydropyridine-2,6-dicarboxylate N-succinyltransferase (EC 2.3.1.117)	Amino acid metabolism	Lysine metabolism	Lysine biosynthesis
			MBIN7AA2F86E_01510	IunH	Inosine-uridine preferring nucleoside hydrolase (EC 3.2.2.1)	Nucleotide metabolism	Nucleoside metabolism	Nucleoside degradation
			MBIN7AA2F86E_01525	Gnd	6-phosphogluconate dehydrogenase, decarboxylating (EC 1.1.1.44)	Carbohydrate utilization	Gluconate utilization	Gluconate catabolism
			MBIN7AA2F86E_01665	YkoE2	Substrate-specific component YkoE of thiamin-regulated ECF transporter for Thiamin	Vitamins, cofactors and micronutrients metabolism	Thiamine metabolism	Thiamine and precursor uptake
			MBIN7AA2F86E_01705	ScrT	Putative sucrose MFS permease (TC 2.A.1.2)	Carbohydrate utilization	Sucrose and Fructooligosaccharides utilization	Sucrose and Fructooligosaccharides uptake
			MBIN7AA2F86E_01725	IlvC	Ketol-acid reductoisomerase (NADP(+)) (EC 1.1.1.86)	Vitamins, cofactors and micronutrients metabolism	Coenzyme A metabolism	Coenzyme A biosynthesis
						Amino acid metabolism	Branched chain amino acids metabolism	Branched chain amino acids biosynthesis
			MBIN7AA2F86E_01745	ArtY	Predicted arginine ABC transporter, permease protein	Amino acid metabolism	Arginine metabolism	Arginine uptake
			MBIN7AA2F86E_01750	ArtX	Predicted arginine ABC transporter, substrate-binding protein	Amino acid metabolism	Arginine metabolism	Arginine uptake
			MBIN7AA2F86E_01755	ArtX	Predicted arginine ABC transporter, substrate-binding protein	Amino acid metabolism	Arginine metabolism	Arginine uptake
			MBIN7AA2F86E_01810	DapA	4-hydroxy-tetrahydrodipicolinate synthase (EC 4.3.3.7)	Amino acid metabolism	Lysine metabolism	Lysine biosynthesis
			MBIN7AA2F86E_01980	GosG	Beta-1,6-linked galactooligosaccharide ABC transporter permease component 1 (TC 3.A.1.1)	Carbohydrate utilization	Lactose and Beta-galactosides utilization	Lactose and Beta-galactosides uptake
							Arabinogalactan and gum arabic utilization	Arabinogalactan and gum arabic uptake
			MBIN7AA2F86E_01990	MetF	5,10-methylenetetrahydrofolate reductase (EC 1.5.1.20)	Amino acid metabolism	Methionine metabolism	Methionine biosynthesis
			MBIN7AA2F86E_01995	MetE	5-methyltetrahydropteroyltriglutamate--homocysteine methyltransferase (EC 2.1.1.14)	Amino acid metabolism	Methionine metabolism	Methionine biosynthesis
			MBIN7AA2F86E_02000	Hom	Homoserine dehydrogenase (EC 1.1.1.3)	Amino acid metabolism	Methionine metabolism; Threonine metabolism	Threonine biosynthesis; Methionine biosynthesis
							Methionine metabolism	Methionine biosynthesis
			MBIN7AA2F86E_02005	ThrB	Homoserine kinase (EC 2.7.1.39)	Amino acid metabolism	Threonine metabolism	Threonine biosynthesis
			MBIN7AA2F86E_02035	BaBgl3A	Beta-glucosidase-1 (GH3)	Carbohydrate utilization	Cellobiose and Beta-glucosides utilization	Cellobiose and Beta-glucosides catabolism
			MBIN7AA2F86E_02150	ThiG	Thiazole synthase (EC 2.8.1.10)	Vitamins, cofactors and micronutrients metabolism	Thiamine metabolism	Thiamine pyrophosphate biosynthesis
			MBIN7AA2F86E_02160	ArgH	Argininosuccinate lyase (EC 4.3.2.1)	Amino acid metabolism	Arginine metabolism	Arginine biosynthesis
			MBIN7AA2F86E_02195	LacR	Putative transcriptional regulator of lactose utilization (LacI family)	Carbohydrate utilization	Lactose and Beta-galactosides utilization	Lactose and Beta-galactosides regulation
			MBIN7AA2F86E_02205	Bga2A	Beta-1,4-galactosidase (GH2)	Carbohydrate utilization	HMO utilization	HMO catabolism
							Lactose and Beta-galactosides utilization	Lactose and Beta-galactosides catabolism
			MBIN7AA2F86E_02210	IlvD	Dihydroxy-acid dehydratase (EC 4.2.1.9)	Amino acid metabolism	Branched chain amino acids metabolism	Branched chain amino acids biosynthesis
			MBIN7AA2F86E_02275	MalE	Maltose/maltodextrin ABC transporter, substrate binding periplasmic protein MalE	Carbohydrate utilization	Maltose and Maltodextrin utilization	Maltose and Maltodextrin uptake
			MBIN7AA2F86E_02280	MalR1	Maltodextrin utilization transcriptional regulator MalR1, LacI family	Carbohydrate utilization	Maltose and Maltodextrin utilization	Maltose and Maltodextrin regulation
			MBIN7AA2F86E_02285	MalF	Maltose/maltodextrin ABC transporter, permease protein MalF	Carbohydrate utilization	Maltose and Maltodextrin utilization	Maltose and Maltodextrin uptake
			MBIN7AA2F86E_02290	MalG	Maltose/maltodextrin ABC transporter, permease protein MalG	Carbohydrate utilization	Maltose and Maltodextrin utilization	Maltose and Maltodextrin uptake
			MBIN7AA2F86E_02490	AroJa	Biosynthetic Aromatic amino acid aminotransferase alpha (EC 2.6.1.57)	Amino acid metabolism	Aromatic amino acids metabolism	Tyrosine and phenylalanine biosynthesis
				AaaT	Predicted aromatic amino acids transaminase	Amino acid metabolism	Tryptophan metabolism	Tryptophan degradation
			MBIN7AA2F86E_02505	AroE2	Shikimate 5-dehydrogenase I alpha (EC 1.1.1.25)	Amino acid metabolism	Aromatic amino acids metabolism	Chorismate biosynthesis
			MBIN7AA2F86E_02525	FumF	2-keto-3-deoxy-L-fuconate aldolase-1 (EC 4.1.2.18)	Carbohydrate utilization	Fucose and Fucosides utilization	Fucose and Fucosides catabolism
			MBIN7AA2F86E_02530	BiAfcA	Alpha-1,2-L-fucosidase (GH95)	Carbohydrate utilization	HMO utilization	HMO catabolism
			MBIN7AA2F86E_02560	MelA	Melezitose ABC transporter substrate-binding component (TC 3.A.1.1)	Carbohydrate utilization	Melezitose utilization	Melezitose uptake
			MBIN7AA2F86E_02585	PdxT	Pyridoxal 5'-phosphate synthase (glutamine hydrolyzing), glutaminase subunit (EC 4.3.3.6)	Vitamins, cofactors and micronutrients metabolism	Vitamin B6 metabolism	Pyridoxine and pyridoxal phosphate biosynthesis
			MBIN7AA2F86E_02595	PdxK	Pyridoxal kinase (EC 2.7.1.35)	Vitamins, cofactors and micronutrients metabolism	Vitamin B6 metabolism	Pyridoxine and pyridoxal phosphate biosynthesis
			MBIN7AA2F86E_02605	IlvA	Threonine dehydratase (EC 4.3.1.19)	Amino acid metabolism	Branched chain amino acids metabolism	Branched chain amino acids biosynthesis
			MBIN7AA2F86E_02610	Agl13_31	Alpha-1,6-glucosidase (GH13_31)	Carbohydrate utilization	Panose and isomaltooligosaccharides utilization	Panose and isomaltooligosaccharides catabolism
			MBIN7AA2F86E_02640	PurH2	IMP cyclohydrolase (EC 3.5.4.10)	Nucleotide metabolism	Nucleotide metabolism	Purine biosynthesis
				PurH1	Phosphoribosylaminoimidazolecarboxamide formyltransferase (EC 2.1.2.3)	Nucleotide metabolism	Nucleotide metabolism	Purine biosynthesis
			MBIN7AA2F86E_02745	HisG	ATP phosphoribosyltransferase (EC 2.4.2.17)	Amino acid metabolism	Histidine metabolism	Histidine biosynthesis
			MBIN7AA2F86E_02750	HisE	Phosphoribosyl-ATP pyrophosphatase (EC 3.6.1.31)	Amino acid metabolism	Histidine metabolism	Histidine biosynthesis
			MBIN7AA2F86E_02955	FumF2	2-keto-3-deoxy-L-fuconate aldolase-2 (EC 4.1.2.18)	Carbohydrate utilization	Fucose and Fucosides utilization	Fucose and Fucosides catabolism
			MBIN7AA2F86E_02960	FumD2	L-fuconolactone hydrolase-2 (EC 3.1.1.-)	Carbohydrate utilization	Fucose and Fucosides utilization	Fucose and Fucosides catabolism
			MBIN7AA2F86E_02975	FumE2	L-fuconate dehydratase-2 (EC 4.2.1.68)	Carbohydrate utilization	Fucose and Fucosides utilization	Fucose and Fucosides catabolism
			MBIN7AA2F86E_03050	MetA	Homoserine O-succinyltransferase (EC 2.3.1.46)	Amino acid metabolism	Methionine metabolism	Methionine biosynthesis
			MBIN7AA2F86E_03225	AroG1	2-keto-3-deoxy-D-arabino-heptulosonate-7-phosphate synthase I alpha (EC 2.5.1.54)	Amino acid metabolism	Aromatic amino acids metabolism	Chorismate biosynthesis
			MBIN7AA2F86E_03230	AroG1	2-keto-3-deoxy-D-arabino-heptulosonate-7-phosphate synthase I alpha (EC 2.5.1.54)	Amino acid metabolism	Aromatic amino acids metabolism	Chorismate biosynthesis
			MBIN7AA2F86E_03300	PurK	N5-carboxyaminoimidazole ribonucleotide synthase (EC 6.3.4.18)	Nucleotide metabolism	Nucleotide metabolism	Purine biosynthesis
			MBIN7AA2F86E_03315	BlMan38B	Alpha-1,2/3/6-mannosidase-2 (GH38)	Carbohydrate utilization	N-glycan utilization	N-glycan catabolism
			MBIN7AA2F86E_03355	MnaR	Putative transcriptional regulator of N-glycan utilization (LacI family)	Carbohydrate utilization	N-glycan utilization	N-glycan regulation
			MBIN7AA2F86E_03360	ManI	D-mannose isomerase (EC 5.3.1.7)	Carbohydrate utilization	Mannose and Mannosides utilization	Mannose and Mannosides catabolism
			MBIN7AA2F86E_03525	MetY	O-succinylhomoserine sulfhydrylase (EC 2.5.1.48)	Amino acid metabolism	Methionine metabolism	Methionine biosynthesis
			MBIN7AA2F86E_03615	ThrC	Threonine synthase (EC 4.2.3.1)	Amino acid metabolism	Threonine metabolism	Threonine biosynthesis
			MBIN7AA2F86E_03715	CarB	Carbamoyl-phosphate synthase large chain (EC 6.3.5.5)	Nucleotide metabolism	Nucleotide metabolism	Pyrimidine biosynthesis
			MBIN7AA2F86E_03720	CarA	Carbamoyl-phosphate synthase small chain (EC 6.3.5.5)	Nucleotide metabolism	Nucleotide metabolism	Pyrimidine biosynthesis
			MBIN7AA2F86E_03885	GusR	Putative transcriptional regulator of the gus locus (LacI family)	Carbohydrate utilization	Galacturonate, Glucuronate, Oligogalacturonate and Glucuronide utilization	Hexuronates regulation
			MBIN7AA2F86E_03905	CTGS	Cystathionine gamma-synthase (EC 2.5.1.48)	Amino acid metabolism	Methionine metabolism	Methionine biosynthesis
			MBIN7AA2F86E_03970	PdxT	Pyridoxal 5'-phosphate synthase (glutamine hydrolyzing), glutaminase subunit (EC 4.3.3.6)	Vitamins, cofactors and micronutrients metabolism	Vitamin B6 metabolism	Pyridoxine and pyridoxal phosphate biosynthesis
			MBIN7AA2F86E_04035	GltD	Glutamate synthase [NADPH] small chain (EC 1.4.1.13)	Amino acid metabolism	Glutamate and glutamine metabolism	Glutamate biosynthesis
			MBIN7AA2F86E_04040	GltB	Glutamate synthase [NADPH] large chain (EC 1.4.1.13)	Amino acid metabolism	Glutamate and glutamine metabolism	Glutamate biosynthesis
			MBIN7AA2F86E_04050	RbsK	Ribokinase (EC 2.7.1.15)	Carbohydrate utilization	Ribose utilization	Ribose catabolism
			MBIN7AA2F86E_04165	SrlR	Putative transcriptional regulator of sorbitol utilization (AraC family)	Carbohydrate utilization	Sorbitol utilization	Sorbitol regulation
			MBIN7AA2F86E_04240	Agl13_31	Alpha-1,6-glucosidase (GH13_31)	Carbohydrate utilization	Panose and isomaltooligosaccharides utilization	Panose and isomaltooligosaccharides catabolism
			MBIN7AA2F86E_04245	ImoR2	Putative panose/isomaltooligosaccharide utilization regulator-2 (LacI family)	Carbohydrate utilization	Panose and isomaltooligosaccharides utilization	Panose and isomaltooligosaccharides regulation
			MBIN7AA2F86E_04250	ImoD2	Putative panose/isomaltooligosaccharide ABC transporter-2 substrate-binding component (TC 3.A.1.1)	Carbohydrate utilization	Panose and isomaltooligosaccharides utilization	Panose and isomaltooligosaccharides uptake
			MBIN7AA2F86E_04270	Abf51C	Putative alpha-L-arabinofuranosidase (GH51)	Carbohydrate utilization	Arabinose and Arabinosides utilization	Arabinose and Arabinosides catabolism
			MBIN7AA2F86E_04290	GalA	Extracellular endo-beta-1,4/3-galactanase (GH53)	Carbohydrate utilization	Lactose and Beta-galactosides utilization	Lactose and Beta-galactosides catabolism
			MBIN7AA2F86E_04310	NagE2b	N-acetylglucosamine-specific PTS system-2 IIB component (TC 4.A.1)	Carbohydrate utilization	N-Acetylglucosamine and chitobiose utilization	N-Acetylglucosamine uptake
				NagE2c	N-acetylglucosamine-specific PTS system-2 IIC component (TC 4.A.1)	Carbohydrate utilization	N-Acetylglucosamine and chitobiose utilization	N-Acetylglucosamine uptake
			MBIN7AA2F86E_04315	NagE2a	N-acetylglucosamine-specific PTS system-2 IIA component (TC 4.A.1)	Carbohydrate utilization	N-Acetylglucosamine and chitobiose utilization	N-Acetylglucosamine uptake
			MBIN7AA2F86E_04330	ThiC	Phosphomethylpyrimidine synthase ThiC (EC 4.1.99.17)	Vitamins, cofactors and micronutrients metabolism	Thiamine metabolism	Thiamine pyrophosphate biosynthesis
				ThiE	Thiamin-phosphate pyrophosphorylase (EC 2.5.1.3)	Vitamins, cofactors and micronutrients metabolism	Thiamine metabolism	Thiamine pyrophosphate biosynthesis
			MBIN7AA2F86E_04350	AtsB2	Putative arylsulfatase regulatory protein	Carbohydrate utilization	N-Acetylglucosamine sulfate utilization	N-Acetylglucosamine sulfate catabolism
			MBIN7AA2F86E_04420	FruA2c	Fructose-specific PTS system IIC component (TC 4.A.7)	Carbohydrate utilization	Fructose utilization	Fructose uptake
			MBIN7AA2F86E_04430	FruA2a	Fructose-specific PTS system IIA component (TC 4.A.7)	Carbohydrate utilization	Fructose utilization	Fructose uptake
			MBIN7AA2F86E_04545	LLdh	L-lactate dehydrogenase (EC 1.1.1.27)	Fermentation	Lactate fermentation	Lactate production
			MBIN7AA2F86E_04570	SerA	D-3-phosphoglycerate dehydrogenase (EC 1.1.1.95)	Amino acid metabolism	Serine metabolism	Serine biosynthesis
			MBIN7AA2F86E_04665	ScrK	Fructokinase (EC 2.7.1.4)	Carbohydrate utilization	Mannitol utilization	Mannitol catabolism
							Sorbitol utilization; Sorbose utilization	Sorbitol catabolism; Sorbose catabolism
							Fructose utilization	Fructose catabolism
							Sucrose and Fructooligosaccharides utilization	Sucrose and Fructooligosaccharides catabolism
			MBIN7AA2F86E_04670	FruR	Putative transcriptional regulator of fructose utilization (ROK family)	Carbohydrate utilization	Fructose utilization	Fructose regulation
			MBIN7AA2F86E_04675	NagK	Putative N-acetylglucosamine kinase (EC 2.7.1.59)	Carbohydrate utilization	N-Acetylglucosamine and chitobiose utilization	N-Acetylglucosamine and chitobiose catabolism
			MBIN7AA2F86E_04680	NagR	Transcriptional regulator of LNB/GNB and HMO utilization (ROK family)	Carbohydrate utilization	HMO utilization	HMO regulation
			MBIN7AA2F86E_04730	GuaB	Inosine-5'-monophosphate dehydrogenase (EC 1.1.1.205)	Nucleotide metabolism	Nucleotide metabolism	Purine biosynthesis
			MBIN7AA2F86E_04750	LivG	Branched-chain amino acid transport ATP-binding protein LivG (TC 3.A.1.4.1)	Amino acid metabolism	Branched chain amino acids metabolism	Branched chain amino acids uptake
			MBIN7AA2F86E_04805	BglR	Putative transcriptional regulator of beta-glucooligosaccharide utilization (LacI family)	Carbohydrate utilization	Cellobiose and Beta-glucosides utilization	Cellobiose and Beta-glucosides regulation
			MBIN7AA2F86E_04810	BglA	Putative beta-glucooligosaccharide ABC transporter substrate-binding component (TC 3.A.1.1)	Carbohydrate utilization	Cellobiose and Beta-glucosides utilization	Cellobiose and Beta-glucosides uptake
			MBIN7AA2F86E_04815	BglB	Putative beta-glucooligosaccharide ABC transporter permease component 1 (TC 3.A.1.1)	Carbohydrate utilization	Cellobiose and Beta-glucosides utilization	Cellobiose and Beta-glucosides uptake
			MBIN7AA2F86E_04820	BglC	Putative beta-glucooligosaccharide ABC transporter permease component 2 (TC 3.A.1.1)	Carbohydrate utilization	Cellobiose and Beta-glucosides utilization	Cellobiose and Beta-glucosides uptake
			MBIN7AA2F86E_04825	BaBgl1A	Beta-glucosidase-2 (GH1)	Carbohydrate utilization	Cellobiose and Beta-glucosides utilization	Cellobiose and Beta-glucosides catabolism
			MBIN7AA2F86E_04885	ArgF1	Ornithine carbamoyltransferase (EC 2.1.3.3)	Amino acid metabolism	Arginine metabolism	Arginine biosynthesis
								Arginine degradation
			MBIN7AA2F86E_04890	ArgR	Arginine pathway regulatory protein ArgR, repressor of arg regulon	Amino acid metabolism	Arginine metabolism	Arginine biosynthesis
			MBIN7AA2F86E_04975	PflB	Pyruvate formate-lyase activating enzyme (EC 1.97.1.4)	Fermentation	Formate fermentation	Formate production
			MBIN7AA2F86E_04980	PflA	Pyruvate formate-lyase (EC 2.3.1.54)	Fermentation	Formate fermentation	Formate production
			MBIN7AA2F86E_04990	NadE	NAD synthetase (EC 6.3.1.5)	Vitamins, cofactors and micronutrients metabolism	NAD/NADP metabolism	NAD/NADP biosynthesis
			MBIN7AA2F86E_05015	BSH	Choloylglycine hydrolase (EC 3.5.1.24)	Bile acids metabolism	Bile acids metabolism	Bile acids transformation
			MBIN7AA2F86E_05090	LeuA	2-isopropylmalate synthase (EC 2.3.3.13)	Amino acid metabolism	Branched chain amino acids metabolism	Branched chain amino acids biosynthesis
			MBIN7AA2F86E_05165	HisD	Histidinol dehydrogenase (EC 1.1.1.23)	Amino acid metabolism	Histidine metabolism	Histidine biosynthesis
			MBIN7AA2F86E_05170	HisC	Histidinol-phosphate aminotransferase (EC 2.6.1.9)	Amino acid metabolism	Histidine metabolism	Histidine biosynthesis
			MBIN7AA2F86E_05175	HisB	Imidazoleglycerol-phosphate dehydratase (EC 4.2.1.19)	Amino acid metabolism	Histidine metabolism	Histidine biosynthesis
			MBIN7AA2F86E_05185	HisH	Imidazole glycerol phosphate synthase amidotransferase subunit (EC 2.4.2.-)	Amino acid metabolism	Histidine metabolism	Histidine biosynthesis
			MBIN7AA2F86E_05465	CblZ	CblZ, a non-orthologous displasment for Alpha-ribazole-5'-phosphate phosphatase	Vitamins, cofactors and micronutrients metabolism	Vitamin B12 metabolism	Cobalamin biosynthesis
			MBIN7AA2F86E_05550	FucO	Lactaldehyde reductase (EC 1.1.1.77)	Carbohydrate utilization	Fucose and Fucosides utilization	Fucose and Fucosides catabolism
			MBIN7AA2F86E_05600	FolE1	GTP cyclohydrolase I (EC 3.5.4.16) type 1	Vitamins, cofactors and micronutrients metabolism	Folate metabolism	Folate biosynthesis
							Queuosine metabolism	Queuosine biosynthesis
			MBIN7AA2F86E_05640	MelC	Melezitose ABC transporter permease component 2 (TC 3.A.1.1)	Carbohydrate utilization	Melezitose utilization	Melezitose uptake
			MBIN7AA2F86E_05645	MelB	Melezitose ABC transporter permease component 1 (TC 3.A.1.1)	Carbohydrate utilization	Melezitose utilization	Melezitose uptake
			MBIN7AA2F86E_05660	LnpA	1,3-beta-galactosyl-N-acetylhexosamine phosphorylase (EC 2.4.1.211)	Carbohydrate utilization	Galacto-N-biose and lacto-N-biose utilization	Galacto-N-biose and lacto-N-biose catabolism
							HMO utilization	HMO catabolism
			MBIN7AA2F86E_05755	FruA	Fructose-specific PTS system IIABC components (TC 4.A.1.2.18)	Carbohydrate utilization	Fructose utilization	Fructose uptake
				PtsG	Glucose-specific PTS system IIABC components (TC 4.A.1.2.18)	Carbohydrate utilization	Glucose utilization	Glucose uptake
			MBIN7AA2F86E_05760	FruT	Fructose utilization antiterminator, BglG family	Carbohydrate utilization	Fructose utilization	Fructose regulation
				GlcR1	Glucose utilization antiterminator, BglG family	Carbohydrate utilization	Glucose utilization	Glucose regulation
			MBIN7AA2F86E_05860	ThiM	Hydroxyethylthiazole kinase (EC 2.7.1.50)	Vitamins, cofactors and micronutrients metabolism	Thiamine metabolism	Thiamine pyrophosphate biosynthesis
			MBIN7AA2F86E_05960	ArgJ	Glutamate N-acetyltransferase (EC 2.3.1.35)	Amino acid metabolism	Arginine metabolism	Arginine biosynthesis
				ArgA	N-acetylglutamate synthase (EC 2.3.1.1)	Amino acid metabolism	Arginine metabolism	Arginine biosynthesis
			MBIN7AA2F86E_05965	ArgC	N-acetyl-gamma-glutamyl-phosphate reductase (EC 1.2.1.38)	Amino acid metabolism	Arginine metabolism	Arginine biosynthesis
			MBIN7AA2F86E_05985	GP	Guanine-hypoxanthine permease	Nucleotide metabolism	Nucleotide metabolism	Purine uptake
			MBIN7AA2F86E_06030	MtlP2	Putative mannitol MFS permease (TC 2.A.1.18)	Carbohydrate utilization	Mannitol utilization	Mannitol uptake
			MBIN7AA2F86E_06035	MtlD	Mannitol 2-dehydrogenase (EC 1.1.1.67)	Carbohydrate utilization	Mannitol utilization	Mannitol catabolism
			MBIN7AA2F86E_06150	RafA2	Alpha-1,6/4/3-galactosidase (GH36)	Carbohydrate utilization	Melibiose utilization; Raffinose family oligosaccharide utilization	Melibiose catabolism; Raffinose family oligosaccharide catabolism
			MBIN7AA2F86E_06155	RafR	Transcriptional regulator of raffinose family oligosaccharide utilization (ROK family)	Carbohydrate utilization	Melibiose utilization; Raffinose family oligosaccharide utilization	Melibiose regulation; Raffinose family oligosaccharide regulation
			MBIN7AA2F86E_06185	NagEb	PTS system, N-acetylglucosamine-specific IIB component (EC 2.7.1.69)	Carbohydrate utilization	N-Acetylglucosamine and chitobiose utilization	N-Acetylglucosamine uptake
			MBIN7AA2F86E_06220	LnpC	UDP-glucose---hexose-1-phosphate uridylyltransferase (EC 2.7.7.12)	Carbohydrate utilization	HMO utilization	HMO catabolism
			MBIN7AA2F86E_06340	GuaA	GMP synthase [glutamine-hydrolyzing] (EC 6.3.5.2)	Nucleotide metabolism	Nucleotide metabolism	Purine biosynthesis
			MBIN7AA2F86E_06390	LnpD	UDP-hexose 4-epimerase (EC 5.1.3.2)	Carbohydrate utilization	N-Acetyl-Galactosamine and Galactosamine utilization	N-Acetyl-Galactosamine and Galactosamine catabolism
							Galactose utilization	Galactose catabolism
							Galacto-N-biose and lacto-N-biose utilization	Galacto-N-biose and lacto-N-biose catabolism
							HMO utilization	HMO catabolism
			MBIN7AA2F86E_06555	TrpE	Anthranilate synthase, aminase component (EC 4.1.3.27)	Amino acid metabolism	Aromatic amino acids metabolism	Tryptophan biosynthesis
			MBIN7AA2F86E_06565	HisF	Imidazole glycerol phosphate synthase cyclase subunit (EC 4.1.3.-)	Amino acid metabolism	Histidine metabolism	Histidine biosynthesis
			MBIN7AA2F86E_06590	PyrH	Uridylate kinase (EC 2.7.4.22)	Nucleotide metabolism	Nucleotide metabolism	Pyrimidine biosynthesis
			MBIN7AA2F86E_06715	AspC	Aspartate aminotransferase (EC 2.6.1.1)	Amino acid metabolism	Asparagine and aspartate metabolism	Aspartate biosynthesis
			MBIN7AA2F86E_06795	FucR	Putative transcriptional regulator of fucose utilization (LacI family)	Carbohydrate utilization	Fucose and Fucosides utilization	Fucose and Fucosides regulation
			MBIN7AA2F86E_06810	CscR	Putative transcriptional regulator of sucrose utilization-2 (LacI family)	Carbohydrate utilization	Sucrose and Fructooligosaccharides utilization	Sucrose and Fructooligosaccharides regulation
			MBIN7AA2F86E_06890	GusA	Putative glucuronide ABC transporter substrate-binding component (TC 3.A.1.1)	Carbohydrate utilization	Galacturonate, Glucuronate, Oligogalacturonate and Glucuronide utilization	Hexuronates uptake
			MBIN7AA2F86E_06895	Gus30	Putative beta-glucuronidase (GH30_9)	Carbohydrate utilization	Galacturonate, Glucuronate, Oligogalacturonate and Glucuronide utilization	Hexuronates catabolism
			MBIN7AA2F86E_07000	SerC1	Phosphoserine aminotransferase (EC 2.6.1.52)	Amino acid metabolism	Serine metabolism	Serine biosynthesis
			MBIN7AA2F86E_07055	Pgm	Phosphoglucomutase (EC 5.4.2.2)	Carbohydrate utilization	Galactose utilization	Galactose catabolism
			MBIN7AA2F86E_07075	PyrE	Orotate phosphoribosyltransferase (EC 2.4.2.10)	Nucleotide metabolism	Nucleotide metabolism	Pyrimidine biosynthesis
			MBIN7AA2F86E_07175	NadA	Quinolinate synthetase (EC 2.5.1.72)	Vitamins, cofactors and micronutrients metabolism	NAD/NADP metabolism	NAD/NADP biosynthesis
			MBIN7AA2F86E_07360	IlvM	Acetolactate synthase small subunit (EC 2.2.1.6)	Amino acid metabolism	Branched chain amino acids metabolism	Branched chain amino acids biosynthesis
			MBIN7AA2F86E_07365	IlvG	Acetolactate synthase large subunit (EC 2.2.1.6)	Amino acid metabolism	Branched chain amino acids metabolism	Branched chain amino acids biosynthesis
			MBIN7AA2F86E_07390	CoaD	Phosphopantetheine adenylyltransferase (EC 2.7.7.3)	Vitamins, cofactors and micronutrients metabolism	Coenzyme A metabolism	Coenzyme A biosynthesis
			MBIN7AA2F86E_07415	Adk	Adenylate kinase (EC 2.7.4.3)	Nucleotide metabolism	Nucleotide metabolism	Pyrimidine biosynthesis
			MBIN7AA2F86E_07685	GosA	Beta-1,4-linked galactooligosaccharide ABC transporter substrate-binding protein (TC 3.A.1.1)	Carbohydrate utilization	Lactose and Beta-galactosides utilization	Lactose and Beta-galactosides uptake
			MBIN7AA2F86E_07745	CoaX	Pantothenate kinase type III, CoaX-like (EC 2.7.1.33)	Vitamins, cofactors and micronutrients metabolism	Coenzyme A metabolism	Coenzyme A biosynthesis
			MBIN7AA2F86E_07750	LctT	Lactulose ABC transporter substrate-binding protein (TC 3.A.1.1)	Carbohydrate utilization	Lactose and Beta-galactosides utilization	Lactose and Beta-galactosides uptake
				GosX	Putative galactooligosaccharide ABC transporter substrate-binding component (TC 3.A.1.1)	Carbohydrate utilization	Lactose and Beta-galactosides utilization	Lactose and Beta-galactosides uptake
							Arabinogalactan and gum arabic utilization	Arabinogalactan and gum arabic uptake
			MBIN7AA2F86E_07755	GosF	Beta-1,6-linked galactooligosaccharide ABC transporter substrate-binding component (TC 3.A.1.1)	Carbohydrate utilization	Lactose and Beta-galactosides utilization	Lactose and Beta-galactosides uptake
							Arabinogalactan and gum arabic utilization	Arabinogalactan and gum arabic uptake
			MBIN7AA2F86E_07760	Bga42A	Beta-1,3/4/6-galactosidase (GH42)	Carbohydrate utilization	HMO utilization	HMO catabolism
							Lactose and Beta-galactosides utilization	Lactose and Beta-galactosides catabolism
			MBIN7AA2F86E_07830	GlgP	Glycogen phosphorylase (EC 2.4.1.1)	Carbohydrate utilization	Maltose and Maltodextrin utilization	Maltose and Maltodextrin catabolism
			MBIN7AA2F86E_07835	GltA	Lacto-N-biose/galacto-N-biose ABC transporter-1 substrate-binding component (TC 3.A.1.1.48)	Carbohydrate utilization	HMO utilization	HMO uptake
							Galacto-N-biose and lacto-N-biose utilization	Galacto-N-biose and lacto-N-biose uptake
			MBIN7AA2F86E_07840	GltB	Lacto-N-biose/galacto-N-biose ABC transporter-1 permease component 1 (TC 3.A.1.1.48)	Carbohydrate utilization	HMO utilization	HMO uptake
							Galacto-N-biose and lacto-N-biose utilization	Galacto-N-biose and lacto-N-biose uptake
			MBIN7AA2F86E_07845	GltC	Lacto-N-biose/galacto-N-biose ABC transporter-1 permease component 2 (TC 3.A.1.1.48)	Carbohydrate utilization	HMO utilization	HMO uptake
							Galacto-N-biose and lacto-N-biose utilization	Galacto-N-biose and lacto-N-biose uptake
			MBIN7AA2F86E_07870	AroB	3-dehydroquinate synthase (EC 4.2.3.4)	Amino acid metabolism	Aromatic amino acids metabolism	Chorismate biosynthesis
				AroK1	Shikimate kinase I (EC 2.7.1.71)	Amino acid metabolism	Aromatic amino acids metabolism	Chorismate biosynthesis
			MBIN7AA2F86E_07875	AroC	Chorismate synthase (EC 4.2.3.5)	Amino acid metabolism	Aromatic amino acids metabolism	Chorismate biosynthesis
			MBIN7AA2F86E_08180	AroHI	Chorismate mutase I (EC 5.4.99.5)	Amino acid metabolism	Aromatic amino acids metabolism	Tyrosine and phenylalanine biosynthesis
			MBIN7AA2F86E_08225	AmyAc	Cytoplasmic alpha-amylase (EC 3.2.1.1)	Carbohydrate utilization	Maltose and Maltodextrin utilization	Maltose and Maltodextrin catabolism
			MBIN7AA2F86E_08350	LeuD	3-isopropylmalate dehydratase small subunit (EC 4.2.1.33)	Amino acid metabolism	Branched chain amino acids metabolism	Branched chain amino acids biosynthesis
			MBIN7AA2F86E_08505	TrpG	Anthranilate synthase, amidotransferase component (EC 4.1.3.27)	Amino acid metabolism	Aromatic amino acids metabolism	Tryptophan biosynthesis
			MBIN7AA2F86E_08560	RibU	Substrate-specific component RibU of riboflavin ECF transporter	Vitamins, cofactors and micronutrients metabolism	Riboflavin metabolism	Riboflavin uptake
			MBIN7AA2F86E_08580	PpgK	Polyphosphate glucokinase (EC 2.7.1.63)	Carbohydrate utilization	Glucose utilization	Glucose catabolism
			MBIN7AA2F86E_08585	CscA	Beta-2,1/6-fructofuranosidase-2 (GH32)	Carbohydrate utilization	Sucrose and Fructooligosaccharides utilization	Sucrose and Fructooligosaccharides catabolism
			MBIN7AA2F86E_08590	CscB	Putative sucrose MFS permease (TC 2.A.1.5)	Carbohydrate utilization	Sucrose and Fructooligosaccharides utilization	Sucrose and Fructooligosaccharides uptake
			MBIN7AA2F86E_08625	Agl13A	Broad specificity alpha-glucosidase (GH13_30)	Carbohydrate utilization	Maltose and Maltodextrin utilization	Maltose and Maltodextrin catabolism
			MBIN7AA2F86E_08775	PyrG	CTP synthase (EC 6.3.4.2)	Nucleotide metabolism	Nucleotide metabolism	Pyrimidine biosynthesis
			MBIN7AA2F86E_08805	PurE	N5-carboxyaminoimidazole ribonucleotide mutase (EC 5.4.99.18)	Nucleotide metabolism	Nucleotide metabolism	Purine biosynthesis
			MBIN7AA2F86E_08840	TenA	Thiaminase II (EC 3.5.99.2) involved in salvage of thiamin pyrimidine moiety	Vitamins, cofactors and micronutrients metabolism	Thiamine metabolism	Thiamine pyrophosphate biosynthesis
			MBIN7AA2F86E_08965	PurD	Phosphoribosylamine--glycine ligase (EC 6.3.4.13)	Nucleotide metabolism	Nucleotide metabolism	Purine biosynthesis
			MBIN7AA2F86E_08970	PurM	Phosphoribosylformylglycinamidine cyclo-ligase (EC 6.3.3.1)	Nucleotide metabolism	Nucleotide metabolism	Purine biosynthesis
P01C777_metabat.163.mod2	MAGBg0657	Lactococcus lactis	MBINF5A00860_02805	GatA	Aspartyl-tRNA(Asn) amidotransferase subunit A (EC 6.3.5.6)	Amino acid metabolism	Asparagine and aspartate metabolism	Asparagine biosynthesis
					Glutamyl-tRNA(Gln) amidotransferase subunit A (EC 6.3.5.7)	Amino acid metabolism	Glutamate and glutamine metabolism	Glutamine biosynthesis
P02C555_maxbin.023.mod2	MAGBg0454	Faecalibacterium prausnitzii	MBIN96C889E6_06090	ThiN	Thiamin pyrophosphokinase (EC 2.7.6.2)	Vitamins, cofactors and micronutrients metabolism	Thiamine metabolism	Thiamine pyrophosphate biosynthesis
			MBIN96C889E6_08865	UxaC	Uronate isomerase (EC 5.3.1.12)	Carbohydrate utilization	Galacturonate, Glucuronate, Oligogalacturonate and Glucuronide utilization	Hexuronates catabolism
			MBIN96C889E6_09735	AADH	Acetaldehyde dehydrogenase (EC 1.2.1.10)	Fermentation	Ethanol fermentation	Ethanol production
				ADH	Alcohol dehydrogenase (EC 1.1.1.1)	Fermentation	Ethanol fermentation	Ethanol production
P02C555_maxbin.084.mod2	MAGBg0196	Bifidobacterium adolescentis	MBINAA77ABCF_07910	IlvC	Ketol-acid reductoisomerase (NADP(+)) (EC 1.1.1.86)	Vitamins, cofactors and micronutrients metabolism	Coenzyme A metabolism	Coenzyme A biosynthesis
						Amino acid metabolism	Branched chain amino acids metabolism	Branched chain amino acids biosynthesis
P02C555_metabat.108.mod2	MAGBg0866	Agathobaculum butyriciproducens	MBINA5B75231_00410	Pct	Propionate CoA-transferase (EC 2.8.3.1)	Fermentation	Propionate fermentation	Propionate production
			MBINA5B75231_02460	TnaA	Tryptophanase (EC 4.1.99.1)	Amino acid metabolism	Tryptophan metabolism	Tryptophan degradation
P02C666_bin.015.mod2	MAGBg0117	Dialister sp000434475	MBIN86D237C8_08300	RbsB	Ribose ABC transport system, periplasmic ribose-binding protein RbsB (TC 3.A.1.2.1)	Carbohydrate utilization	Ribose utilization	Ribose uptake
P02C666_bin.62.mod2	MAGBg0486	Gemmiger formicilis	MBINE9895F67_00815	UxuB	D-mannonate oxidoreductase (EC 1.1.1.57)	Carbohydrate utilization	Galacturonate, Glucuronate, Oligogalacturonate and Glucuronide utilization	Hexuronates catabolism
			MBINE9895F67_01765	Thl	3-ketoacyl-CoA thiolase (EC 2.3.1.16)	Fermentation	Butyrate fermentation	Butyrate production
			MBINE9895F67_02285	MetP	Methionine ABC transporter permease protein	Amino acid metabolism	Methionine metabolism	Methionine biosynthesis
			MBINE9895F67_02740	LacZ	Beta-galactosidase (EC 3.2.1.23)	Carbohydrate utilization	Lactose and Beta-galactosides utilization	Lactose and Beta-galactosides catabolism
			MBINE9895F67_03505	FrlD	Fructoselysine 6-kinase (EC 2.7.1.218)	Carbohydrate utilization	Fructoselysine utilization; Psicoselysine utilization	Fructoselysine catabolism; Psicoselysine catabolism
			MBINE9895F67_03525	FrlB	Fructoselysine 6-phosphate deglycase (EC 3.5.-.-)	Carbohydrate utilization	Fructoselysine utilization; Psicoselysine utilization	Fructoselysine catabolism; Psicoselysine catabolism
			MBINE9895F67_03530	GfrD	PTS system, fructoselysine/glucoselysine-specific IID component	Carbohydrate utilization	Fructoselysine utilization; Glucoselysine utilization	Fructoselysine uptake; Glucoselysine uptake
			MBINE9895F67_03535	GfrC	PTS system, fructoselysine/glucoselysine-specific IIC component	Carbohydrate utilization	Fructoselysine utilization; Glucoselysine utilization	Fructoselysine uptake; Glucoselysine uptake
			MBINE9895F67_04145	AsnA	Aspartate--ammonia ligase (EC 6.3.1.1)	Amino acid metabolism	Asparagine and aspartate metabolism	Asparagine biosynthesis
			MBINE9895F67_04755	MglB	Galactose/methyl galactoside ABC transport system, D-galactose-binding periplasmic protein MglB (TC 3.A.1.2.3)	Carbohydrate utilization	Galactose utilization	Galactose uptake
			MBINE9895F67_04930	MalE	Maltose/maltodextrin ABC transporter, substrate binding periplasmic protein MalE	Carbohydrate utilization	Maltose and Maltodextrin utilization	Maltose and Maltodextrin uptake
			MBINE9895F67_04935	MalF	Maltose/maltodextrin ABC transporter, permease protein MalF	Carbohydrate utilization	Maltose and Maltodextrin utilization	Maltose and Maltodextrin uptake
			MBINE9895F67_04950	MalQ	4-alpha-glucanotransferase (amylomaltase) (EC 2.4.1.25)	Carbohydrate utilization	Maltose and Maltodextrin utilization	Maltose and Maltodextrin catabolism
			MBINE9895F67_05075	MetA	Homoserine O-succinyltransferase (EC 2.3.1.46)	Amino acid metabolism	Methionine metabolism	Methionine biosynthesis
			MBINE9895F67_05275	ManB	Phosphomannomutase (EC 5.4.2.8)	Carbohydrate utilization	Mannose and Mannosides utilization	Mannose and Mannosides catabolism
			MBINE9895F67_05510	PNP	Pyrimidine-nucleoside phosphorylase (EC 2.4.2.2)	Nucleotide metabolism	Nucleoside metabolism	Nucleoside degradation
			MBINE9895F67_07235	NplT	Neopullulanase (EC 3.2.1.135)	Carbohydrate utilization	Maltose and Maltodextrin utilization	Maltose and Maltodextrin catabolism
			MBINE9895F67_07455	ThrB	Homoserine kinase (EC 2.7.1.39)	Amino acid metabolism	Threonine metabolism	Threonine biosynthesis
			MBINE9895F67_07790	MalQ	4-alpha-glucanotransferase (amylomaltase) (EC 2.4.1.25)	Carbohydrate utilization	Maltose and Maltodextrin utilization	Maltose and Maltodextrin catabolism
			MBINE9895F67_07910	AADH	Acetaldehyde dehydrogenase (EC 1.2.1.10)	Fermentation	Ethanol fermentation	Ethanol production
				ADH	Alcohol dehydrogenase (EC 1.1.1.1)	Fermentation	Ethanol fermentation	Ethanol production
			MBINE9895F67_08000	FucO	Lactaldehyde reductase (EC 1.1.1.77)	Carbohydrate utilization	Fucose and Fucosides utilization	Fucose and Fucosides catabolism
			MBINE9895F67_08055	KdgK	2-dehydro-3-deoxygluconokinase (EC 2.7.1.45)	Carbohydrate utilization	Unsaturated Glucuronate utilization	Unsaturated Glucuronate catabolism
			MBINE9895F67_09265	XynB	Beta-xylosidase (EC 3.2.1.37)	Carbohydrate utilization	Xylose and Xylosides utilization	Xylose and Xylosides catabolism
			MBINE9895F67_09405	RhaD	Rhamnulose-1-phosphate aldolase (EC 4.1.2.19)	Carbohydrate utilization	Rhamnose and Rhamnosides utilization	Rhamnose and Rhamnosides catabolism
			MBINE9895F67_09740	AroG2	2-keto-3-deoxy-D-arabino-heptulosonate-7-phosphate synthase I beta (EC 2.5.1.54)	Amino acid metabolism	Aromatic amino acids metabolism	Chorismate biosynthesis
			MBINE9895F67_10220	AspC	Aspartate aminotransferase (EC 2.6.1.1)	Amino acid metabolism	Asparagine and aspartate metabolism	Aspartate biosynthesis
P02C777_maxbin.070.mod2	MAGBg0173	Bifidobacterium adolescentis	MBINDE828359_01735	MalK	Maltose/maltodextrin transport ATP-binding protein MalK (EC 3.6.3.19)	Carbohydrate utilization	Maltose and Maltodextrin utilization	Maltose and Maltodextrin uptake
			MBINDE828359_02550	ImoA	Panose/isomaltooligosaccharide ABC transporter substrate-binding component (TC 3.A.1.1.53)	Carbohydrate utilization	Panose and isomaltooligosaccharides utilization	Panose and isomaltooligosaccharides uptake
				RafB	Raffinose family oligosaccharide ABC transporter substrate-binding component (TC 3.A.1.1.53)	Carbohydrate utilization	Melibiose utilization; Raffinose family oligosaccharide utilization	Melibiose uptake; Raffinose family oligosaccharide uptake
			MBINDE828359_03190	MalE2	Putative maltose ABC transporter substrate-binding component (TC 3.A.1.1)	Carbohydrate utilization	Maltose and Maltodextrin utilization	Maltose and Maltodextrin uptake
			MBINDE828359_03210	MalF	Maltose/maltodextrin ABC transporter, permease protein MalF	Carbohydrate utilization	Maltose and Maltodextrin utilization	Maltose and Maltodextrin uptake
P02C777_maxbin.076.mod2	MAGBg0672	Olsenella sp900538935	MBIN82F8693F_08770	NanA	N-acetylneuraminate lyase (EC 4.1.3.3)	Carbohydrate utilization	Sialic acid utilization	Sialic acid catabolism
			MBIN82F8693F_08780	NanE1	N-acetylmannosamine-6-phosphate 2-epimerase (EC 5.1.3.9)	Carbohydrate utilization	Sialic acid utilization; N-acetylmannosamine utilization	Sialic acid catabolism; N-acetylmannosamine catabolism
P02C777_metabat.064.mod2	MAGBg0679	Roseburia hominis	MBIN1C6C47AF_01955	AraN	Alpha-arabinosides ABC transport system, substrate-binding protein	Carbohydrate utilization	Arabinose and Arabinosides utilization	Arabinose and Arabinosides uptake
			MBIN1C6C47AF_02495	MglB	Galactose/methyl galactoside ABC transport system, D-galactose-binding periplasmic protein MglB (TC 3.A.1.2.3)	Carbohydrate utilization	Galactose utilization	Galactose uptake
			MBIN1C6C47AF_03250	XylA2	predicted xylose isomerase	Carbohydrate utilization	Xylose and Xylosides utilization	Xylose and Xylosides catabolism
			MBIN1C6C47AF_03855	MalP2	Maltodextrin phosphorylase (EC 2.4.1.1)	Carbohydrate utilization	Maltose and Maltodextrin utilization	Maltose and Maltodextrin catabolism
			MBIN1C6C47AF_03945	LnbA	Predicted galacto-N-biose, lacto-N-biose ABC transporter, periplasmic substrate-binding protein	Carbohydrate utilization	Galacto-N-biose and lacto-N-biose utilization	Galacto-N-biose and lacto-N-biose uptake
			MBIN1C6C47AF_05670	Hex	beta-N-acetylglucosaminidase (EC 3.2.1.52)	Carbohydrate utilization	N-Acetylglucosamine and chitobiose utilization	Chitobiose catabolism
			MBIN1C6C47AF_06235	But	Butyryl-CoA:acetate CoA-transferase (EC 2.8.3.8)	Fermentation	Butyrate fermentation	Butyrate production
			MBIN1C6C47AF_09725	EtfB2	Electron bifurcating butyryl-CoA dehydrogenase, electron transfer flavoprotein beta	Fermentation	Butyrate fermentation	Butyrate production
			MBIN1C6C47AF_09730	Bcd	Butyryl-CoA dehydrogenase (EC 1.3.99.2)	Fermentation	Butyrate fermentation	Butyrate production
			MBIN1C6C47AF_09735	Hbd	3-hydroxybutyryl-CoA dehydrogenase (EC 1.1.1.157)	Fermentation	Butyrate fermentation	Butyrate production
			MBIN1C6C47AF_09740	Thl	3-ketoacyl-CoA thiolase (EC 2.3.1.16)	Fermentation	Butyrate fermentation	Butyrate production
P02C777_metabat.067.mod2	MAGBg0913	CAG-170 sp000436735	MBIN044DB3FF_07185	FucZ	Fucose ABC transport system, ATP-binding protein, predicted	Carbohydrate utilization	Fucose and Fucosides utilization	Fucose and Fucosides uptake
P02C777_metabat.148.mod2	MAGBg0841	Gemmiger qucibialis	MBINFBD5CE1E_09595	LnbA	Predicted galacto-N-biose, lacto-N-biose ABC transporter, periplasmic substrate-binding protein	Carbohydrate utilization	Galacto-N-biose and lacto-N-biose utilization	Galacto-N-biose and lacto-N-biose uptake
P02C777_metabat.168.mod2	MAGBg0426	Dorea longicatena_B	MBINBAB178DE_06095	MglA	Galactose/methyl galactoside ABC transport system, ATP-binding protein MglA (EC 3.6.3.17)	Carbohydrate utilization	Galactose utilization	Galactose uptake
			MBINBAB178DE_08500	PrdA2	D-proline reductase, 23 kDa subunit (EC 1.21.4.1)	Amino acid metabolism	Proline metabolism	Proline degradation
				PrdA1	D-proline reductase, 45 kDa subunit (EC 1.21.4.1)	Amino acid metabolism	Proline metabolism	Proline degradation
			MBINBAB178DE_10605	MmdD	Methylmalonyl-CoA decarboxylase, delta-subunit (EC 4.1.1.41)	Fermentation	Propionate fermentation	Propionate production
P02C888_bin.111.mod2	MAGBg0523	Gemmiger formicilis	MBINB9562B3B_00385	NagB	Glucosamine-6-phosphate deaminase (EC 3.5.99.6)	Carbohydrate utilization	N-Acetylglucosamine and chitobiose utilization	N-Acetylglucosamine and chitobiose catabolism
							Sialic acid utilization; N-acetylmannosamine utilization	Sialic acid catabolism; N-acetylmannosamine catabolism
			MBINB9562B3B_01120	KdgA	2-dehydro-3-deoxyphosphogluconate aldolase (EC 4.1.2.14)	Carbohydrate utilization	Unsaturated Glucuronate utilization	Unsaturated Glucuronate catabolism
			MBINB9562B3B_01535	CarB	Carbamoyl-phosphate synthase large chain (EC 6.3.5.5)	Nucleotide metabolism	Nucleotide metabolism	Pyrimidine biosynthesis
			MBINB9562B3B_01540	CarA	Carbamoyl-phosphate synthase small chain (EC 6.3.5.5)	Nucleotide metabolism	Nucleotide metabolism	Pyrimidine biosynthesis
			MBINB9562B3B_01865	EtfB2	Electron bifurcating butyryl-CoA dehydrogenase, electron transfer flavoprotein beta	Fermentation	Butyrate fermentation	Butyrate production
			MBINB9562B3B_01870	EtfA2	Electron bifurcating butyryl-CoA dehydrogenase, electron transfer flavoprotein alpha	Fermentation	Butyrate fermentation	Butyrate production
			MBINB9562B3B_02080	BglA	Beta-glucosidase (EC 3.2.1.21)	Carbohydrate utilization	Cellobiose and Beta-glucosides utilization	Cellobiose and Beta-glucosides catabolism
			MBINB9562B3B_02855	MmdA	Methylmalonyl-CoA decarboxylase, alpha chain (EC 4.1.1.41)	Fermentation	Propionate fermentation	Propionate production
			MBINB9562B3B_03205	DapA	4-hydroxy-tetrahydrodipicolinate synthase (EC 4.3.3.7)	Amino acid metabolism	Lysine metabolism	Lysine biosynthesis
			MBINB9562B3B_03220	LysC	Aspartokinase (EC 2.7.2.4)	Amino acid metabolism	Lysine metabolism; Methionine metabolism; Threonine metabolism	Lysine biosynthesis; Methionine biosynthesis; Threonine biosynthesis
			MBINB9562B3B_03675	DeoC	Deoxyribose-phosphate aldolase (EC 4.1.2.4)	Carbohydrate utilization	Deoxyribose utilization	Deoxyribose catabolism
			MBINB9562B3B_03930	PyrG	CTP synthase (EC 6.3.4.2)	Nucleotide metabolism	Nucleotide metabolism	Pyrimidine biosynthesis
			MBINB9562B3B_05310	HisI	Phosphoribosyl-AMP cyclohydrolase (EC 3.5.4.19)	Amino acid metabolism	Histidine metabolism	Histidine biosynthesis
				HisE	Phosphoribosyl-ATP pyrophosphatase (EC 3.6.1.31)	Amino acid metabolism	Histidine metabolism	Histidine biosynthesis
			MBINB9562B3B_05330	SdaAb	L-serine dehydratase, beta subunit (EC 4.3.1.17)	Amino acid metabolism	Serine metabolism	Serine degradation
			MBINB9562B3B_05805	AsnB	Asparagine synthetase [glutamine-hydrolyzing] (EC 6.3.5.4) AsnB	Amino acid metabolism	Asparagine and aspartate metabolism	Asparagine biosynthesis
			MBINB9562B3B_05870	FucO	Lactaldehyde reductase (EC 1.1.1.77)	Carbohydrate utilization	Fucose and Fucosides utilization	Fucose and Fucosides catabolism
			MBINB9562B3B_05920	UxaC	Uronate isomerase (EC 5.3.1.12)	Carbohydrate utilization	Galacturonate, Glucuronate, Oligogalacturonate and Glucuronide utilization	Hexuronates catabolism
			MBINB9562B3B_05925	UxaB	Altronate oxidoreductase (EC 1.1.1.58)	Carbohydrate utilization	Galacturonate, Glucuronate, Oligogalacturonate and Glucuronide utilization	Hexuronates catabolism
			MBINB9562B3B_06840	Gdh1	NADP-specific glutamate dehydrogenase (EC 1.4.1.4)	Amino acid metabolism	Glutamate and glutamine metabolism	Glutamate biosynthesis
			MBINB9562B3B_07040	KduI2	predicted 4-deoxy-L-threo-5-hexosulose-uronate ketol-isomerase (EC 5.3.1.17)	Carbohydrate utilization	Unsaturated Glucuronate utilization	Unsaturated Glucuronate catabolism
			MBINB9562B3B_07315	GlgP	Glycogen phosphorylase (EC 2.4.1.1)	Carbohydrate utilization	Maltose and Maltodextrin utilization	Maltose and Maltodextrin catabolism
			MBINB9562B3B_07320	PulA	Pullulanase (EC 3.2.1.41)	Carbohydrate utilization	Maltose and Maltodextrin utilization	Maltose and Maltodextrin catabolism
			MBINB9562B3B_08045	NanY	ABC transporter, predicted N-acetylneuraminate-binding protein	Carbohydrate utilization	Sialic acid utilization	Sialic acid uptake
			MBINB9562B3B_08450	BSH	Choloylglycine hydrolase (EC 3.5.1.24)	Bile acids metabolism	Bile acids metabolism	Bile acids transformation
			MBINB9562B3B_09150	MetA	Homoserine O-succinyltransferase (EC 2.3.1.46)	Amino acid metabolism	Methionine metabolism	Methionine biosynthesis
			MBINB9562B3B_09290	GalK	Galactokinase (EC 2.7.1.6)	Carbohydrate utilization	Galactose utilization	Galactose catabolism
			MBINB9562B3B_09310	GuaA	GMP synthase [glutamine-hydrolyzing] (EC 6.3.5.2)	Nucleotide metabolism	Nucleotide metabolism	Purine biosynthesis
P02C888_bin.116.mod2	MAGBg0686	Agathobaculum butyriciproducens	MBIN48CA85CE_09510	IlvC	Ketol-acid reductoisomerase (NADP(+)) (EC 1.1.1.86)	Vitamins, cofactors and micronutrients metabolism	Coenzyme A metabolism	Coenzyme A biosynthesis
						Amino acid metabolism	Branched chain amino acids metabolism	Branched chain amino acids biosynthesis
P03C777_bin.004.mod2	MAGBg0030	Bifidobacterium kashiwanohense_A	MBINCFEB8DA3_00935	PflA	Pyruvate formate-lyase (EC 2.3.1.54)	Fermentation	Formate fermentation	Formate production
			MBINCFEB8DA3_01015	Bga42A	Beta-1,3/4/6-galactosidase (GH42)	Carbohydrate utilization	HMO utilization	HMO catabolism
							Lactose and Beta-galactosides utilization	Lactose and Beta-galactosides catabolism
			MBINCFEB8DA3_02010	AckA	Acetate kinase (EC 2.7.2.1)	Fermentation	Acetate fermentation	Acetate production
			MBINCFEB8DA3_03435	PurB	Adenylosuccinate lyase (EC 4.3.2.2)	Nucleotide metabolism	Nucleotide metabolism	Purine biosynthesis
			MBINCFEB8DA3_03665	HmoA4	Putative HMO ABC transporter (Blon_2351) substrate-binding component (TC 3.A.1.1)	Carbohydrate utilization	HMO utilization	HMO uptake
			MBINCFEB8DA3_03670	HmoA6	Putative HMO ABC transporter (Blon_2354) substrate-binding component (TC 3.A.1.1)	Carbohydrate utilization	HMO utilization	HMO uptake
				HmoA4	Putative HMO ABC transporter (Blon_2351) substrate-binding component (TC 3.A.1.1)	Carbohydrate utilization	HMO utilization	HMO uptake
			MBINCFEB8DA3_03675	NanA	N-acetylneuraminate lyase (EC 4.1.3.3)	Carbohydrate utilization	Sialic acid utilization	Sialic acid catabolism
			MBINCFEB8DA3_03680	NanH2	HMO cluster I alpha-2,3/6-sialidase (GH33)	Carbohydrate utilization	HMO utilization	HMO catabolism
			MBINCFEB8DA3_03745	MalE	Maltose/maltodextrin ABC transporter, substrate binding periplasmic protein MalE	Carbohydrate utilization	Maltose and Maltodextrin utilization	Maltose and Maltodextrin uptake
			MBINCFEB8DA3_03750	Agl13B	Alpha-1,4/6-glucosidase (GH13_30)	Carbohydrate utilization	Maltose and Maltodextrin utilization	Maltose and Maltodextrin catabolism
			MBINCFEB8DA3_03755	MalE2	Putative maltose ABC transporter substrate-binding component (TC 3.A.1.1)	Carbohydrate utilization	Maltose and Maltodextrin utilization	Maltose and Maltodextrin uptake
			MBINCFEB8DA3_04205	LacS	Lactose MFS permease (TC 2.A.2)	Carbohydrate utilization	Lactose and Beta-galactosides utilization	Lactose and Beta-galactosides uptake
				GalS	Putative galactose MFS permease (TC 2.A.2)	Carbohydrate utilization	Galactose utilization	Galactose uptake
			MBINCFEB8DA3_04855	Gdh1	NADP-specific glutamate dehydrogenase (EC 1.4.1.4)	Amino acid metabolism	Glutamate and glutamine metabolism	Glutamate biosynthesis
			MBINCFEB8DA3_06080	PurC	Phosphoribosylaminoimidazole-succinocarboxamide synthase (EC 6.3.2.6)	Nucleotide metabolism	Nucleotide metabolism	Purine biosynthesis
			MBINCFEB8DA3_06915	BiAfcB	Alpha-1,3/4-L-fucosidase (GH29)	Carbohydrate utilization	Fucose and Fucosides utilization	Fucose and Fucosides catabolism
							HMO utilization	HMO catabolism
			MBINCFEB8DA3_06920	FumB	L-fucose mutarotase-1 (EC 5.1.3.29)	Carbohydrate utilization	Fucose and Fucosides utilization	Fucose and Fucosides catabolism
			MBINCFEB8DA3_07855	GlgP	Glycogen phosphorylase (EC 2.4.1.1)	Carbohydrate utilization	Maltose and Maltodextrin utilization	Maltose and Maltodextrin catabolism
			MBINCFEB8DA3_08105	CarB	Carbamoyl-phosphate synthase large chain (EC 6.3.5.5)	Nucleotide metabolism	Nucleotide metabolism	Pyrimidine biosynthesis
			MBINCFEB8DA3_08275	ImoA	Panose/isomaltooligosaccharide ABC transporter substrate-binding component (TC 3.A.1.1.53)	Carbohydrate utilization	Panose and isomaltooligosaccharides utilization	Panose and isomaltooligosaccharides uptake
				RafB	Raffinose family oligosaccharide ABC transporter substrate-binding component (TC 3.A.1.1.53)	Carbohydrate utilization	Melibiose utilization; Raffinose family oligosaccharide utilization	Melibiose uptake; Raffinose family oligosaccharide uptake
			MBINCFEB8DA3_08280	ImoB	Panose/isomaltooligosaccharide ABC transporter permease component 1 (TC 3.A.1.1.53)	Carbohydrate utilization	Panose and isomaltooligosaccharides utilization	Panose and isomaltooligosaccharides uptake
				RafC	Raffinose family oligosaccharide ABC transporter permease component 1 (TC 3.A.1.1.53)	Carbohydrate utilization	Melibiose utilization; Raffinose family oligosaccharide utilization	Melibiose uptake; Raffinose family oligosaccharide uptake
P03C777_bin.014_sub.mod2	MAGBg0092	Collinsella aerofaciens_H	MBINDAB652CD_00135	NadE	NAD synthetase (EC 6.3.1.5)	Vitamins, cofactors and micronutrients metabolism	NAD/NADP metabolism	NAD/NADP biosynthesis
			MBINDAB652CD_00145	LLdh	L-lactate dehydrogenase (EC 1.1.1.27)	Fermentation	Lactate fermentation	Lactate production
			MBINDAB652CD_00630	AADH	Acetaldehyde dehydrogenase (EC 1.2.1.10)	Fermentation	Ethanol fermentation	Ethanol production
				ADH	Alcohol dehydrogenase (EC 1.1.1.1)	Fermentation	Ethanol fermentation	Ethanol production
			MBINDAB652CD_00980	GlcK	Glucokinase (EC 2.7.1.2)	Carbohydrate utilization	Glucose utilization	Glucose catabolism
			MBINDAB652CD_01250	FolC	Dihydrofolate synthase (EC 6.3.2.12)	Vitamins, cofactors and micronutrients metabolism	Folate metabolism	Folate biosynthesis
			MBINDAB652CD_01350	RibF	Riboflavin kinase (EC 2.7.1.26)	Vitamins, cofactors and micronutrients metabolism	Riboflavin metabolism	Riboflavin biosynthesis
			MBINDAB652CD_02350	qTGT	Queuine tRNA-ribosyltransferase (EC 2.4.2.29)	Vitamins, cofactors and micronutrients metabolism	Queuosine metabolism	Queuosine biosynthesis
			MBINDAB652CD_02795	PflA	Pyruvate formate-lyase (EC 2.3.1.54)	Fermentation	Formate fermentation	Formate production
			MBINDAB652CD_02950	ThrC	Threonine synthase (EC 4.2.3.1)	Amino acid metabolism	Threonine metabolism	Threonine biosynthesis
			MBINDAB652CD_04240	ThiC	Phosphomethylpyrimidine synthase ThiC (EC 4.1.99.17)	Vitamins, cofactors and micronutrients metabolism	Thiamine metabolism	Thiamine pyrophosphate biosynthesis
			MBINDAB652CD_04490	TagABb	PTS system, tagatose-specific IIB component (EC 2.7.1.69)	Carbohydrate utilization	Tagatose utilization	Tagatose uptake
				TagABc	PTS system, tagatose-specific IIC component (EC 2.7.1.69)	Carbohydrate utilization	Tagatose utilization	Tagatose uptake
				TagABa	PTS system, tagatose-specific IIA component (EC 2.7.1.69)	Carbohydrate utilization	Tagatose utilization	Tagatose uptake
			MBINDAB652CD_04670	AADH	Acetaldehyde dehydrogenase (EC 1.2.1.10)	Fermentation	Ethanol fermentation	Ethanol production
				ADH	Alcohol dehydrogenase (EC 1.1.1.1)	Fermentation	Ethanol fermentation	Ethanol production
			MBINDAB652CD_04715	CelC	PTS system, cellobiose-specific IIC component (EC 2.7.1.69)	Carbohydrate utilization	Cellobiose and Beta-glucosides utilization	Cellobiose and Beta-glucosides uptake
			MBINDAB652CD_04720	CelB	PTS system, cellobiose-specific IIB component (EC 2.7.1.69)	Carbohydrate utilization	Cellobiose and Beta-glucosides utilization	Cellobiose and Beta-glucosides uptake
			MBINDAB652CD_04725	CelA	PTS system, cellobiose-specific IIA component (EC 2.7.1.69)	Carbohydrate utilization	Cellobiose and Beta-glucosides utilization	Cellobiose and Beta-glucosides uptake
			MBINDAB652CD_04790	PurF	Amidophosphoribosyltransferase (EC 2.4.2.14)	Nucleotide metabolism	Nucleotide metabolism	Purine biosynthesis
			MBINDAB652CD_05250	YhhQ	Putative preQ0 transporter YhhQ	Vitamins, cofactors and micronutrients metabolism	Queuosine metabolism	Queuosine uptake
			MBINDAB652CD_05480	FucG	2,4-didehydro-3-deoxy-L-fuconate hydrolase (EC 3.7.1.26)	Carbohydrate utilization	Fucose and Fucosides utilization	Fucose and Fucosides catabolism
			MBINDAB652CD_05500	PdxS	Pyridoxal 5'-phosphate synthase (glutamine hydrolyzing), synthase subunit (EC 4.3.3.6)	Vitamins, cofactors and micronutrients metabolism	Vitamin B6 metabolism	Pyridoxine and pyridoxal phosphate biosynthesis
			MBINDAB652CD_06425	FrlR	Transcriptional regulator of fructoselysine utilization, GntR family	Carbohydrate utilization	Fructoselysine utilization; Psicoselysine utilization	Fructoselysine regulation; Psicoselysine regulation
			MBINDAB652CD_06595	AsnB1	Asparagine synthetase [glutamine-hydrolyzing] (EC 6.3.5.4)	Amino acid metabolism	Asparagine and aspartate metabolism	Asparagine biosynthesis
			MBINDAB652CD_07445	ArcD	Arginine/ornithine antiporter ArcD	Amino acid metabolism	Arginine metabolism	Arginine uptake
			MBINDAB652CD_07450	ArgF1	Ornithine carbamoyltransferase (EC 2.1.3.3)	Amino acid metabolism	Arginine metabolism	Arginine biosynthesis
								Arginine degradation
			MBINDAB652CD_07455	ArcA	Arginine deiminase (EC 3.5.3.6)	Amino acid metabolism	Arginine metabolism	Arginine degradation
			MBINDAB652CD_07795	AroK1	Shikimate kinase I (EC 2.7.1.71)	Amino acid metabolism	Aromatic amino acids metabolism	Chorismate biosynthesis
			MBINDAB652CD_07870	GalR	Transcriptional regulator of galactose metabolism, DeoR family	Carbohydrate utilization	Tagatose utilization	Tagatose regulation
			MBINDAB652CD_07930	XdhAa	Xanthine dehydrogenase iron-sulfur subunit (EC 1.17.1.4)	Nucleotide metabolism	Nucleotide metabolism	Purine degradation
				XdhB	Xanthine dehydrogenase, molybdenum binding subunit (EC 1.17.1.4)	Nucleotide metabolism	Nucleotide metabolism	Purine degradation
			MBINDAB652CD_08015	ManLa	PTS system, mannose/glucose/N-acetylglucosamine-specific IIA component (EC 2.7.1.69)	Carbohydrate utilization	Glucose utilization	Glucose uptake
							Mannose and Mannosides utilization	Mannose and Mannosides uptake
							N-Acetylglucosamine and chitobiose utilization	N-Acetylglucosamine uptake
				ManLb	PTS system, mannose/glucose/N-acetylglucosamine-specific IIB component (EC 2.7.1.69)	Carbohydrate utilization	Glucose utilization	Glucose uptake
							Mannose and Mannosides utilization	Mannose and Mannosides uptake
							N-Acetylglucosamine and chitobiose utilization	N-Acetylglucosamine uptake
			MBINDAB652CD_08020	ManM	PTS system, mannose/glucose/N-acetylglucosamine-specific IIC component (EC 2.7.1.69)	Carbohydrate utilization	Glucose utilization	Glucose uptake
							Mannose and Mannosides utilization	Mannose and Mannosides uptake
							N-Acetylglucosamine and chitobiose utilization	N-Acetylglucosamine uptake
			MBINDAB652CD_08515	MalK	Maltose/maltodextrin transport ATP-binding protein MalK (EC 3.6.3.19)	Carbohydrate utilization	Maltose and Maltodextrin utilization	Maltose and Maltodextrin uptake
			MBINDAB652CD_08640	MalQ	4-alpha-glucanotransferase (amylomaltase) (EC 2.4.1.25)	Carbohydrate utilization	Maltose and Maltodextrin utilization	Maltose and Maltodextrin catabolism
			MBINDAB652CD_08660	GlgP	Glycogen phosphorylase (EC 2.4.1.1)	Carbohydrate utilization	Maltose and Maltodextrin utilization	Maltose and Maltodextrin catabolism
			MBINDAB652CD_09245	PdxT	Pyridoxal 5'-phosphate synthase (glutamine hydrolyzing), glutaminase subunit (EC 4.3.3.6)	Vitamins, cofactors and micronutrients metabolism	Vitamin B6 metabolism	Pyridoxine and pyridoxal phosphate biosynthesis
			MBINDAB652CD_09405	PurQ	Phosphoribosylformylglycinamidine synthase, glutamine amidotransferase subunit (EC 6.3.5.3)	Nucleotide metabolism	Nucleotide metabolism	Purine biosynthesis
				PurL	Phosphoribosylformylglycinamidine synthase, synthetase subunit (EC 6.3.5.3)	Nucleotide metabolism	Nucleotide metabolism	Purine biosynthesis
			MBINDAB652CD_09495	TrpX	Predicted ABC transporter for tryptophane, substrate-binding protein TrpX	Amino acid metabolism	Aromatic amino acids metabolism	Aromatic amino acids uptake
			MBINDAB652CD_09780	GuaA	GMP synthase [glutamine-hydrolyzing] (EC 6.3.5.2)	Nucleotide metabolism	Nucleotide metabolism	Purine biosynthesis
			MBINDAB652CD_10020	AgaS2	Galactosamine-6-phosphate isomerase (EC 5.3.1.-)	Carbohydrate utilization	N-Acetyl-Galactosamine and Galactosamine utilization	N-Acetyl-Galactosamine and Galactosamine catabolism
			MBINDAB652CD_10225	NanY	ABC transporter, predicted N-acetylneuraminate-binding protein	Carbohydrate utilization	Sialic acid utilization	Sialic acid uptake
			MBINDAB652CD_10250	NanS	Probable 9-O-acetyl-N-acetylneuraminic acid deacetylase	Carbohydrate utilization	Sialic acid utilization	Sialic acid catabolism
			MBINDAB652CD_10395	GfrB	PTS system, fructoselysine/glucoselysine-specific IIB component (EC 2.7.1.69)	Carbohydrate utilization	Fructoselysine utilization; Glucoselysine utilization	Fructoselysine uptake; Glucoselysine uptake
			MBINDAB652CD_10400	GfrA	PTS system, fructoselysine/glucoselysine-specific IIA component	Carbohydrate utilization	Fructoselysine utilization; Glucoselysine utilization	Fructoselysine uptake; Glucoselysine uptake
			MBINDAB652CD_10405	FrlB	Fructoselysine 6-phosphate deglycase (EC 3.5.-.-)	Carbohydrate utilization	Fructoselysine utilization; Psicoselysine utilization	Fructoselysine catabolism; Psicoselysine catabolism
			MBINDAB652CD_10430	FolK	2-amino-4-hydroxy-6-hydroxymethyldihydropteridine pyrophosphokinase (EC 2.7.6.3)	Vitamins, cofactors and micronutrients metabolism	Folate metabolism	Folate biosynthesis
				FolP	Dihydropteroate synthase (EC 2.5.1.15)	Vitamins, cofactors and micronutrients metabolism	Folate metabolism	Folate biosynthesis
			MBINDAB652CD_10545	AckA	Acetate kinase (EC 2.7.2.1)	Fermentation	Acetate fermentation	Acetate production
			MBINDAB652CD_10770	PyrDe	Dihydroorotate dehydrogenase (NAD(+)), electron transfer subunit (EC 1.3.1.14)	Nucleotide metabolism	Nucleotide metabolism	Pyrimidine biosynthesis
			MBINDAB652CD_11175	Agl13_31	Alpha-1,6-glucosidase (GH13_31)	Carbohydrate utilization	Panose and isomaltooligosaccharides utilization	Panose and isomaltooligosaccharides catabolism
			MBINDAB652CD_11190	MetH	5-methyltetrahydrofolate--homocysteine methyltransferase (EC 2.1.1.13)	Amino acid metabolism	Methionine metabolism	Methionine biosynthesis
			MBINDAB652CD_11215	BtuR1	Cob(I)alamin adenosyltransferase (EC 2.5.1.17)	Vitamins, cofactors and micronutrients metabolism	Vitamin B12 metabolism	Cobalamin biosynthesis
			MBINDAB652CD_11285	Pta	Phosphate acetyltransferase (EC 2.3.1.8)	Fermentation	Acetate fermentation	Acetate production
			MBINDAB652CD_11435	CelR2	Predicted cellobiose operon regulator (Transcriptional antiterminator), BglG family	Carbohydrate utilization	Cellobiose and Beta-glucosides utilization	Cellobiose and Beta-glucosides regulation
P04C555_bin.109.mod2	MAGBg0376	Senegalimassilia anaerobia	MBINCFCDB96D_02390	NanZ	ABC transporter, predicted N-acetylneuraminate transport system ATP-binding protein	Carbohydrate utilization	Sialic acid utilization	Sialic acid uptake
				NanX2	ABC transporter, predicted N-acetylneuraminate transport system permease protein 2	Carbohydrate utilization	Sialic acid utilization	Sialic acid uptake
P04C666_maxbin.109.mod2	MAGBg0410	Faecalibacterium sp900539885	MBIN34CDEC1A_05090	Gdh1	NADP-specific glutamate dehydrogenase (EC 1.4.1.4)	Amino acid metabolism	Glutamate and glutamine metabolism	Glutamate biosynthesis
			MBIN34CDEC1A_09415	DeoC	Deoxyribose-phosphate aldolase (EC 4.1.2.4)	Carbohydrate utilization	Deoxyribose utilization	Deoxyribose catabolism
P04C666_maxbin.115.mod2	MAGBg0379	Mediterraneibacter faecis	MBIN4FB9BCFF_02825	LysC	Aspartokinase (EC 2.7.2.4)	Amino acid metabolism	Lysine metabolism; Methionine metabolism; Threonine metabolism	Lysine biosynthesis; Methionine biosynthesis; Threonine biosynthesis
P05C666_maxbin.083.mod2	MAGBg0097	Bacteroides ovatus	MBINF95C6A2D_00440	Mce	Methylmalonyl-CoA epimerase (EC 5.1.99.1)	Fermentation	Propionate fermentation	Propionate production
			MBINF95C6A2D_00445	MmdA	Methylmalonyl-CoA decarboxylase, alpha chain (EC 4.1.1.41)	Fermentation	Propionate fermentation	Propionate production
P05C666_maxbin.096.mod2	MAGBg0380	Faecalibacterium prausnitzii	MBIN77B43086_03430	ThiN	Thiamin pyrophosphokinase (EC 2.7.6.2)	Vitamins, cofactors and micronutrients metabolism	Thiamine metabolism	Thiamine pyrophosphate biosynthesis
			MBIN77B43086_10175	Bcd	Butyryl-CoA dehydrogenase (EC 1.3.99.2)	Fermentation	Butyrate fermentation	Butyrate production
P05C666_maxbin.105.mod2	MAGBg0470	Alistipes finegoldii	MBIN31D0047E_00170	GalM	Aldose 1-epimerase (EC 5.1.3.3)	Carbohydrate utilization	Galactose utilization	Galactose catabolism
			MBIN31D0047E_00285	GuaB	Inosine-5'-monophosphate dehydrogenase (EC 1.1.1.205)	Nucleotide metabolism	Nucleotide metabolism	Purine biosynthesis
			MBIN31D0047E_00295	GuaA	GMP synthase [glutamine-hydrolyzing] (EC 6.3.5.2)	Nucleotide metabolism	Nucleotide metabolism	Purine biosynthesis
			MBIN31D0047E_00720	AlaDH	Alanine dehydrogenase (EC 1.4.1.1)	Amino acid metabolism	Alanine metabolism	Alanine degradation
			MBIN31D0047E_00890	Pgm	Phosphoglucomutase (EC 5.4.2.2)	Carbohydrate utilization	Galactose utilization	Galactose catabolism
			MBIN31D0047E_01990	GlyA	Serine hydroxymethyltransferase (EC 2.1.2.1)	Amino acid metabolism	Glycine metabolism	Glycine biosynthesis
			MBIN31D0047E_02080	AspC	Aspartate aminotransferase (EC 2.6.1.1)	Amino acid metabolism	Asparagine and aspartate metabolism	Aspartate biosynthesis
				AroJa	Biosynthetic Aromatic amino acid aminotransferase alpha (EC 2.6.1.57)	Amino acid metabolism	Aromatic amino acids metabolism	Tyrosine and phenylalanine biosynthesis
			MBIN31D0047E_02220	HutU	Urocanate hydratase (EC 4.2.1.49)	Amino acid metabolism	Histidine metabolism	Histidine degradation
			MBIN31D0047E_02395	PyrG	CTP synthase (EC 6.3.4.2)	Nucleotide metabolism	Nucleotide metabolism	Pyrimidine biosynthesis
			MBIN31D0047E_02415	ProA	Gamma-glutamyl phosphate reductase (EC 1.2.1.41)	Amino acid metabolism	Proline metabolism	Proline biosynthesis
			MBIN31D0047E_02425	AckA	Acetate kinase (EC 2.7.2.1)	Fermentation	Acetate fermentation	Acetate production
			MBIN31D0047E_02465	QueE	7-carboxy-7-deazaguanine synthase (EC 4.3.99.3)	Vitamins, cofactors and micronutrients metabolism	Queuosine metabolism	Queuosine biosynthesis
			MBIN31D0047E_02515	NadE	NAD synthetase (EC 6.3.1.5)	Vitamins, cofactors and micronutrients metabolism	NAD/NADP metabolism	NAD/NADP biosynthesis
			MBIN31D0047E_02670	AroA	3-phosphoshikimate 1-carboxyvinyltransferase (EC 2.5.1.19)	Amino acid metabolism	Aromatic amino acids metabolism	Chorismate biosynthesis
			MBIN31D0047E_02970	MetK	S-adenosylmethionine synthetase (EC 2.5.1.6)	Amino acid metabolism	Methionine metabolism	Methionine biosynthesis
			MBIN31D0047E_03425	LnpC2	UTP---hexose-1-phosphate uridylyltransferase (EC 2.7.7.10)	Carbohydrate utilization	N-Acetyl-Galactosamine and Galactosamine utilization	N-Acetyl-Galactosamine and Galactosamine catabolism
							Galactose utilization	Galactose catabolism
							Galacto-N-biose and lacto-N-biose utilization	Galacto-N-biose and lacto-N-biose catabolism
			MBIN31D0047E_03945	MnnA12	putative alpha-1,2-mannosidase	Carbohydrate utilization	Mannose and Mannosides utilization	Mannose and Mannosides catabolism
			MBIN31D0047E_03985	LpxC	UDP-3-O-[3-hydroxymyristoyl] N-acetylglucosamine deacetylase (EC 3.5.1.108)	Lipid A biosynthesis	Lipid A biosynthesis	Lipid A biosynthesis
			MBIN31D0047E_04060	NahS	LNnT ABC transporter substrate-binding component (TC 3.A.1.1)	Carbohydrate utilization	HMO utilization	HMO uptake
			MBIN31D0047E_04210	MutA	Methylmalonyl-CoA mutase small subunit, MutA (EC 5.4.99.2)	Fermentation	Propionate fermentation	Propionate production
			MBIN31D0047E_04215	MutB	Methylmalonyl-CoA mutase large subunit, MutB (EC 5.4.99.2)	Fermentation	Propionate fermentation	Propionate production
			MBIN31D0047E_04220	Bdh	NADH-dependent butanol dehydrogenase A (EC 1.1.1.-)	Fermentation	Butyrate fermentation	Butyrate production
			MBIN31D0047E_04380	ManA	Mannose-6-phosphate isomerase (EC 5.3.1.8)	Carbohydrate utilization	Mannose and Mannosides utilization	Mannose and Mannosides catabolism
			MBIN31D0047E_04510	PurH2	IMP cyclohydrolase (EC 3.5.4.10)	Nucleotide metabolism	Nucleotide metabolism	Purine biosynthesis
				PurH1	Phosphoribosylaminoimidazolecarboxamide formyltransferase (EC 2.1.2.3)	Nucleotide metabolism	Nucleotide metabolism	Purine biosynthesis
			MBIN31D0047E_04530	PurF	Amidophosphoribosyltransferase (EC 2.4.2.14)	Nucleotide metabolism	Nucleotide metabolism	Purine biosynthesis
			MBIN31D0047E_04535	PurC	Phosphoribosylaminoimidazole-succinocarboxamide synthase (EC 6.3.2.6)	Nucleotide metabolism	Nucleotide metabolism	Purine biosynthesis
			MBIN31D0047E_04560	MnnA12	putative alpha-1,2-mannosidase	Carbohydrate utilization	Mannose and Mannosides utilization	Mannose and Mannosides catabolism
			MBIN31D0047E_04575	MnnA12	putative alpha-1,2-mannosidase	Carbohydrate utilization	Mannose and Mannosides utilization	Mannose and Mannosides catabolism
			MBIN31D0047E_04580	BmoP	Beta-1,4-mannooligosaccharide phosphorylase (EC 2.4.1.319)	Carbohydrate utilization	Mannose and Mannosides utilization	Mannose and Mannosides catabolism
			MBIN31D0047E_04605	PyrF	Orotidine 5'-phosphate decarboxylase (EC 4.1.1.23)	Nucleotide metabolism	Nucleotide metabolism	Pyrimidine biosynthesis
			MBIN31D0047E_04620	CarB	Carbamoyl-phosphate synthase large chain (EC 6.3.5.5)	Nucleotide metabolism	Nucleotide metabolism	Pyrimidine biosynthesis
			MBIN31D0047E_04640	AgaR	Transcriptional repressor of aga operon	Carbohydrate utilization	N-Acetyl-Galactosamine and Galactosamine utilization	N-Acetyl-Galactosamine and Galactosamine regulation
			MBIN31D0047E_05105	LpxH	UDP-2,3-diacylglucosamine diphosphatase (EC 3.6.1.54)	Lipid A biosynthesis	Lipid A biosynthesis	Lipid A biosynthesis
			MBIN31D0047E_05220	CydA	Cytochrome d ubiquinol oxidase subunit I (EC 1.10.3.-)	Respiration	Microaerobic respiration	Cytochrome d ubiquinol oxidase
			MBIN31D0047E_05265	SdaAa	L-serine dehydratase, alpha subunit (EC 4.3.1.17)	Amino acid metabolism	Serine metabolism	Serine degradation
				SdaAb	L-serine dehydratase, beta subunit (EC 4.3.1.17)	Amino acid metabolism	Serine metabolism	Serine degradation
			MBIN31D0047E_06260	GcvT	Aminomethyltransferase (glycine cleavage system T protein) (EC 2.1.2.10)	Amino acid metabolism	Glycine metabolism	Glycine degradation
			MBIN31D0047E_06285	Gdh1	NADP-specific glutamate dehydrogenase (EC 1.4.1.4)	Amino acid metabolism	Glutamate and glutamine metabolism	Glutamate biosynthesis
			MBIN31D0047E_06550	qTGT	Queuine tRNA-ribosyltransferase (EC 2.4.2.29)	Vitamins, cofactors and micronutrients metabolism	Queuosine metabolism	Queuosine biosynthesis
			MBIN31D0047E_06960	HpaP	Xaa-Pro aminopeptidase (EC 3.4.11.9)	Amino acid metabolism	Proline metabolism	Hydroxyproline degradation
			MBIN31D0047E_07000	GlcK	Glucokinase (EC 2.7.1.2)	Carbohydrate utilization	Glucose utilization	Glucose catabolism
				RokA	N-acetylglucosamine kinase, glucokinase-like (EC 2.7.1.59)	Carbohydrate utilization	N-Acetylglucosamine and chitobiose utilization	N-Acetylglucosamine and chitobiose catabolism
							Sialic acid utilization	Sialic acid catabolism
			MBIN31D0047E_07140	AmyA	Alpha-amylase (EC 3.2.1.1)	Carbohydrate utilization	Maltose and Maltodextrin utilization	Maltose and Maltodextrin catabolism
			MBIN31D0047E_07155	GlgP	Glycogen phosphorylase (EC 2.4.1.1)	Carbohydrate utilization	Maltose and Maltodextrin utilization	Maltose and Maltodextrin catabolism
			MBIN31D0047E_07220	Kbl	2-amino-3-ketobutyrate coenzyme A ligase (EC 2.3.1.29)	Amino acid metabolism	Threonine metabolism	Threonine degradation
			MBIN31D0047E_07460	Tdh	L-threonine 3-dehydrogenase (EC 1.1.1.103)	Amino acid metabolism	Threonine metabolism	Threonine degradation
			MBIN31D0047E_07485	Fum1	Fumarate hydratase class I (EC 4.2.1.2)	Fermentation	Succinate fermentation	Succinate production
			MBIN31D0047E_07550	RibH	6,7-dimethyl-8-ribityllumazine synthase (EC 2.5.1.78)	Vitamins, cofactors and micronutrients metabolism	Riboflavin metabolism	Riboflavin biosynthesis
			MBIN31D0047E_07620	PdxA	4-hydroxythreonine-4-phosphate dehydrogenase (EC 1.1.1.262)	Vitamins, cofactors and micronutrients metabolism	Vitamin B6 metabolism	Pyridoxine and pyridoxal phosphate biosynthesis
			MBIN31D0047E_07680	GcvP	Glycine dehydrogenase [decarboxylating] (glycine cleavage system P protein) (EC 1.4.4.2)	Amino acid metabolism	Glycine metabolism	Glycine degradation
			MBIN31D0047E_07800	NadB	L-aspartate oxidase (EC 1.4.3.16)	Vitamins, cofactors and micronutrients metabolism	NAD/NADP metabolism	NAD/NADP biosynthesis
			MBIN31D0047E_08040	Mdh	Malate dehydrogenase (EC 1.1.1.37)	Fermentation	Succinate fermentation	Succinate production
			MBIN31D0047E_08085	DapD	2,3,4,5-tetrahydropyridine-2,6-dicarboxylate N-succinyltransferase (EC 2.3.1.117)	Amino acid metabolism	Lysine metabolism	Lysine biosynthesis
			MBIN31D0047E_08095	LysC	Aspartokinase (EC 2.7.2.4)	Amino acid metabolism	Lysine metabolism; Methionine metabolism; Threonine metabolism	Lysine biosynthesis; Methionine biosynthesis; Threonine biosynthesis
			MBIN31D0047E_08120	Asd	Aspartate-semialdehyde dehydrogenase (EC 1.2.1.11)	Amino acid metabolism	Lysine metabolism; Methionine metabolism; Threonine metabolism	Lysine biosynthesis; Methionine biosynthesis; Threonine biosynthesis
			MBIN31D0047E_08480	PurB	Adenylosuccinate lyase (EC 4.3.2.2)	Nucleotide metabolism	Nucleotide metabolism	Purine biosynthesis
			MBIN31D0047E_08895	LpxD	UDP-3-O-[3-hydroxymyristoyl] glucosamine N-acyltransferase (EC 2.3.1.191)	Lipid A biosynthesis	Lipid A biosynthesis	Lipid A biosynthesis
			MBIN31D0047E_08900	CoaD	Phosphopantetheine adenylyltransferase (EC 2.7.7.3)	Vitamins, cofactors and micronutrients metabolism	Coenzyme A metabolism	Coenzyme A biosynthesis
			MBIN31D0047E_08935	NanR2	Putative N-acetylglucosamine repressor of sialic acid catabolism, ROK family	Carbohydrate utilization	Sialic acid utilization	Sialic acid regulation
			MBIN31D0047E_09055	MetH	5-methyltetrahydrofolate--homocysteine methyltransferase (EC 2.1.1.13)	Amino acid metabolism	Methionine metabolism	Methionine biosynthesis
			MBIN31D0047E_09495	LeuC	3-isopropylmalate dehydratase large subunit (EC 4.2.1.33)	Amino acid metabolism	Branched chain amino acids metabolism	Branched chain amino acids biosynthesis
			MBIN31D0047E_10530	ArgF3	N-succinylornithine carbamoyltransferase (EC 2.1.3.11)	Amino acid metabolism	Arginine metabolism	Arginine biosynthesis
			MBIN31D0047E_10545	ArgG	Argininosuccinate synthase (EC 6.3.4.5)	Amino acid metabolism	Arginine metabolism	Arginine biosynthesis
			MBIN31D0047E_10550	ArgA2	N-acetylglutamate synthase, alternative (EC 2.3.1.1)	Amino acid metabolism	Arginine metabolism	Arginine biosynthesis
			MBIN31D0047E_11890	MmdA	Methylmalonyl-CoA decarboxylase, alpha chain (EC 4.1.1.41)	Fermentation	Propionate fermentation	Propionate production
			MBIN31D0047E_11895	Mce	Methylmalonyl-CoA epimerase (EC 5.1.99.1)	Fermentation	Propionate fermentation	Propionate production
			MBIN31D0047E_11910	MutB1	YgfD: protein that forms a complex with the methylmalonyl-CoA mutase in a pathway for conversion of succinyl-CoA to propionyl-CoA	Fermentation	Propionate fermentation	Propionate production
			MBIN31D0047E_12080	PurA	Adenylosuccinate synthetase (EC 6.3.4.4)	Nucleotide metabolism	Nucleotide metabolism	Purine biosynthesis
P05C666_metabat.154.mod2	MAGBg0427	Lactobacillus paragasseri	MBIN5BE3B2A2_05200	BglFa	PTS system, beta-glucoside-specific IIA component (EC 2.7.1.69)	Carbohydrate utilization	Cellobiose and Beta-glucosides utilization	Cellobiose and Beta-glucosides uptake
				BglFb	PTS system, beta-glucoside-specific IIB component (EC 2.7.1.69)	Carbohydrate utilization	Cellobiose and Beta-glucosides utilization	Cellobiose and Beta-glucosides uptake
				BglFc	PTS system, beta-glucoside-specific IIC component (EC 2.7.1.69)	Carbohydrate utilization	Cellobiose and Beta-glucosides utilization	Cellobiose and Beta-glucosides uptake
P05C666_metabat.158.mod2	MAGBg0477	Parabacteroides distasonis	MBIN650DC269_00155	KDSH	Periplasmic 3-ketodisaccharide hydrolase (EC 3.2.1.218)	Carbohydrate utilization	Trehalose utilization	Trehalose catabolism
			MBIN650DC269_00170	CydA	Cytochrome d ubiquinol oxidase subunit I (EC 1.10.3.-)	Respiration	Microaerobic respiration	Cytochrome d ubiquinol oxidase
			MBIN650DC269_00595	MetY	O-succinylhomoserine sulfhydrylase (EC 2.5.1.48)	Amino acid metabolism	Methionine metabolism	Methionine biosynthesis
			MBIN650DC269_00610	GlnN	Glutamine synthetase type III, GlnN (EC 6.3.1.2)	Amino acid metabolism	Glutamate and glutamine metabolism	Glutamine biosynthesis
			MBIN650DC269_00670	PurA	Adenylosuccinate synthetase (EC 6.3.4.4)	Nucleotide metabolism	Nucleotide metabolism	Purine biosynthesis
			MBIN650DC269_00790	Gdh2	NAD-specific glutamate dehydrogenase (EC 1.4.1.2)	Amino acid metabolism	Glutamate and glutamine metabolism	Glutamate biosynthesis
			MBIN650DC269_01130	ScrK	Fructokinase (EC 2.7.1.4)	Carbohydrate utilization	Mannitol utilization	Mannitol catabolism
							Sorbitol utilization; Sorbose utilization	Sorbitol catabolism; Sorbose catabolism
							Fructose utilization	Fructose catabolism
							Sucrose and Fructooligosaccharides utilization	Sucrose and Fructooligosaccharides catabolism
			MBIN650DC269_01150	ArgC	N-acetyl-gamma-glutamyl-phosphate reductase (EC 1.2.1.38)	Amino acid metabolism	Arginine metabolism	Arginine biosynthesis
			MBIN650DC269_01695	XylE	D-xylose proton-symporter XylE	Carbohydrate utilization	Xylose and Xylosides utilization	Xylose and Xylosides catabolism
			MBIN650DC269_01700	XylA	Xylose isomerase (EC 5.3.1.5)	Carbohydrate utilization	Xylose and Xylosides utilization	Xylose and Xylosides catabolism
			MBIN650DC269_01710	XylR4	Predicted regulator of xylose utilization, NrtR family	Carbohydrate utilization	Xylose and Xylosides utilization	Xylose and Xylosides regulation
			MBIN650DC269_01745	qTGT	Queuine tRNA-ribosyltransferase (EC 2.4.2.29)	Vitamins, cofactors and micronutrients metabolism	Queuosine metabolism	Queuosine biosynthesis
			MBIN650DC269_01870	Mdh	Malate dehydrogenase (EC 1.1.1.37)	Fermentation	Succinate fermentation	Succinate production
			MBIN650DC269_02065	NplT	Neopullulanase (EC 3.2.1.135)	Carbohydrate utilization	Maltose and Maltodextrin utilization	Maltose and Maltodextrin catabolism
			MBIN650DC269_02070	SusD_mal	SusD, outer membrane protein involved in maltodextrin utilization	Carbohydrate utilization	Maltose and Maltodextrin utilization	Maltose and Maltodextrin uptake
			MBIN650DC269_02080	NplT	Neopullulanase (EC 3.2.1.135)	Carbohydrate utilization	Maltose and Maltodextrin utilization	Maltose and Maltodextrin catabolism
			MBIN650DC269_02130	GltB	Glutamate synthase [NADPH] large chain (EC 1.4.1.13)	Amino acid metabolism	Glutamate and glutamine metabolism	Glutamate biosynthesis
			MBIN650DC269_02180	TrpA	Tryptophan synthase alpha chain (EC 4.2.1.20)	Amino acid metabolism	Aromatic amino acids metabolism	Tryptophan biosynthesis
			MBIN650DC269_02510	UxuP	TRAP-type hexuronate transport system, periplasmic component	Carbohydrate utilization	Galacturonate, Glucuronate, Oligogalacturonate and Glucuronide utilization	Hexuronates uptake
			MBIN650DC269_02520	UxuM	TRAP-type hexuronate transport system, large permease component	Carbohydrate utilization	Galacturonate, Glucuronate, Oligogalacturonate and Glucuronide utilization	Hexuronates uptake
			MBIN650DC269_02525	UxuA	Mannonate dehydratase (EC 4.2.1.8)	Carbohydrate utilization	Galacturonate, Glucuronate, Oligogalacturonate and Glucuronide utilization	Hexuronates catabolism
			MBIN650DC269_02560	LpxA	Acyl-[acyl-carrier-protein]--UDP-N-acetylglucosamine O-acyltransferase (EC 2.3.1.129)	Lipid A biosynthesis	Lipid A biosynthesis	Lipid A biosynthesis
			MBIN650DC269_02570	Mdh	Malate dehydrogenase (EC 1.1.1.37)	Fermentation	Succinate fermentation	Succinate production
			MBIN650DC269_02930	PurKa	N5-carboxyaminoimidazole ribonucleotide synthase (EC 6.3.4.18), predicted alternative form	Nucleotide metabolism	Nucleotide metabolism	Purine biosynthesis
			MBIN650DC269_02985	AroA	3-phosphoshikimate 1-carboxyvinyltransferase (EC 2.5.1.19)	Amino acid metabolism	Aromatic amino acids metabolism	Chorismate biosynthesis
			MBIN650DC269_03025	MnnA12	putative alpha-1,2-mannosidase	Carbohydrate utilization	Mannose and Mannosides utilization	Mannose and Mannosides catabolism
			MBIN650DC269_03045	GlyP	D-glycerate transporter (predicted)	Carbohydrate utilization	Glycerate utilization	Glycerate uptake
			MBIN650DC269_03060	LacZ	Beta-galactosidase (EC 3.2.1.23)	Carbohydrate utilization	Lactose and Beta-galactosides utilization	Lactose and Beta-galactosides catabolism
			MBIN650DC269_03215	NadA	Quinolinate synthetase (EC 2.5.1.72)	Vitamins, cofactors and micronutrients metabolism	NAD/NADP metabolism	NAD/NADP biosynthesis
			MBIN650DC269_03250	MnnB	Beta-mannosidase (EC 3.2.1.25)	Carbohydrate utilization	Mannose and Mannosides utilization	Mannose and Mannosides catabolism
			MBIN650DC269_03320	NadB	L-aspartate oxidase (EC 1.4.3.16)	Vitamins, cofactors and micronutrients metabolism	NAD/NADP metabolism	NAD/NADP biosynthesis
			MBIN650DC269_03570	RbsK	Ribokinase (EC 2.7.1.15)	Carbohydrate utilization	Ribose utilization	Ribose catabolism
			MBIN650DC269_03600	Pta	Phosphate acetyltransferase (EC 2.3.1.8)	Fermentation	Acetate fermentation	Acetate production
			MBIN650DC269_03620	BfrA	beta-fructofuranosidase (EC 3.2.1.26)	Carbohydrate utilization	Sucrose and Fructooligosaccharides utilization	Sucrose and Fructooligosaccharides catabolism
			MBIN650DC269_03630	FruP	Predicted fructose transporter	Carbohydrate utilization	Fructose utilization	Fructose uptake
			MBIN650DC269_03880	BglA	Beta-glucosidase (EC 3.2.1.21)	Carbohydrate utilization	Cellobiose and Beta-glucosides utilization	Cellobiose and Beta-glucosides catabolism
			MBIN650DC269_04210	MenH2	2-Succinyl-5-enolpyruvyl-6-hydroxy-3-cyclohexene-1-carboxylate dehydrogenase, HAD superfamily	Vitamins, cofactors and micronutrients metabolism	Menaquinone metabolism	Menaquinone biosynthesis
			MBIN650DC269_04595	QueF	NADPH-dependent 7-cyano-7-deazaguanine reductase (EC 1.7.1.13)	Vitamins, cofactors and micronutrients metabolism	Queuosine metabolism	Queuosine biosynthesis
			MBIN650DC269_04600	QueC	7-cyano-7-deazaguanine synthase (EC 6.3.4.20)	Vitamins, cofactors and micronutrients metabolism	Queuosine metabolism	Queuosine biosynthesis
			MBIN650DC269_04690	PaaK	Phenylacetate-coenzyme A ligase (EC 6.2.1.30)	Amino acid metabolism	Tryptophan metabolism	Tryptophan degradation
			MBIN650DC269_04885	RibE	Riboflavin synthase eubacterial/eukaryotic (EC 2.5.1.9)	Vitamins, cofactors and micronutrients metabolism	Riboflavin metabolism	Riboflavin biosynthesis
			MBIN650DC269_05225	MurQ	N-acetylmuramic acid 6-phosphate etherase (EC 4.2.1.126)	Carbohydrate utilization	N-acetylmuramic acid utilization	N-acetylmuramic acid catabolism
			MBIN650DC269_05325	Man26	Extracellular endo-beta-1,4-mannanase (GH26)	Carbohydrate utilization	Mannose and Mannosides utilization	Mannose and Mannosides catabolism
			MBIN650DC269_05590	MalQ	4-alpha-glucanotransferase (amylomaltase) (EC 2.4.1.25)	Carbohydrate utilization	Maltose and Maltodextrin utilization	Maltose and Maltodextrin catabolism
			MBIN650DC269_05680	CobS	Cobalamin synthase (EC 2.7.8.26)	Vitamins, cofactors and micronutrients metabolism	Vitamin B12 metabolism	Cobalamin biosynthesis
			MBIN650DC269_05770	MnnA12	putative alpha-1,2-mannosidase	Carbohydrate utilization	Mannose and Mannosides utilization	Mannose and Mannosides catabolism
			MBIN650DC269_05790	PflA	Pyruvate formate-lyase (EC 2.3.1.54)	Fermentation	Formate fermentation	Formate production
			MBIN650DC269_05895	PanC	Pantoate--beta-alanine ligase (EC 6.3.2.1)	Vitamins, cofactors and micronutrients metabolism	Coenzyme A metabolism	Coenzyme A biosynthesis
			MBIN650DC269_05960	RibH	6,7-dimethyl-8-ribityllumazine synthase (EC 2.5.1.78)	Vitamins, cofactors and micronutrients metabolism	Riboflavin metabolism	Riboflavin biosynthesis
			MBIN650DC269_06030	PdxA	4-hydroxythreonine-4-phosphate dehydrogenase (EC 1.1.1.262)	Vitamins, cofactors and micronutrients metabolism	Vitamin B6 metabolism	Pyridoxine and pyridoxal phosphate biosynthesis
			MBIN650DC269_06070	CoaX	Pantothenate kinase type III, CoaX-like (EC 2.7.1.33)	Vitamins, cofactors and micronutrients metabolism	Coenzyme A metabolism	Coenzyme A biosynthesis
			MBIN650DC269_06165	MmdC	Biotin carboxyl carrier protein => methylmalonyl-CoA decarboxylase	Fermentation	Propionate fermentation	Propionate production
			MBIN650DC269_06285	NplT	Neopullulanase (EC 3.2.1.135)	Carbohydrate utilization	Maltose and Maltodextrin utilization	Maltose and Maltodextrin catabolism
			MBIN650DC269_06345	ThiN	Thiamin pyrophosphokinase (EC 2.7.6.2)	Vitamins, cofactors and micronutrients metabolism	Thiamine metabolism	Thiamine pyrophosphate biosynthesis
			MBIN650DC269_06580	BtGH97b	Alpha-1,6-galactosidase (GH97)	Carbohydrate utilization	Melibiose utilization; Raffinose family oligosaccharide utilization	Melibiose catabolism; Raffinose family oligosaccharide catabolism
			MBIN650DC269_07035	ThiD	Hydroxymethylpyrimidine phosphate kinase ThiD (EC 2.7.4.7)	Vitamins, cofactors and micronutrients metabolism	Thiamine metabolism	Thiamine pyrophosphate biosynthesis
			MBIN650DC269_07055	CbiT	Cobalt-precorrin-6B C15-methyltransferase [decarboxylating] (EC 2.1.1.196)	Vitamins, cofactors and micronutrients metabolism	Vitamin B12 metabolism	Cobalamin biosynthesis
				CbiE	Cobalt-precorrin-7 (C5)-methyltransferase (EC 2.1.1.289)	Vitamins, cofactors and micronutrients metabolism	Vitamin B12 metabolism	Cobalamin biosynthesis
			MBIN650DC269_07060	CbiH	Cobalt-precorrin-3 C(17)-methyltransferase (EC 2.1.1.272)	Vitamins, cofactors and micronutrients metabolism	Vitamin B12 metabolism	Cobalamin biosynthesis
				CbiC	Cobalt-precorrin-8 methylmutase (EC 5.4.99.60)	Vitamins, cofactors and micronutrients metabolism	Vitamin B12 metabolism	Cobalamin biosynthesis
			MBIN650DC269_07260	SerB1	Phosphoserine phosphatase (EC 3.1.3.3)	Amino acid metabolism	Serine metabolism	Serine biosynthesis
			MBIN650DC269_07285	PyrDc	Dihydroorotate dehydrogenase (NAD(+)), catalytic subunit (EC 1.3.1.14)	Nucleotide metabolism	Nucleotide metabolism	Pyrimidine biosynthesis
			MBIN650DC269_07365	GD	Guanine deaminase (EC 3.5.4.3)	Nucleotide metabolism	Nucleotide metabolism	Purine degradation
			MBIN650DC269_07590	PabC	Aminodeoxychorismate lyase (EC 4.1.3.38)	Vitamins, cofactors and micronutrients metabolism	Folate metabolism	Folate biosynthesis
			MBIN650DC269_07600	AguB	N-carbamoylputrescine amidase (EC 3.5.1.53)	Amino acid metabolism	Arginine metabolism	Arginine degradation
			MBIN650DC269_07605	AguA	Agmatine deiminase (EC 3.5.3.12)	Amino acid metabolism	Arginine metabolism	Arginine degradation
			MBIN650DC269_07655	PaaK	Phenylacetate-coenzyme A ligase (EC 6.2.1.30)	Amino acid metabolism	Tryptophan metabolism	Tryptophan degradation
			MBIN650DC269_07870	BtuR1	Cob(I)alamin adenosyltransferase (EC 2.5.1.17)	Vitamins, cofactors and micronutrients metabolism	Vitamin B12 metabolism	Cobalamin biosynthesis
			MBIN650DC269_07940	AspC	Aspartate aminotransferase (EC 2.6.1.1)	Amino acid metabolism	Asparagine and aspartate metabolism	Aspartate biosynthesis
			MBIN650DC269_07960	GlyA	Serine hydroxymethyltransferase (EC 2.1.2.1)	Amino acid metabolism	Glycine metabolism	Glycine biosynthesis
			MBIN650DC269_07965	Hex	beta-N-acetylglucosaminidase (EC 3.2.1.52)	Carbohydrate utilization	N-Acetylglucosamine and chitobiose utilization	Chitobiose catabolism
			MBIN650DC269_07975	AbfA1	alpha-L-arabinofuranosidase (EC 3.2.1.55)	Carbohydrate utilization	Arabinose and Arabinosides utilization	Arabinose and Arabinosides catabolism
			MBIN650DC269_08120	IlvC	Ketol-acid reductoisomerase (NADP(+)) (EC 1.1.1.86)	Vitamins, cofactors and micronutrients metabolism	Coenzyme A metabolism	Coenzyme A biosynthesis
						Amino acid metabolism	Branched chain amino acids metabolism	Branched chain amino acids biosynthesis
			MBIN650DC269_08210	RamA1	alpha-L-rhamnosidase (EC 3.2.1.40)	Carbohydrate utilization	Rhamnose and Rhamnosides utilization	Rhamnose and Rhamnosides catabolism
			MBIN650DC269_08215	RamA1	alpha-L-rhamnosidase (EC 3.2.1.40)	Carbohydrate utilization	Rhamnose and Rhamnosides utilization	Rhamnose and Rhamnosides catabolism
			MBIN650DC269_08225	RhaT	L-rhamnose-proton symporter	Carbohydrate utilization	Rhamnose and Rhamnosides utilization	Rhamnose and Rhamnosides uptake
			MBIN650DC269_08580	GcvP	Glycine dehydrogenase [decarboxylating] (glycine cleavage system P protein) (EC 1.4.4.2)	Amino acid metabolism	Glycine metabolism	Glycine degradation
			MBIN650DC269_08790	MnnA12	putative alpha-1,2-mannosidase	Carbohydrate utilization	Mannose and Mannosides utilization	Mannose and Mannosides catabolism
			MBIN650DC269_08860	KduD	2-deoxy-D-gluconate 3-dehydrogenase (EC 1.1.1.125)	Carbohydrate utilization	Unsaturated Glucuronate utilization	Unsaturated Glucuronate catabolism
			MBIN650DC269_08935	PulA	Pullulanase (EC 3.2.1.41)	Carbohydrate utilization	Maltose and Maltodextrin utilization	Maltose and Maltodextrin catabolism
			MBIN650DC269_08955	MnnA12	putative alpha-1,2-mannosidase	Carbohydrate utilization	Mannose and Mannosides utilization	Mannose and Mannosides catabolism
			MBIN650DC269_08960	Hex	beta-N-acetylglucosaminidase (EC 3.2.1.52)	Carbohydrate utilization	N-Acetylglucosamine and chitobiose utilization	Chitobiose catabolism
			MBIN650DC269_09605	CimA	(R)-citramalate synthase (EC 2.3.1.182)	Amino acid metabolism	Branched chain amino acids metabolism	Branched chain amino acids biosynthesis
			MBIN650DC269_09620	LeuA	2-isopropylmalate synthase (EC 2.3.3.13)	Amino acid metabolism	Branched chain amino acids metabolism	Branched chain amino acids biosynthesis
			MBIN650DC269_09665	IlvC	Ketol-acid reductoisomerase (NADP(+)) (EC 1.1.1.86)	Vitamins, cofactors and micronutrients metabolism	Coenzyme A metabolism	Coenzyme A biosynthesis
						Amino acid metabolism	Branched chain amino acids metabolism	Branched chain amino acids biosynthesis
			MBIN650DC269_09675	IlvM	Acetolactate synthase small subunit (EC 2.2.1.6)	Amino acid metabolism	Branched chain amino acids metabolism	Branched chain amino acids biosynthesis
			MBIN650DC269_09680	IlvG	Acetolactate synthase large subunit (EC 2.2.1.6)	Amino acid metabolism	Branched chain amino acids metabolism	Branched chain amino acids biosynthesis
			MBIN650DC269_09810	PyrF	Orotidine 5'-phosphate decarboxylase (EC 4.1.1.23)	Nucleotide metabolism	Nucleotide metabolism	Pyrimidine biosynthesis
			MBIN650DC269_09815	LpxD	UDP-3-O-[3-hydroxymyristoyl] glucosamine N-acyltransferase (EC 2.3.1.191)	Lipid A biosynthesis	Lipid A biosynthesis	Lipid A biosynthesis
			MBIN650DC269_09955	AspC	Aspartate aminotransferase (EC 2.6.1.1)	Amino acid metabolism	Asparagine and aspartate metabolism	Aspartate biosynthesis
			MBIN650DC269_10410	SiaHI	Exo-alpha-sialidase SiaHI (EC 3.2.1.18)	Carbohydrate utilization	Sialic acid utilization	Sialic acid catabolism
			MBIN650DC269_10560	IolG	Myo-inositol 2-dehydrogenase (EC 1.1.1.18)	Carbohydrate utilization	Inositol utilization	Inositol catabolism
			MBIN650DC269_10920	GalM	Aldose 1-epimerase (EC 5.1.3.3)	Carbohydrate utilization	Galactose utilization	Galactose catabolism
			MBIN650DC269_10925	GlcT	Galactose/glucose transporter, FHS family, MFS superfamily	Carbohydrate utilization	Galactose utilization	Galactose uptake
							Glucose utilization	Glucose uptake
			MBIN650DC269_10930	GalK	Galactokinase (EC 2.7.1.6)	Carbohydrate utilization	Galactose utilization	Galactose catabolism
			MBIN650DC269_11230	ManA	Mannose-6-phosphate isomerase (EC 5.3.1.8)	Carbohydrate utilization	Mannose and Mannosides utilization	Mannose and Mannosides catabolism
			MBIN650DC269_11540	SdhB	Succinate dehydrogenase iron-sulfur protein (EC 1.3.5.1)	Fermentation	Succinate fermentation	Succinate production
			MBIN650DC269_11615	BglA	Beta-glucosidase (EC 3.2.1.21)	Carbohydrate utilization	Cellobiose and Beta-glucosides utilization	Cellobiose and Beta-glucosides catabolism
			MBIN650DC269_12090	CarB	Carbamoyl-phosphate synthase large chain (EC 6.3.5.5)	Nucleotide metabolism	Nucleotide metabolism	Pyrimidine biosynthesis
			MBIN650DC269_12225	SusD_bgl	SusD, outer membrane protein involved in beta-glucoside binding	Carbohydrate utilization	Cellobiose and Beta-glucosides utilization	Cellobiose and Beta-glucosides catabolism
			MBIN650DC269_12250	BglA2	Periplasmic beta-glucosidase (EC 3.2.1.21)	Carbohydrate utilization	Cellobiose and Beta-glucosides utilization	Cellobiose and Beta-glucosides catabolism
			MBIN650DC269_12285	XylS	alpha-xylosidase (EC 3.2.1.177)	Carbohydrate utilization	Xylose and Xylosides utilization	Xylose and Xylosides catabolism
			MBIN650DC269_12440	PurD	Phosphoribosylamine--glycine ligase (EC 6.3.4.13)	Nucleotide metabolism	Nucleotide metabolism	Purine biosynthesis
			MBIN650DC269_12445	RamA1	alpha-L-rhamnosidase (EC 3.2.1.40)	Carbohydrate utilization	Rhamnose and Rhamnosides utilization	Rhamnose and Rhamnosides catabolism
			MBIN650DC269_12465	ArgE	Acetylornithine deacetylase (EC 3.5.1.16)	Amino acid metabolism	Arginine metabolism	Arginine biosynthesis
			MBIN650DC269_12470	RibF	Riboflavin kinase (EC 2.7.1.26)	Vitamins, cofactors and micronutrients metabolism	Riboflavin metabolism	Riboflavin biosynthesis
			MBIN650DC269_12750	GuaB	Inosine-5'-monophosphate dehydrogenase (EC 1.1.1.205)	Nucleotide metabolism	Nucleotide metabolism	Purine biosynthesis
			MBIN650DC269_12800	MetK	S-adenosylmethionine synthetase (EC 2.5.1.6)	Amino acid metabolism	Methionine metabolism	Methionine biosynthesis
			MBIN650DC269_12815	QueA	S-adenosylmethionine:tRNA ribosyltransferase-isomerase (EC 2.4.99.17)	Vitamins, cofactors and micronutrients metabolism	Queuosine metabolism	Queuosine biosynthesis
			MBIN650DC269_13570	NanA	N-acetylneuraminate lyase (EC 4.1.3.3)	Carbohydrate utilization	Sialic acid utilization	Sialic acid catabolism
			MBIN650DC269_13575	NanE2	N-acylglucosamine 2-epimerase (EC 5.1.3.8)	Carbohydrate utilization	Sialic acid utilization; N-acetylmannosamine utilization	Sialic acid catabolism; N-acetylmannosamine catabolism
			MBIN650DC269_13580	NanT2	Predicted N-acetyl-neuraminate transporter, MFS family	Carbohydrate utilization	Sialic acid utilization	Sialic acid uptake
			MBIN650DC269_13760	PurN	Phosphoribosylglycinamide formyltransferase (EC 2.1.2.2)	Nucleotide metabolism	Nucleotide metabolism	Purine biosynthesis
			MBIN650DC269_13875	NrfA	Cytochrome c552 precursor (EC 1.7.2.2)	Respiration	Anaerobic respiration	Assimilatory nitrite reduction
			MBIN650DC269_13910	FucU	L-fucose mutarotase (EC 5.1.3.29)	Carbohydrate utilization	Fucose and Fucosides utilization	Fucose and Fucosides catabolism
			MBIN650DC269_14130	MnnA	Alpha-mannosidase (EC 3.2.1.24)	Carbohydrate utilization	Mannose and Mannosides utilization	Mannose and Mannosides catabolism
			MBIN650DC269_14245	KdgK	2-dehydro-3-deoxygluconokinase (EC 2.7.1.45)	Carbohydrate utilization	Unsaturated Glucuronate utilization	Unsaturated Glucuronate catabolism
			MBIN650DC269_14390	PyrI	Aspartate carbamoyltransferase regulatory chain (PyrI)	Nucleotide metabolism	Nucleotide metabolism	Pyrimidine biosynthesis
			MBIN650DC269_14795	LacZp	Periplasmic beta-galactosidase (EC 3.2.1.23) involved in lactose utilization (GH2)	Carbohydrate utilization	Lactose and Beta-galactosides utilization	Lactose and Beta-galactosides catabolism
			MBIN650DC269_14830	GlnN	Glutamine synthetase type III, GlnN (EC 6.3.1.2)	Amino acid metabolism	Glutamate and glutamine metabolism	Glutamine biosynthesis
			MBIN650DC269_15430	GlcK	Glucokinase (EC 2.7.1.2)	Carbohydrate utilization	Glucose utilization	Glucose catabolism
				RokA	N-acetylglucosamine kinase, glucokinase-like (EC 2.7.1.59)	Carbohydrate utilization	N-Acetylglucosamine and chitobiose utilization	N-Acetylglucosamine and chitobiose catabolism
							Sialic acid utilization	Sialic acid catabolism
			MBIN650DC269_15745	HutI	Imidazolonepropionase (EC 3.5.2.7)	Amino acid metabolism	Histidine metabolism	Histidine degradation
			MBIN650DC269_15750	ForC	Formiminotetrahydrofolate cyclodeaminase (EC 4.3.1.4)	Amino acid metabolism	Histidine metabolism	Histidine degradation
			MBIN650DC269_15800	RbsK	Ribokinase (EC 2.7.1.15)	Carbohydrate utilization	Ribose utilization	Ribose catabolism
			MBIN650DC269_15975	DapB	4-hydroxy-tetrahydrodipicolinate reductase (EC 1.17.1.8)	Amino acid metabolism	Lysine metabolism	Lysine biosynthesis
			MBIN650DC269_16030	BtuB	Outer membrane vitamin B12 receptor BtuB	Vitamins, cofactors and micronutrients metabolism	Vitamin B12 metabolism	Cobalamin uptake
			MBIN650DC269_16040	CbiK	Sirohydrochlorin cobaltochelatase CbiK (EC 4.99.1.3)	Vitamins, cofactors and micronutrients metabolism	Vitamin B12 metabolism	Cobalamin biosynthesis
			MBIN650DC269_16425	Adk	Adenylate kinase (EC 2.7.4.3)	Nucleotide metabolism	Nucleotide metabolism	Pyrimidine biosynthesis
			MBIN650DC269_17260	IolG	Myo-inositol 2-dehydrogenase (EC 1.1.1.18)	Carbohydrate utilization	Inositol utilization	Inositol catabolism
			MBIN650DC269_17385	AspC	Aspartate aminotransferase (EC 2.6.1.1)	Amino acid metabolism	Asparagine and aspartate metabolism	Aspartate biosynthesis
			MBIN650DC269_17405	LysA	Diaminopimelate decarboxylase (EC 4.1.1.20)	Amino acid metabolism	Lysine metabolism	Lysine biosynthesis
			MBIN650DC269_17760	HpaP	Xaa-Pro aminopeptidase (EC 3.4.11.9)	Amino acid metabolism	Proline metabolism	Hydroxyproline degradation
			MBIN650DC269_17900	MenG	Demethylmenaquinone methyltransferase (EC 2.1.1.163)	Vitamins, cofactors and micronutrients metabolism	Menaquinone metabolism	Menaquinone biosynthesis
			MBIN650DC269_18220	AsnA	Aspartate--ammonia ligase (EC 6.3.1.1)	Amino acid metabolism	Asparagine and aspartate metabolism	Asparagine biosynthesis
			MBIN650DC269_18335	PyrE	Orotate phosphoribosyltransferase (EC 2.4.2.10)	Nucleotide metabolism	Nucleotide metabolism	Pyrimidine biosynthesis
			MBIN650DC269_18345	ArgH	Argininosuccinate lyase (EC 4.3.2.1)	Amino acid metabolism	Arginine metabolism	Arginine biosynthesis
P05C777_bin.067.mod2	MAGBg0543	Anaerobutyricum hallii_A	MBIN498DD876_08775	EtfB2	Electron bifurcating butyryl-CoA dehydrogenase, electron transfer flavoprotein beta	Fermentation	Butyrate fermentation	Butyrate production
P05C888_maxbin.011.mod2	MAGBg0409	Agathobaculum butyriciproducens	MBIN61570B2C_00280	CoaC	Phosphopantothenoylcysteine decarboxylase (EC 4.1.1.36)	Vitamins, cofactors and micronutrients metabolism	Coenzyme A metabolism	Coenzyme A biosynthesis
				CoaB	Phosphopantothenoylcysteine synthetase (EC 6.3.2.5)	Vitamins, cofactors and micronutrients metabolism	Coenzyme A metabolism	Coenzyme A biosynthesis
			MBIN61570B2C_01290	FruK	1-phosphofructokinase (EC 2.7.1.56)	Carbohydrate utilization	Mannitol utilization	Mannitol catabolism
							Sorbitol utilization; Sorbose utilization	Sorbitol catabolism; Sorbose catabolism
							Fructose utilization	Fructose catabolism
			MBIN61570B2C_02130	GlgP	Glycogen phosphorylase (EC 2.4.1.1)	Carbohydrate utilization	Maltose and Maltodextrin utilization	Maltose and Maltodextrin catabolism
			MBIN61570B2C_06025	PyrG	CTP synthase (EC 6.3.4.2)	Nucleotide metabolism	Nucleotide metabolism	Pyrimidine biosynthesis
			MBIN61570B2C_06825	IolG1	Myo-inositol 2-dehydrogenase 1 (EC 1.1.1.18)	Carbohydrate utilization	Inositol utilization	Inositol catabolism
			MBIN61570B2C_07025	InoZ	Inositol transport system ATP-binding protein	Carbohydrate utilization	Inositol utilization	Inositol uptake
			MBIN61570B2C_11430	PyrH	Uridylate kinase (EC 2.7.4.22)	Nucleotide metabolism	Nucleotide metabolism	Pyrimidine biosynthesis
			MBIN61570B2C_12005	TnaA	Tryptophanase (EC 4.1.99.1)	Amino acid metabolism	Tryptophan metabolism	Tryptophan degradation
P05C888_maxbin.018.mod2	MAGBg0587	Anaerobutyricum hallii	MBIN0C7B6F7D_07625	AlfA	Alpha-L-fucosidase (EC 3.2.1.51)	Carbohydrate utilization	Fucose and Fucosides utilization	Fucose and Fucosides catabolism
P06C666_bin.043.mod2	MAGBg0035	Prevotella sp900555035	MBIN223A54CB_02735	AspC	Aspartate aminotransferase (EC 2.6.1.1)	Amino acid metabolism	Asparagine and aspartate metabolism	Aspartate biosynthesis
P06C777_bin.008.mod2	MAGBg0133	NA	MBIN62B634C8_07100	GfrD	PTS system, fructoselysine/glucoselysine-specific IID component	Carbohydrate utilization	Fructoselysine utilization; Glucoselysine utilization	Fructoselysine uptake; Glucoselysine uptake
P06C777_bin.095.mod2	MAGBg0768	Bilophila wadsworthia	MBIN8AD8080C_01440	NapG	Ferredoxin-type protein NapG (periplasmic nitrate reductase)	Respiration	Anaerobic respiration	Nitrate reduction
			MBIN8AD8080C_01450	NapA	Periplasmic nitrate reductase precursor (EC 1.7.99.4)	Respiration	Anaerobic respiration	Nitrate reduction
			MBIN8AD8080C_01455	NapM	NapM protein	Respiration	Anaerobic respiration	Nitrate reduction
			MBIN8AD8080C_01460	NapC	Cytochrome c-type protein NapC	Respiration	Anaerobic respiration	Nitrate reduction
			MBIN8AD8080C_01910	PurH1	Phosphoribosylaminoimidazolecarboxamide formyltransferase (EC 2.1.2.3)	Nucleotide metabolism	Nucleotide metabolism	Purine biosynthesis
			MBIN8AD8080C_01920	PurA	Adenylosuccinate synthetase (EC 6.3.4.4)	Nucleotide metabolism	Nucleotide metabolism	Purine biosynthesis
			MBIN8AD8080C_03345	LpxB	Lipid-A-disaccharide synthase (EC 2.4.1.182)	Lipid A biosynthesis	Lipid A biosynthesis	Lipid A biosynthesis
			MBIN8AD8080C_03965	LivH	High-affinity branched-chain amino acid transport system permease protein LivH (TC 3.A.1.4.1)	Amino acid metabolism	Branched chain amino acids metabolism	Branched chain amino acids uptake
			MBIN8AD8080C_04035	HisF	Imidazole glycerol phosphate synthase cyclase subunit (EC 4.1.3.-)	Amino acid metabolism	Histidine metabolism	Histidine biosynthesis
			MBIN8AD8080C_04040	HisH	Imidazole glycerol phosphate synthase amidotransferase subunit (EC 2.4.2.-)	Amino acid metabolism	Histidine metabolism	Histidine biosynthesis
			MBIN8AD8080C_04050	DsrA	Dissimilatory sulfite reductase, alpha subunit (EC 1.8.99.3)	Respiration	Anaerobic respiration	Dissimilatory sulfite reduction
			MBIN8AD8080C_04055	DsrB	Dissimilatory sulfite reductase, beta subunit (EC 1.8.99.3)	Respiration	Anaerobic respiration	Dissimilatory sulfite reduction
				DsrD	Dissimilatory sulfite reductase clustered protein DsrD	Respiration	Anaerobic respiration	Dissimilatory sulfite reduction
			MBIN8AD8080C_06780	PyrDe	Dihydroorotate dehydrogenase (NAD(+)), electron transfer subunit (EC 1.3.1.14)	Nucleotide metabolism	Nucleotide metabolism	Pyrimidine biosynthesis
			MBIN8AD8080C_07520	RibDr	5-amino-6-(5-phosphoribosylamino)uracil reductase (EC 1.1.1.193)	Vitamins, cofactors and micronutrients metabolism	Riboflavin metabolism	Riboflavin biosynthesis
				RibDd	Diaminohydroxyphosphoribosylaminopyrimidine deaminase (EC 3.5.4.26)	Vitamins, cofactors and micronutrients metabolism	Riboflavin metabolism	Riboflavin biosynthesis
			MBIN8AD8080C_07530	RibB	3,4-dihydroxy-2-butanone 4-phosphate synthase (EC 4.1.99.12)	Vitamins, cofactors and micronutrients metabolism	Riboflavin metabolism	Riboflavin biosynthesis
				RibA	GTP cyclohydrolase II (EC 3.5.4.25)	Vitamins, cofactors and micronutrients metabolism	Riboflavin metabolism	Riboflavin biosynthesis
			MBIN8AD8080C_08455	GuaA	GMP synthase [glutamine-hydrolyzing] (EC 6.3.5.2)	Nucleotide metabolism	Nucleotide metabolism	Purine biosynthesis
			MBIN8AD8080C_08810	LldG	L-lactate dehydrogenase LldG subunit (EC 1.1.2.3)	Secondary metabolism	Lactate utilization	L-lactate utilization
			MBIN8AD8080C_08815	LldE	L-lactate dehydrogenase, Fe-S oxidoreductase subunit LldE (EC 1.1.2.3)	Secondary metabolism	Lactate utilization	L-lactate utilization
				LldF	L-lactate dehydrogenase, Iron-sulfur cluster-binding subunit LldF (EC 1.1.2.3)	Secondary metabolism	Lactate utilization	L-lactate utilization
			MBIN8AD8080C_08845	EutN	Ethanolamine utilization polyhedral-body-like protein EutN	Secondary metabolism	Ethanolamine utilization	Ethanolamine utilization
			MBIN8AD8080C_08880	XP	Xanthine permease	Nucleotide metabolism	Nucleotide metabolism	Purine uptake
			MBIN8AD8080C_09315	PurH2	IMP cyclohydrolase (EC 3.5.4.10)	Nucleotide metabolism	Nucleotide metabolism	Purine biosynthesis
			MBIN8AD8080C_10430	CarA	Carbamoyl-phosphate synthase small chain (EC 6.3.5.5)	Nucleotide metabolism	Nucleotide metabolism	Pyrimidine biosynthesis
			MBIN8AD8080C_10610	Pta	Phosphate acetyltransferase (EC 2.3.1.8)	Fermentation	Acetate fermentation	Acetate production
			MBIN8AD8080C_12550	PanB	3-methyl-2-oxobutanoate hydroxymethyltransferase (EC 2.1.2.11)	Vitamins, cofactors and micronutrients metabolism	Coenzyme A metabolism	Coenzyme A biosynthesis
			MBIN8AD8080C_13670	ArgE	Acetylornithine deacetylase (EC 3.5.1.16)	Amino acid metabolism	Arginine metabolism	Arginine biosynthesis
			MBIN8AD8080C_13930	GltD	Glutamate synthase [NADPH] small chain (EC 1.4.1.13)	Amino acid metabolism	Glutamate and glutamine metabolism	Glutamate biosynthesis
			MBIN8AD8080C_13960	PyrE	Orotate phosphoribosyltransferase (EC 2.4.2.10)	Nucleotide metabolism	Nucleotide metabolism	Pyrimidine biosynthesis
			MBIN8AD8080C_14490	ArgH	Argininosuccinate lyase (EC 4.3.2.1)	Amino acid metabolism	Arginine metabolism	Arginine biosynthesis
			MBIN8AD8080C_15055	PyrC	Dihydroorotase (EC 3.5.2.3)	Nucleotide metabolism	Nucleotide metabolism	Pyrimidine biosynthesis
			MBIN8AD8080C_15630	SgaA	Serine--glyoxylate aminotransferase (EC 2.6.1.45)	Amino acid metabolism	Glycine metabolism	Glycine biosynthesis
							Serine metabolism	Serine degradation
P06C777_bin.32.mod2	MAGBg0567	Enterocloster clostridioformis	MBINFD8DF7FF_00830	SerC1	Phosphoserine aminotransferase (EC 2.6.1.52)	Amino acid metabolism	Serine metabolism	Serine biosynthesis
			MBINFD8DF7FF_00835	IlvG	Acetolactate synthase large subunit (EC 2.2.1.6)	Amino acid metabolism	Branched chain amino acids metabolism	Branched chain amino acids biosynthesis
			MBINFD8DF7FF_00840	IlvD	Dihydroxy-acid dehydratase (EC 4.2.1.9)	Amino acid metabolism	Branched chain amino acids metabolism	Branched chain amino acids biosynthesis
			MBINFD8DF7FF_01160	FucI	L-fucose isomerase (EC 5.3.1.25)	Carbohydrate utilization	Fucose and Fucosides utilization	Fucose and Fucosides catabolism
			MBINFD8DF7FF_01165	FucK	L-fuculokinase (EC 2.7.1.51)	Carbohydrate utilization	Fucose and Fucosides utilization	Fucose and Fucosides catabolism
			MBINFD8DF7FF_01170	FucA	L-fuculose phosphate aldolase (EC 4.1.2.17)	Carbohydrate utilization	Fucose and Fucosides utilization	Fucose and Fucosides catabolism
			MBINFD8DF7FF_01175	FucU	L-fucose mutarotase (EC 5.1.3.29)	Carbohydrate utilization	Fucose and Fucosides utilization	Fucose and Fucosides catabolism
			MBINFD8DF7FF_01180	FucZ	Fucose ABC transport system, ATP-binding protein, predicted	Carbohydrate utilization	Fucose and Fucosides utilization	Fucose and Fucosides uptake
			MBINFD8DF7FF_01185	FucY	Fucose ABC transport system, permease protein, predicted	Carbohydrate utilization	Fucose and Fucosides utilization	Fucose and Fucosides uptake
			MBINFD8DF7FF_01190	FucX	Fucose ABC transport system, substrate-binding protein, predicted	Carbohydrate utilization	Fucose and Fucosides utilization	Fucose and Fucosides uptake
			MBINFD8DF7FF_02135	GuaB	Inosine-5'-monophosphate dehydrogenase (EC 1.1.1.205)	Nucleotide metabolism	Nucleotide metabolism	Purine biosynthesis
			MBINFD8DF7FF_03945	AADH	Acetaldehyde dehydrogenase (EC 1.2.1.10)	Fermentation	Ethanol fermentation	Ethanol production
				ADH	Alcohol dehydrogenase (EC 1.1.1.1)	Fermentation	Ethanol fermentation	Ethanol production
			MBINFD8DF7FF_04935	XynB2	Xylan 1,4-beta-xylosidase (EC 3.2.1.37)	Carbohydrate utilization	Xylose and Xylosides utilization	Xylose and Xylosides catabolism
			MBINFD8DF7FF_06830	GntA	Gluconate dehydratase (EC 4.2.1.39)	Carbohydrate utilization	Gluconate utilization	Gluconate catabolism
			MBINFD8DF7FF_07400	Pgm	Phosphoglucomutase (EC 5.4.2.2)	Carbohydrate utilization	Galactose utilization	Galactose catabolism
				ManB	Phosphomannomutase (EC 5.4.2.8)	Carbohydrate utilization	Mannose and Mannosides utilization	Mannose and Mannosides catabolism
			MBINFD8DF7FF_07430	NanX2	ABC transporter, predicted N-acetylneuraminate transport system permease protein 2	Carbohydrate utilization	Sialic acid utilization	Sialic acid uptake
			MBINFD8DF7FF_07435	NanX1	ABC transporter, predicted N-acetylneuraminate transport system permease protein 1	Carbohydrate utilization	Sialic acid utilization	Sialic acid uptake
			MBINFD8DF7FF_07440	NanY	ABC transporter, predicted N-acetylneuraminate-binding protein	Carbohydrate utilization	Sialic acid utilization	Sialic acid uptake
			MBINFD8DF7FF_09260	PurC	Phosphoribosylaminoimidazole-succinocarboxamide synthase (EC 6.3.2.6)	Nucleotide metabolism	Nucleotide metabolism	Purine biosynthesis
			MBINFD8DF7FF_09560	LivB	Branched-chain amino acid ABC transporter, amino acid-binding protein (TC 3.A.1.4.1)	Amino acid metabolism	Branched chain amino acids metabolism	Branched chain amino acids uptake
			MBINFD8DF7FF_10595	MmdA	Methylmalonyl-CoA decarboxylase, alpha chain (EC 4.1.1.41)	Fermentation	Propionate fermentation	Propionate production
			MBINFD8DF7FF_10610	MmdB	Methylmalonyl-CoA decarboxylase, beta chain (EC 4.1.1.41)	Fermentation	Propionate fermentation	Propionate production
			MBINFD8DF7FF_10615	MmdA	Methylmalonyl-CoA decarboxylase, alpha chain (EC 4.1.1.41)	Fermentation	Propionate fermentation	Propionate production
			MBINFD8DF7FF_11625	UxuQ	TRAP-type hexuronate transport system, small permease component	Carbohydrate utilization	Galacturonate, Glucuronate, Oligogalacturonate and Glucuronide utilization	Hexuronates uptake
			MBINFD8DF7FF_11630	UxuP	TRAP-type hexuronate transport system, periplasmic component	Carbohydrate utilization	Galacturonate, Glucuronate, Oligogalacturonate and Glucuronide utilization	Hexuronates uptake
			MBINFD8DF7FF_12055	LivF	Branched-chain amino acid transport ATP-binding protein LivF (TC 3.A.1.4.1)	Amino acid metabolism	Branched chain amino acids metabolism	Branched chain amino acids uptake
			MBINFD8DF7FF_12200	CarB	Carbamoyl-phosphate synthase large chain (EC 6.3.5.5)	Nucleotide metabolism	Nucleotide metabolism	Pyrimidine biosynthesis
			MBINFD8DF7FF_12430	UxuA	Mannonate dehydratase (EC 4.2.1.8)	Carbohydrate utilization	Galacturonate, Glucuronate, Oligogalacturonate and Glucuronide utilization	Hexuronates catabolism
			MBINFD8DF7FF_14190	PyrB	Aspartate carbamoyltransferase (EC 2.1.3.2)	Nucleotide metabolism	Nucleotide metabolism	Pyrimidine biosynthesis
			MBINFD8DF7FF_14365	KdgK	2-dehydro-3-deoxygluconokinase (EC 2.7.1.45)	Carbohydrate utilization	Unsaturated Glucuronate utilization	Unsaturated Glucuronate catabolism
			MBINFD8DF7FF_15445	NupG	Nucleoside ABC transporter, periplasmic nucleoside-binding protein	Nucleotide metabolism	Nucleoside metabolism	Nucleoside uptake
			MBINFD8DF7FF_15725	CysE	Serine acetyltransferase (EC 2.3.1.30)	Amino acid metabolism	Cysteine metabolism	Cysteine biosynthesis
			MBINFD8DF7FF_17055	ThiY2	Thiamin ABC transporter ThiY, substrate-binding component	Vitamins, cofactors and micronutrients metabolism	Thiamine metabolism	Thiamine and precursor uptake
			MBINFD8DF7FF_17800	SerA	D-3-phosphoglycerate dehydrogenase (EC 1.1.1.95)	Amino acid metabolism	Serine metabolism	Serine biosynthesis
			MBINFD8DF7FF_18580	LivG	Branched-chain amino acid transport ATP-binding protein LivG (TC 3.A.1.4.1)	Amino acid metabolism	Branched chain amino acids metabolism	Branched chain amino acids uptake
P06C777_bin.65.mod2	MAGBg0385	Agathobacter faecis	MBIN93DAE038_00090	AraA	L-arabinose isomerase (EC 5.3.1.4)	Carbohydrate utilization	Arabinose and Arabinosides utilization	Arabinose and Arabinosides catabolism
			MBIN93DAE038_00115	AraQ	Alpha-arabinosides ABC transport system, permease protein 2	Carbohydrate utilization	Arabinose and Arabinosides utilization	Arabinose and Arabinosides uptake
P06C888_maxbin.014.mod2	MAGBg0296		MBIN1DED2929_00155	EtfB2	Electron bifurcating butyryl-CoA dehydrogenase, electron transfer flavoprotein beta	Fermentation	Butyrate fermentation	Butyrate production
			MBIN1DED2929_07340	LnpB	N-acetylhexosamine 1-kinase (EC 2.7.1.162)	Carbohydrate utilization	N-Acetyl-Galactosamine and Galactosamine utilization	N-Acetyl-Galactosamine and Galactosamine catabolism
							Galacto-N-biose and lacto-N-biose utilization	Galacto-N-biose and lacto-N-biose catabolism
							HMO utilization	HMO catabolism
			MBIN1DED2929_10610	AraQ	Alpha-arabinosides ABC transport system, permease protein 2	Carbohydrate utilization	Arabinose and Arabinosides utilization	Arabinose and Arabinosides uptake
			MBIN1DED2929_10615	AraP	Alpha-arabinosides ABC transport system, permease protein 1	Carbohydrate utilization	Arabinose and Arabinosides utilization	Arabinose and Arabinosides uptake
P06C888_maxbin.050.mod2	MAGBg0655	Roseburia hominis	MBIN29B59C0C_00170	UxuB	D-mannonate oxidoreductase (EC 1.1.1.57)	Carbohydrate utilization	Galacturonate, Glucuronate, Oligogalacturonate and Glucuronide utilization	Hexuronates catabolism
			MBIN29B59C0C_00960	EtfA2	Electron bifurcating butyryl-CoA dehydrogenase, electron transfer flavoprotein alpha	Fermentation	Butyrate fermentation	Butyrate production
			MBIN29B59C0C_05740	LacZ	Beta-galactosidase (EC 3.2.1.23)	Carbohydrate utilization	Lactose and Beta-galactosides utilization	Lactose and Beta-galactosides catabolism
			MBIN29B59C0C_06780	Hbd	3-hydroxybutyryl-CoA dehydrogenase (EC 1.1.1.157)	Fermentation	Butyrate fermentation	Butyrate production
			MBIN29B59C0C_06785	Bcd	Butyryl-CoA dehydrogenase (EC 1.3.99.2)	Fermentation	Butyrate fermentation	Butyrate production
			MBIN29B59C0C_09415	AbfA1	alpha-L-arabinofuranosidase (EC 3.2.1.55)	Carbohydrate utilization	Arabinose and Arabinosides utilization	Arabinose and Arabinosides catabolism
			MBIN29B59C0C_09420	AraQ	Alpha-arabinosides ABC transport system, permease protein 2	Carbohydrate utilization	Arabinose and Arabinosides utilization	Arabinose and Arabinosides uptake
			MBIN29B59C0C_09425	AraP	Alpha-arabinosides ABC transport system, permease protein 1	Carbohydrate utilization	Arabinose and Arabinosides utilization	Arabinose and Arabinosides uptake
P06C888_maxbin.094.mod2	MAGBg0741	CAG-81 sp000435795	MBINB9FFEDD0_02860	SdaR	Sugar diacid utilization regulator SdaR	Carbohydrate utilization	Glycerate utilization	Glycerate regulation
			MBINB9FFEDD0_09065	PurQ	Phosphoribosylformylglycinamidine synthase, glutamine amidotransferase subunit (EC 6.3.5.3)	Nucleotide metabolism	Nucleotide metabolism	Purine biosynthesis
				PurL	Phosphoribosylformylglycinamidine synthase, synthetase subunit (EC 6.3.5.3)	Nucleotide metabolism	Nucleotide metabolism	Purine biosynthesis
P06C888_maxbin.100.mod2	MAGBg0793	NA	MBINF290F518_00005	AADH	Acetaldehyde dehydrogenase (EC 1.2.1.10)	Fermentation	Ethanol fermentation	Ethanol production
				ADH	Alcohol dehydrogenase (EC 1.1.1.1)	Fermentation	Ethanol fermentation	Ethanol production
			MBINF290F518_00380	IolG	Myo-inositol 2-dehydrogenase (EC 1.1.1.18)	Carbohydrate utilization	Inositol utilization	Inositol catabolism
			MBINF290F518_04270	PurB	Adenylosuccinate lyase (EC 4.3.2.2)	Nucleotide metabolism	Nucleotide metabolism	Purine biosynthesis
			MBINF290F518_06550	GlyA	Serine hydroxymethyltransferase (EC 2.1.2.1)	Amino acid metabolism	Glycine metabolism	Glycine biosynthesis
			MBINF290F518_07345	AckA	Acetate kinase (EC 2.7.2.1)	Fermentation	Acetate fermentation	Acetate production
			MBINF290F518_11730	CutH	PduL-like protein clustered with choline trimethylamine-lyase	Secondary metabolism	Trimethylamine production	Trimethylamine production
P07C555_bin.54_sub.mod2	MAGBg0472	Agathobaculum butyriciproducens	MBIN2AF630B9_00090	But	Butyryl-CoA:acetate CoA-transferase (EC 2.8.3.8)	Fermentation	Butyrate fermentation	Butyrate production
			MBIN2AF630B9_00110	ADH	Alcohol dehydrogenase (EC 1.1.1.1)	Fermentation	Ethanol fermentation	Ethanol production
			MBIN2AF630B9_00115	AbfD	4-hydroxybutanoyl-CoA dehydratase (EC 4.2.1.120)	Fermentation	Butyrate fermentation	Butyrate production
			MBIN2AF630B9_00125	Pct	Propionate CoA-transferase (EC 2.8.3.1)	Fermentation	Propionate fermentation	Propionate production
			MBIN2AF630B9_00130	Thl	3-ketoacyl-CoA thiolase (EC 2.3.1.16)	Fermentation	Butyrate fermentation	Butyrate production
			MBIN2AF630B9_00140	Hbd	3-hydroxybutyryl-CoA dehydrogenase (EC 1.1.1.157)	Fermentation	Butyrate fermentation	Butyrate production
			MBIN2AF630B9_00425	LysA	Diaminopimelate decarboxylase (EC 4.1.1.20)	Amino acid metabolism	Lysine metabolism	Lysine biosynthesis
			MBIN2AF630B9_00435	PutP	Proline/sodium symporter PutP (TC 2.A.21.2.1)	Amino acid metabolism	Proline metabolism	Proline uptake
			MBIN2AF630B9_00530	IolD	3D-(3,5/4)-trihydroxycyclohexane-1,2-dione hydrolase (EC 3.7.1.22)	Carbohydrate utilization	Inositol utilization	Inositol catabolism
			MBIN2AF630B9_00535	IolB	5-deoxy-glucuronate isomerase (EC 5.3.1.30)	Carbohydrate utilization	Inositol utilization	Inositol catabolism
			MBIN2AF630B9_00905	IolE	Inosose dehydratase (EC 4.2.1.44)	Carbohydrate utilization	Inositol utilization	Inositol catabolism
			MBIN2AF630B9_01480	ArgD	N-acetylornithine aminotransferase (EC 2.6.1.11)	Amino acid metabolism	Arginine metabolism	Arginine biosynthesis
			MBIN2AF630B9_01490	ArgJ	Glutamate N-acetyltransferase (EC 2.3.1.35)	Amino acid metabolism	Arginine metabolism	Arginine biosynthesis
				ArgA	N-acetylglutamate synthase (EC 2.3.1.1)	Amino acid metabolism	Arginine metabolism	Arginine biosynthesis
			MBIN2AF630B9_01500	ArgH	Argininosuccinate lyase (EC 4.3.2.1)	Amino acid metabolism	Arginine metabolism	Arginine biosynthesis
			MBIN2AF630B9_01655	Bcd	Butyryl-CoA dehydrogenase (EC 1.3.99.2)	Fermentation	Butyrate fermentation	Butyrate production
			MBIN2AF630B9_01660	EtfB2	Electron bifurcating butyryl-CoA dehydrogenase, electron transfer flavoprotein beta	Fermentation	Butyrate fermentation	Butyrate production
			MBIN2AF630B9_01840	DapL	L,L-diaminopimelate aminotransferase (EC 2.6.1.83)	Amino acid metabolism	Lysine metabolism	Lysine biosynthesis
			MBIN2AF630B9_01845	PyrG	CTP synthase (EC 6.3.4.2)	Nucleotide metabolism	Nucleotide metabolism	Pyrimidine biosynthesis
			MBIN2AF630B9_02475	Bcd	Butyryl-CoA dehydrogenase (EC 1.3.99.2)	Fermentation	Butyrate fermentation	Butyrate production
			MBIN2AF630B9_02480	EtfB2	Electron bifurcating butyryl-CoA dehydrogenase, electron transfer flavoprotein beta	Fermentation	Butyrate fermentation	Butyrate production
			MBIN2AF630B9_02630	PurQ	Phosphoribosylformylglycinamidine synthase, glutamine amidotransferase subunit (EC 6.3.5.3)	Nucleotide metabolism	Nucleotide metabolism	Purine biosynthesis
				PurL	Phosphoribosylformylglycinamidine synthase, synthetase subunit (EC 6.3.5.3)	Nucleotide metabolism	Nucleotide metabolism	Purine biosynthesis
			MBIN2AF630B9_03210	UP	Uracil-xanthine permease	Nucleotide metabolism	Nucleotide metabolism	Purine uptake
			MBIN2AF630B9_03760	PurA	Adenylosuccinate synthetase (EC 6.3.4.4)	Nucleotide metabolism	Nucleotide metabolism	Purine biosynthesis
			MBIN2AF630B9_04225	PurH2	IMP cyclohydrolase (EC 3.5.4.10)	Nucleotide metabolism	Nucleotide metabolism	Purine biosynthesis
			MBIN2AF630B9_04230	PurH1	Phosphoribosylaminoimidazolecarboxamide formyltransferase (EC 2.1.2.3)	Nucleotide metabolism	Nucleotide metabolism	Purine biosynthesis
			MBIN2AF630B9_04240	PurD	Phosphoribosylamine--glycine ligase (EC 6.3.4.13)	Nucleotide metabolism	Nucleotide metabolism	Purine biosynthesis
			MBIN2AF630B9_04440	GlyA	Serine hydroxymethyltransferase (EC 2.1.2.1)	Amino acid metabolism	Glycine metabolism	Glycine biosynthesis
			MBIN2AF630B9_04875	GuaA	GMP synthase [glutamine-hydrolyzing] (EC 6.3.5.2)	Nucleotide metabolism	Nucleotide metabolism	Purine biosynthesis
			MBIN2AF630B9_04965	MetF	5,10-methylenetetrahydrofolate reductase (EC 1.5.1.20)	Amino acid metabolism	Methionine metabolism	Methionine biosynthesis
			MBIN2AF630B9_05115	AbfD	4-hydroxybutanoyl-CoA dehydratase (EC 4.2.1.120)	Fermentation	Butyrate fermentation	Butyrate production
			MBIN2AF630B9_05140	IolD	3D-(3,5/4)-trihydroxycyclohexane-1,2-dione hydrolase (EC 3.7.1.22)	Carbohydrate utilization	Inositol utilization	Inositol catabolism
			MBIN2AF630B9_05595	PyrF	Orotidine 5'-phosphate decarboxylase (EC 4.1.1.23)	Nucleotide metabolism	Nucleotide metabolism	Pyrimidine biosynthesis
			MBIN2AF630B9_05600	CarA	Carbamoyl-phosphate synthase small chain (EC 6.3.5.5)	Nucleotide metabolism	Nucleotide metabolism	Pyrimidine biosynthesis
			MBIN2AF630B9_05605	CarB	Carbamoyl-phosphate synthase large chain (EC 6.3.5.5)	Nucleotide metabolism	Nucleotide metabolism	Pyrimidine biosynthesis
			MBIN2AF630B9_05950	ThrC	Threonine synthase (EC 4.2.3.1)	Amino acid metabolism	Threonine metabolism	Threonine biosynthesis
			MBIN2AF630B9_06425	Gdh1	NADP-specific glutamate dehydrogenase (EC 1.4.1.4)	Amino acid metabolism	Glutamate and glutamine metabolism	Glutamate biosynthesis
			MBIN2AF630B9_06780	UxuB	D-mannonate oxidoreductase (EC 1.1.1.57)	Carbohydrate utilization	Galacturonate, Glucuronate, Oligogalacturonate and Glucuronide utilization	Hexuronates catabolism
			MBIN2AF630B9_07065	ThiM	Hydroxyethylthiazole kinase (EC 2.7.1.50)	Vitamins, cofactors and micronutrients metabolism	Thiamine metabolism	Thiamine pyrophosphate biosynthesis
			MBIN2AF630B9_07950	IolG	Myo-inositol 2-dehydrogenase (EC 1.1.1.18)	Carbohydrate utilization	Inositol utilization	Inositol catabolism
			MBIN2AF630B9_09590	AckA	Acetate kinase (EC 2.7.2.1)	Fermentation	Acetate fermentation	Acetate production
			MBIN2AF630B9_09975	Asd	Aspartate-semialdehyde dehydrogenase (EC 1.2.1.11)	Amino acid metabolism	Lysine metabolism; Methionine metabolism; Threonine metabolism	Lysine biosynthesis; Methionine biosynthesis; Threonine biosynthesis
			MBIN2AF630B9_09980	DapA	4-hydroxy-tetrahydrodipicolinate synthase (EC 4.3.3.7)	Amino acid metabolism	Lysine metabolism	Lysine biosynthesis
			MBIN2AF630B9_09985	DapB	4-hydroxy-tetrahydrodipicolinate reductase (EC 1.17.1.8)	Amino acid metabolism	Lysine metabolism	Lysine biosynthesis
			MBIN2AF630B9_10025	IolG1	Myo-inositol 2-dehydrogenase 1 (EC 1.1.1.18)	Carbohydrate utilization	Inositol utilization	Inositol catabolism
			MBIN2AF630B9_10220	Pgm	Phosphoglucomutase (EC 5.4.2.2)	Carbohydrate utilization	Galactose utilization	Galactose catabolism
P07C666_bin.88.mod2	MAGBg0943	Enterococcus_B hirae	MBIN47A087BE_02555	ManN	PTS system, mannose/glucose/N-acetylglucosamine-specific IID component (EC 2.7.1.69)	Carbohydrate utilization	Glucose utilization	Glucose uptake
							Mannose and Mannosides utilization	Mannose and Mannosides uptake
							N-Acetylglucosamine and chitobiose utilization	N-Acetylglucosamine uptake
			MBIN47A087BE_07730	CelX	Outer surface protein of unknown function, cellobiose operon	Carbohydrate utilization	Cellobiose and Beta-glucosides utilization	Cellobiose and Beta-glucosides catabolism
P07C666_bin.91.mod2	MAGBg0329	Dorea longicatena_B	MBINDB5A7BF6_08175	Tdh	L-threonine 3-dehydrogenase (EC 1.1.1.103)	Amino acid metabolism	Threonine metabolism	Threonine degradation
P07C888_bin.047.mod2	MAGBg0328	Holdemanella biformis	MBINEA684D6C_10540	NagR2	Predicted transcriptional regulator of N-Acetylglucosamine utilization, GntR family	Carbohydrate utilization	N-Acetylglucosamine and chitobiose utilization	N-Acetylglucosamine regulation
			MBINEA684D6C_10545	NagR2	Predicted transcriptional regulator of N-Acetylglucosamine utilization, GntR family	Carbohydrate utilization	N-Acetylglucosamine and chitobiose utilization	N-Acetylglucosamine regulation
			MBINEA684D6C_10550	FrlB	Fructoselysine 6-phosphate deglycase (EC 3.5.-.-)	Carbohydrate utilization	Fructoselysine utilization; Psicoselysine utilization	Fructoselysine catabolism; Psicoselysine catabolism
			MBINEA684D6C_10555	FrlD	Fructoselysine 6-kinase (EC 2.7.1.218)	Carbohydrate utilization	Fructoselysine utilization; Psicoselysine utilization	Fructoselysine catabolism; Psicoselysine catabolism
			MBINEA684D6C_10560	BgaX	Beta-galactosides ABC transporter, substrate-binding protein	Carbohydrate utilization	Lactose and Beta-galactosides utilization	Lactose and Beta-galactosides uptake
			MBINEA684D6C_10565	BgaY	Beta-galactosides ABC transporter, permease component 1	Carbohydrate utilization	Lactose and Beta-galactosides utilization	Lactose and Beta-galactosides uptake
			MBINEA684D6C_10570	BgaZ	Beta-galactosides ABC transporter, permease component 2	Carbohydrate utilization	Lactose and Beta-galactosides utilization	Lactose and Beta-galactosides uptake
			MBINEA684D6C_10575	LacZ	Beta-galactosidase (EC 3.2.1.23)	Carbohydrate utilization	Lactose and Beta-galactosides utilization	Lactose and Beta-galactosides catabolism
P07C888_bin.99.mod2	MAGBg0017	Escherichia flexneri	MBIN07C7ED26_00235	SrlD1	Sorbitol-6-phosphate 2-dehydrogenase (EC 1.1.1.140)	Carbohydrate utilization	Sorbitol utilization; Sorbose utilization	Sorbitol catabolism; Sorbose catabolism
			MBIN07C7ED26_00240	SrlB	PTS system, glucitol/sorbitol-specific IIA component (EC 2.7.1.69)	Carbohydrate utilization	Sorbitol utilization	Sorbitol uptake
			MBIN07C7ED26_00245	SrlE	PTS system, glucitol/sorbitol-specific IIB component and second of two IIC components (EC 2.7.1.69)	Carbohydrate utilization	Sorbitol utilization	Sorbitol uptake
			MBIN07C7ED26_00250	SrlA	PTS system, glucitol/sorbitol-specific IIC component (EC 2.7.1.69)	Carbohydrate utilization	Sorbitol utilization	Sorbitol uptake
			MBIN07C7ED26_00445	GabT	Gamma-aminobutyrate:alpha-ketoglutarate aminotransferase (EC 2.6.1.19)	Secondary metabolism	Gamma-aminobutyrate metabolism	Gamma-aminobutyrate production
			MBIN07C7ED26_00625	MenG	Demethylmenaquinone methyltransferase (EC 2.1.1.163)	Vitamins, cofactors and micronutrients metabolism	Menaquinone metabolism	Menaquinone biosynthesis
			MBIN07C7ED26_01165	HisC	Histidinol-phosphate aminotransferase (EC 2.6.1.9)	Amino acid metabolism	Histidine metabolism	Histidine biosynthesis
			MBIN07C7ED26_01205	Gnd	6-phosphogluconate dehydrogenase, decarboxylating (EC 1.1.1.44)	Carbohydrate utilization	Gluconate utilization	Gluconate catabolism
			MBIN07C7ED26_01230	LysC	Aspartokinase (EC 2.7.2.4)	Amino acid metabolism	Lysine metabolism; Methionine metabolism; Threonine metabolism	Lysine biosynthesis; Methionine biosynthesis; Threonine biosynthesis
			MBIN07C7ED26_01290	LamB	Maltoporin for transport of maltose and maltodextrins	Carbohydrate utilization	Maltose and Maltodextrin utilization	Maltose and Maltodextrin uptake
			MBIN07C7ED26_01470	NrfA	Cytochrome c552 precursor (EC 1.7.2.2)	Respiration	Anaerobic respiration	Assimilatory nitrite reduction
			MBIN07C7ED26_01495	NrfF	Cytochrome c-type heme lyase subunit nrfF, nitrite reductase complex assembly	Respiration	Anaerobic respiration	Assimilatory nitrite reduction
			MBIN07C7ED26_01690	MelR	Melibiose operon regulatory protein MelR, AraC family	Carbohydrate utilization	Melibiose utilization	Melibiose regulation
			MBIN07C7ED26_01695	RafA1	Alpha-1,6-galactosidase (GH36)	Carbohydrate utilization	Melibiose utilization; Raffinose family oligosaccharide utilization	Melibiose catabolism; Raffinose family oligosaccharide catabolism
			MBIN07C7ED26_01700	MelB	Melibiose carrier protein, Na+/melibiose symporter	Carbohydrate utilization	Melibiose utilization	Melibiose uptake
			MBIN07C7ED26_01710	Fum1	Fumarate hydratase class I (EC 4.2.1.2)	Fermentation	Succinate fermentation	Succinate production
			MBIN07C7ED26_02040	FrdD	Fumarate reductase subunit D	Fermentation	Succinate fermentation	Succinate production
			MBIN07C7ED26_02045	FrdC	Fumarate reductase subunit C	Fermentation	Succinate fermentation	Succinate production
			MBIN07C7ED26_02050	FrdB	Fumarate reductase iron-sulfur protein (EC 1.3.5.4)	Fermentation	Succinate fermentation	Succinate production
			MBIN07C7ED26_02055	FrdA	Fumarate reductase flavoprotein subunit (EC 1.3.5.4)	Fermentation	Succinate fermentation	Succinate production
			MBIN07C7ED26_02115	QueG	Epoxyqueuosine reductase (EC 1.17.99.6) QueG	Vitamins, cofactors and micronutrients metabolism	Queuosine metabolism	Queuosine biosynthesis
			MBIN07C7ED26_02170	PurA	Adenylosuccinate synthetase (EC 6.3.4.4)	Nucleotide metabolism	Nucleotide metabolism	Purine biosynthesis
			MBIN07C7ED26_02510	PyrI	Aspartate carbamoyltransferase regulatory chain (PyrI)	Nucleotide metabolism	Nucleotide metabolism	Pyrimidine biosynthesis
			MBIN07C7ED26_02515	PyrB	Aspartate carbamoyltransferase (EC 2.1.3.2)	Nucleotide metabolism	Nucleotide metabolism	Pyrimidine biosynthesis
			MBIN07C7ED26_02545	ArgF1	Ornithine carbamoyltransferase (EC 2.1.3.3)	Amino acid metabolism	Arginine metabolism	Arginine biosynthesis
								Arginine degradation
			MBIN07C7ED26_02755	DmsC	Anaerobic dimethyl sulfoxide reductase chain C (EC 1.8.5.3)	Respiration	Anaerobic respiration	DMSO reduction; TMAO reduction
			MBIN07C7ED26_02765	DmsA	Anaerobic dimethyl sulfoxide reductase chain A (EC 1.8.5.3)	Respiration	Anaerobic respiration	DMSO reduction; TMAO reduction
			MBIN07C7ED26_03035	GntP	Fructuronate transporter GntP	Carbohydrate utilization	Galacturonate, Glucuronate, Oligogalacturonate and Glucuronide utilization	Hexuronates uptake
			MBIN07C7ED26_03040	UxuA	Mannonate dehydratase (EC 4.2.1.8)	Carbohydrate utilization	Galacturonate, Glucuronate, Oligogalacturonate and Glucuronide utilization	Hexuronates catabolism
			MBIN07C7ED26_03045	UxuB	D-mannonate oxidoreductase (EC 1.1.1.57)	Carbohydrate utilization	Galacturonate, Glucuronate, Oligogalacturonate and Glucuronide utilization	Hexuronates catabolism
			MBIN07C7ED26_03055	UxuR	Uxu operon transcriptional regulator	Carbohydrate utilization	Galacturonate, Glucuronate, Oligogalacturonate and Glucuronide utilization	Hexuronates regulation
			MBIN07C7ED26_03150	GlnA3	Glutamine synthetase type I (EC 6.3.1.2)	Amino acid metabolism	Glutamate and glutamine metabolism	Glutamine biosynthesis
			MBIN07C7ED26_03240	PanB	3-methyl-2-oxobutanoate hydroxymethyltransferase (EC 2.1.2.11)	Vitamins, cofactors and micronutrients metabolism	Coenzyme A metabolism	Coenzyme A biosynthesis
			MBIN07C7ED26_03365	NadC	Quinolinate phosphoribosyltransferase [decarboxylating] (EC 2.4.2.19)	Vitamins, cofactors and micronutrients metabolism	NAD/NADP metabolism	NAD/NADP biosynthesis
			MBIN07C7ED26_03390	CoaE	Dephospho-CoA kinase (EC 2.7.1.24)	Vitamins, cofactors and micronutrients metabolism	Coenzyme A metabolism	Coenzyme A biosynthesis
			MBIN07C7ED26_03420	LpxC	UDP-3-O-[3-hydroxymyristoyl] N-acetylglucosamine deacetylase (EC 3.5.1.108)	Lipid A biosynthesis	Lipid A biosynthesis	Lipid A biosynthesis
			MBIN07C7ED26_03580	AraB	Ribulokinase (EC 2.7.1.16)	Carbohydrate utilization	Arabinose and Arabinosides utilization	Arabinose and Arabinosides catabolism
			MBIN07C7ED26_03585	AraA	L-arabinose isomerase (EC 5.3.1.4)	Carbohydrate utilization	Arabinose and Arabinosides utilization	Arabinose and Arabinosides catabolism
			MBIN07C7ED26_03625	PdxA	4-hydroxythreonine-4-phosphate dehydrogenase (EC 1.1.1.262)	Vitamins, cofactors and micronutrients metabolism	Vitamin B6 metabolism	Pyridoxine and pyridoxal phosphate biosynthesis
			MBIN07C7ED26_03735	CarB	Carbamoyl-phosphate synthase large chain (EC 6.3.5.5)	Nucleotide metabolism	Nucleotide metabolism	Pyrimidine biosynthesis
			MBIN07C7ED26_03740	CarA	Carbamoyl-phosphate synthase small chain (EC 6.3.5.5)	Nucleotide metabolism	Nucleotide metabolism	Pyrimidine biosynthesis
			MBIN07C7ED26_03745	DapB	4-hydroxy-tetrahydrodipicolinate reductase (EC 1.17.1.8)	Amino acid metabolism	Lysine metabolism	Lysine biosynthesis
			MBIN07C7ED26_03775	RibF	Riboflavin kinase (EC 2.7.1.26)	Vitamins, cofactors and micronutrients metabolism	Riboflavin metabolism	Riboflavin biosynthesis
			MBIN07C7ED26_03825	NarG	Respiratory nitrate reductase alpha chain (EC 1.7.99.4)	Respiration	Anaerobic respiration	Nitrate reduction
			MBIN07C7ED26_03945	GadC	Glutamate/gamma-aminobutyrate antiporter	Secondary metabolism	Gamma-aminobutyrate metabolism	Gamma-aminobutyrate transport
			MBIN07C7ED26_03950	GadB	Glutamate decarboxylase (EC 4.1.1.15)	Secondary metabolism	Gamma-aminobutyrate metabolism	Gamma-aminobutyrate degradation
			MBIN07C7ED26_04290	Gdh1	NADP-specific glutamate dehydrogenase (EC 1.4.1.4)	Amino acid metabolism	Glutamate and glutamine metabolism	Glutamate biosynthesis
			MBIN07C7ED26_04350	GatY	Tagatose 1,6-bisphosphate aldolase (EC 4.1.2.40)	Carbohydrate utilization	N-Acetyl-Galactosamine and Galactosamine utilization	N-Acetyl-Galactosamine and Galactosamine catabolism
							Galactitol utilization	Galactitol catabolism
							Galactose utilization; Tagatose utilization	Galactose catabolism; Tagatose catabolism
			MBIN07C7ED26_04540	PabA	Para-aminobenzoate synthase, aminase component (EC 2.6.1.85)	Vitamins, cofactors and micronutrients metabolism	Folate metabolism	Folate biosynthesis
			MBIN07C7ED26_04550	SdaAa	L-serine dehydratase, alpha subunit (EC 4.3.1.17)	Amino acid metabolism	Serine metabolism	Serine degradation
				SdaAb	L-serine dehydratase, beta subunit (EC 4.3.1.17)	Amino acid metabolism	Serine metabolism	Serine degradation
			MBIN07C7ED26_04565	ManXa	PTS system, mannose-specific IIA component (EC 2.7.1.69)	Carbohydrate utilization	Mannose and Mannosides utilization	Mannose and Mannosides uptake
				ManXb	PTS system, mannose-specific IIB component (EC 2.7.1.69)	Carbohydrate utilization	Mannose and Mannosides utilization	Mannose and Mannosides uptake
			MBIN07C7ED26_04570	ManY	PTS system, mannose-specific IIC component (EC 2.7.1.69)	Carbohydrate utilization	Mannose and Mannosides utilization	Mannose and Mannosides uptake
			MBIN07C7ED26_04735	KdgA	2-dehydro-3-deoxyphosphogluconate aldolase (EC 4.1.2.14)	Carbohydrate utilization	Unsaturated Glucuronate utilization	Unsaturated Glucuronate catabolism
			MBIN07C7ED26_05045	AraH	L-arabinose transport system permease protein (TC 3.A.1.2.2)	Carbohydrate utilization	Arabinose and Arabinosides utilization	Arabinose and Arabinosides uptake
			MBIN07C7ED26_05050	AraG	L-arabinose transport ATP-binding protein AraG (TC 3.A.1.2.2)	Carbohydrate utilization	Arabinose and Arabinosides utilization	Arabinose and Arabinosides uptake
			MBIN07C7ED26_05055	AraF	L-arabinose-binding periplasmic protein precursor AraF (TC 3.A.1.2.2)	Carbohydrate utilization	Arabinose and Arabinosides utilization	Arabinose and Arabinosides uptake
			MBIN07C7ED26_05185	AmyAc	Cytoplasmic alpha-amylase (EC 3.2.1.1)	Carbohydrate utilization	Maltose and Maltodextrin utilization	Maltose and Maltodextrin catabolism
			MBIN07C7ED26_05385	GatR1	Galactitol utilization operon repressor	Carbohydrate utilization	Galactitol utilization	Galactitol regulation
			MBIN07C7ED26_05600	BglA2	Periplasmic beta-glucosidase (EC 3.2.1.21)	Carbohydrate utilization	Cellobiose and Beta-glucosides utilization	Cellobiose and Beta-glucosides catabolism
			MBIN07C7ED26_05670	PydA	Dihydropyrimidine dehydrogenase [NADP+] (EC 1.3.1.2)	Nucleotide metabolism	Nucleotide metabolism	Pyrimidine degradation
			MBIN07C7ED26_05715	LysP	Lysine-specific permease	Amino acid metabolism	Lysine metabolism	Lysine uptake
			MBIN07C7ED26_05770	FruAb	PTS system, fructose-specific IIB component (EC 2.7.1.69)	Carbohydrate utilization	Fructose utilization	Fructose uptake
				FruAc	PTS system, fructose-specific IIC component (EC 2.7.1.69)	Carbohydrate utilization	Fructose utilization	Fructose uptake
			MBIN07C7ED26_05775	FruK	1-phosphofructokinase (EC 2.7.1.56)	Carbohydrate utilization	Mannitol utilization	Mannitol catabolism
							Sorbitol utilization; Sorbose utilization	Sorbitol catabolism; Sorbose catabolism
							Fructose utilization	Fructose catabolism
			MBIN07C7ED26_05800	UxuB	D-mannonate oxidoreductase (EC 1.1.1.57)	Carbohydrate utilization	Galacturonate, Glucuronate, Oligogalacturonate and Glucuronide utilization	Hexuronates catabolism
			MBIN07C7ED26_05940	NapC	Cytochrome c-type protein NapC	Respiration	Anaerobic respiration	Nitrate reduction
			MBIN07C7ED26_05955	NapG	Ferredoxin-type protein NapG (periplasmic nitrate reductase)	Respiration	Anaerobic respiration	Nitrate reduction
			MBIN07C7ED26_05960	NapA	Periplasmic nitrate reductase precursor (EC 1.7.99.4)	Respiration	Anaerobic respiration	Nitrate reduction
			MBIN07C7ED26_05970	NapF	Ferredoxin-type protein NapF (periplasmic nitrate reductase)	Respiration	Anaerobic respiration	Nitrate reduction
			MBIN07C7ED26_05985	GlsA	Glutaminase (EC 3.5.1.2)	Secondary metabolism	Gamma-aminobutyrate metabolism	Gamma-aminobutyrate degradation
			MBIN07C7ED26_06040	Adk	Adenylate kinase (EC 2.7.4.3)	Nucleotide metabolism	Nucleotide metabolism	Pyrimidine biosynthesis
			MBIN07C7ED26_06345	RibH	6,7-dimethyl-8-ribityllumazine synthase (EC 2.5.1.78)	Vitamins, cofactors and micronutrients metabolism	Riboflavin metabolism	Riboflavin biosynthesis
			MBIN07C7ED26_06400	PurH2	IMP cyclohydrolase (EC 3.5.4.10)	Nucleotide metabolism	Nucleotide metabolism	Purine biosynthesis
				PurH1	Phosphoribosylaminoimidazolecarboxamide formyltransferase (EC 2.1.2.3)	Nucleotide metabolism	Nucleotide metabolism	Purine biosynthesis
			MBIN07C7ED26_06465	ThiC	Phosphomethylpyrimidine synthase ThiC (EC 4.1.99.17)	Vitamins, cofactors and micronutrients metabolism	Thiamine metabolism	Thiamine pyrophosphate biosynthesis
			MBIN07C7ED26_06475	ThiF	Sulfur carrier protein ThiS adenylyltransferase (EC 2.7.7.73)	Vitamins, cofactors and micronutrients metabolism	Thiamine metabolism	Thiamine pyrophosphate biosynthesis
			MBIN07C7ED26_06660	DgoD	Galactonate dehydratase (EC 4.2.1.6)	Carbohydrate utilization	Galactonate utilization	Galactonate catabolism
			MBIN07C7ED26_06670	DgoK	2-dehydro-3-deoxygalactonokinase (EC 2.7.1.58)	Carbohydrate utilization	Galactonate utilization	Galactonate catabolism
			MBIN07C7ED26_06675	DgoR1	D-Galactonate repressor DgoR	Carbohydrate utilization	Galactonate utilization	Galactonate regulation
			MBIN07C7ED26_06735	TnaA	Tryptophanase (EC 4.1.99.1)	Amino acid metabolism	Tryptophan metabolism	Tryptophan degradation
			MBIN07C7ED26_06740	Mtr	Tryptophan-specific transport protein	Amino acid metabolism	Aromatic amino acids metabolism	Aromatic amino acids uptake
			MBIN07C7ED26_07080	ProC	Pyrroline-5-carboxylate reductase (EC 1.5.1.2)	Amino acid metabolism	Proline metabolism	Proline biosynthesis
			MBIN07C7ED26_07250	LacI	Transcriptional repressor of the lac operon	Carbohydrate utilization	Lactose and Beta-galactosides utilization	Lactose and Beta-galactosides catabolism
			MBIN07C7ED26_07255	LacZ	Beta-galactosidase (EC 3.2.1.23)	Carbohydrate utilization	Lactose and Beta-galactosides utilization	Lactose and Beta-galactosides catabolism
			MBIN07C7ED26_07370	PyrG	CTP synthase (EC 6.3.4.2)	Nucleotide metabolism	Nucleotide metabolism	Pyrimidine biosynthesis
			MBIN07C7ED26_07390	QueE	7-carboxy-7-deazaguanine synthase (EC 4.3.99.3)	Vitamins, cofactors and micronutrients metabolism	Queuosine metabolism	Queuosine biosynthesis
			MBIN07C7ED26_07665	LldG	L-lactate dehydrogenase LldG subunit (EC 1.1.2.3)	Secondary metabolism	Lactate utilization	L-lactate utilization
			MBIN07C7ED26_07670	LldF	L-lactate dehydrogenase, Iron-sulfur cluster-binding subunit LldF (EC 1.1.2.3)	Secondary metabolism	Lactate utilization	L-lactate utilization
			MBIN07C7ED26_07675	LldE	L-lactate dehydrogenase, Fe-S oxidoreductase subunit LldE (EC 1.1.2.3)	Secondary metabolism	Lactate utilization	L-lactate utilization
			MBIN07C7ED26_07940	GadB	Glutamate decarboxylase (EC 4.1.1.15)	Secondary metabolism	Gamma-aminobutyrate metabolism	Gamma-aminobutyrate degradation
			MBIN07C7ED26_08155	RibB	3,4-dihydroxy-2-butanone 4-phosphate synthase (EC 4.1.99.12)	Vitamins, cofactors and micronutrients metabolism	Riboflavin metabolism	Riboflavin biosynthesis
			MBIN07C7ED26_08560	KdgK	2-dehydro-3-deoxygluconokinase (EC 2.7.1.45)	Carbohydrate utilization	Unsaturated Glucuronate utilization	Unsaturated Glucuronate catabolism
			MBIN07C7ED26_08595	TreF	Cytoplasmic trehalase (EC 3.2.1.28)	Carbohydrate utilization	Trehalose utilization	Trehalose catabolism
			MBIN07C7ED26_09515	PurB	Adenylosuccinate lyase (EC 4.3.2.2)	Nucleotide metabolism	Nucleotide metabolism	Purine biosynthesis
			MBIN07C7ED26_09675	IlvA	Threonine dehydratase (EC 4.3.1.19)	Amino acid metabolism	Branched chain amino acids metabolism	Branched chain amino acids biosynthesis
			MBIN07C7ED26_09685	IlvC	Ketol-acid reductoisomerase (NADP(+)) (EC 1.1.1.86)	Vitamins, cofactors and micronutrients metabolism	Coenzyme A metabolism	Coenzyme A biosynthesis
						Amino acid metabolism	Branched chain amino acids metabolism	Branched chain amino acids biosynthesis
			MBIN07C7ED26_09860	LdcC	Lysine decarboxylase 2, constitutive (EC 4.1.1.18)	Amino acid metabolism	Lysine metabolism	Lysine degradation
			MBIN07C7ED26_09880	LpxB	Lipid-A-disaccharide synthase (EC 2.4.1.182)	Lipid A biosynthesis	Lipid A biosynthesis	Lipid A biosynthesis
			MBIN07C7ED26_09885	LpxA	Acyl-[acyl-carrier-protein]--UDP-N-acetylglucosamine O-acyltransferase (EC 2.3.1.129)	Lipid A biosynthesis	Lipid A biosynthesis	Lipid A biosynthesis
			MBIN07C7ED26_09895	LpxD	UDP-3-O-[3-hydroxymyristoyl] glucosamine N-acyltransferase (EC 2.3.1.191)	Lipid A biosynthesis	Lipid A biosynthesis	Lipid A biosynthesis
			MBIN07C7ED26_09995	BtuF	Vitamin B12 ABC transporter, B12-binding component BtuF	Vitamins, cofactors and micronutrients metabolism	Vitamin B12 metabolism	Cobalamin uptake
			MBIN07C7ED26_10355	GalK	Galactokinase (EC 2.7.1.6)	Carbohydrate utilization	Galactose utilization	Galactose catabolism
			MBIN07C7ED26_10370	AroG1	2-keto-3-deoxy-D-arabino-heptulosonate-7-phosphate synthase I alpha (EC 2.5.1.54)	Amino acid metabolism	Aromatic amino acids metabolism	Chorismate biosynthesis
			MBIN07C7ED26_10385	PnuC	Ribosyl nicotinamide transporter, PnuC-like	Vitamins, cofactors and micronutrients metabolism	NAD/NADP metabolism	Niacin or NAD precursor uptake
			MBIN07C7ED26_10390	NadA	Quinolinate synthetase (EC 2.5.1.72)	Vitamins, cofactors and micronutrients metabolism	NAD/NADP metabolism	NAD/NADP biosynthesis
			MBIN07C7ED26_10460	FucA	L-fuculose phosphate aldolase (EC 4.1.2.17)	Carbohydrate utilization	Fucose and Fucosides utilization	Fucose and Fucosides catabolism
			MBIN07C7ED26_10470	FucI	L-fucose isomerase (EC 5.3.1.25)	Carbohydrate utilization	Fucose and Fucosides utilization	Fucose and Fucosides catabolism
			MBIN07C7ED26_10475	FucK	L-fuculokinase (EC 2.7.1.51)	Carbohydrate utilization	Fucose and Fucosides utilization	Fucose and Fucosides catabolism
			MBIN07C7ED26_10480	FucU	L-fucose mutarotase (EC 5.1.3.29)	Carbohydrate utilization	Fucose and Fucosides utilization	Fucose and Fucosides catabolism
			MBIN07C7ED26_10575	ArgA	N-acetylglutamate synthase (EC 2.3.1.1)	Amino acid metabolism	Arginine metabolism	Arginine biosynthesis
			MBIN07C7ED26_10675	GalR2	Galactose operon repressor, GalR-LacI family of transcriptional regulators	Carbohydrate utilization	Galactose utilization	Galactose regulation
			MBIN07C7ED26_10705	KduI	4-deoxy-L-threo-5-hexosulose-uronate ketol-isomerase (EC 5.3.1.17)	Carbohydrate utilization	Unsaturated Glucuronate utilization	Unsaturated Glucuronate catabolism
			MBIN07C7ED26_10840	ScrK	Fructokinase (EC 2.7.1.4)	Carbohydrate utilization	Mannitol utilization	Mannitol catabolism
							Sorbitol utilization; Sorbose utilization	Sorbitol catabolism; Sorbose catabolism
							Fructose utilization	Fructose catabolism
							Sucrose and Fructooligosaccharides utilization	Sucrose and Fructooligosaccharides catabolism
			MBIN07C7ED26_10960	PatD	4-aminobutyraldehyde dehydrogenase (EC 1.2.1.19)	Secondary metabolism	Putrescine metabolism	Putrescine utilization
							Gamma-aminobutyrate metabolism	Gamma-aminobutyrate degradation
			MBIN07C7ED26_11495	RibA	GTP cyclohydrolase II (EC 3.5.4.25)	Vitamins, cofactors and micronutrients metabolism	Riboflavin metabolism	Riboflavin biosynthesis
			MBIN07C7ED26_11580	TrpB	Tryptophan synthase beta chain (EC 4.2.1.20)	Amino acid metabolism	Aromatic amino acids metabolism	Tryptophan biosynthesis
			MBIN07C7ED26_11855	CydA	Cytochrome d ubiquinol oxidase subunit I (EC 1.10.3.-)	Respiration	Microaerobic respiration	Cytochrome d ubiquinol oxidase
			MBIN07C7ED26_12020	PyrDq	Dihydroorotate dehydrogenase (quinone) (EC 1.3.5.2)	Nucleotide metabolism	Nucleotide metabolism	Pyrimidine biosynthesis
			MBIN07C7ED26_12205	AroA	3-phosphoshikimate 1-carboxyvinyltransferase (EC 2.5.1.19)	Amino acid metabolism	Aromatic amino acids metabolism	Chorismate biosynthesis
			MBIN07C7ED26_12210	SerC1	Phosphoserine aminotransferase (EC 2.6.1.52)	Amino acid metabolism	Serine metabolism	Serine biosynthesis
			MBIN07C7ED26_12225	FocA	Formate efflux transporter (TC 2.A.44 family)	Fermentation	Formate fermentation	Formate production
			MBIN07C7ED26_12230	PflA	Pyruvate formate-lyase (EC 2.3.1.54)	Fermentation	Formate fermentation	Formate production
			MBIN07C7ED26_12355	ThrC	Threonine synthase (EC 4.2.3.1)	Amino acid metabolism	Threonine metabolism	Threonine biosynthesis
			MBIN07C7ED26_12360	ThrB	Homoserine kinase (EC 2.7.1.39)	Amino acid metabolism	Threonine metabolism	Threonine biosynthesis
			MBIN07C7ED26_12365	LysC	Aspartokinase (EC 2.7.2.4)	Amino acid metabolism	Lysine metabolism; Methionine metabolism; Threonine metabolism	Lysine biosynthesis; Methionine biosynthesis; Threonine biosynthesis
				Hom	Homoserine dehydrogenase (EC 1.1.1.3)	Amino acid metabolism	Methionine metabolism; Threonine metabolism	Threonine biosynthesis; Methionine biosynthesis
							Methionine metabolism	Methionine biosynthesis
			MBIN07C7ED26_12750	SerA	D-3-phosphoglycerate dehydrogenase (EC 1.1.1.95)	Amino acid metabolism	Serine metabolism	Serine biosynthesis
			MBIN07C7ED26_12770	HpaP	Xaa-Pro aminopeptidase (EC 3.4.11.9)	Amino acid metabolism	Proline metabolism	Hydroxyproline degradation
			MBIN07C7ED26_12785	GcvT	Aminomethyltransferase (glycine cleavage system T protein) (EC 2.1.2.10)	Amino acid metabolism	Glycine metabolism	Glycine degradation
			MBIN07C7ED26_12790	GcvH	Glycine cleavage system H protein	Amino acid metabolism	Glycine metabolism	Glycine degradation
			MBIN07C7ED26_12795	GcvP	Glycine dehydrogenase [decarboxylating] (glycine cleavage system P protein) (EC 1.4.4.2)	Amino acid metabolism	Glycine metabolism	Glycine degradation
			MBIN07C7ED26_12805	AscB	6-phospho-beta-glucosidase (EC 3.2.1.86)	Carbohydrate utilization	Cellobiose and Beta-glucosides utilization	Cellobiose and Beta-glucosides catabolism
			MBIN07C7ED26_12880	GltD	Glutamate synthase [NADPH] small chain (EC 1.4.1.13)	Amino acid metabolism	Glutamate and glutamine metabolism	Glutamate biosynthesis
			MBIN07C7ED26_12890	GP	Guanine-hypoxanthine permease	Nucleotide metabolism	Nucleotide metabolism	Purine uptake
			MBIN07C7ED26_12900	XP	Xanthine permease	Nucleotide metabolism	Nucleotide metabolism	Purine uptake
			MBIN07C7ED26_12980	XdhB	Xanthine dehydrogenase, molybdenum binding subunit (EC 1.17.1.4)	Nucleotide metabolism	Nucleotide metabolism	Purine degradation
			MBIN07C7ED26_13100	MetH	5-methyltetrahydrofolate--homocysteine methyltransferase (EC 2.1.1.13)	Amino acid metabolism	Methionine metabolism	Methionine biosynthesis
			MBIN07C7ED26_13170	NarG	Respiratory nitrate reductase alpha chain (EC 1.7.99.4)	Respiration	Anaerobic respiration	Nitrate reduction
			MBIN07C7ED26_13175	NarH	Respiratory nitrate reductase beta chain (EC 1.7.99.4)	Respiration	Anaerobic respiration	Nitrate reduction
			MBIN07C7ED26_13180	NarJ	Respiratory nitrate reductase delta chain (EC 1.7.99.4)	Respiration	Anaerobic respiration	Nitrate reduction
			MBIN07C7ED26_13185	NarI	Respiratory nitrate reductase gamma chain (EC 1.7.99.4)	Respiration	Anaerobic respiration	Nitrate reduction
			MBIN07C7ED26_13230	AADH	Acetaldehyde dehydrogenase (EC 1.2.1.10)	Fermentation	Ethanol fermentation	Ethanol production
				ADH	Alcohol dehydrogenase (EC 1.1.1.1)	Fermentation	Ethanol fermentation	Ethanol production
			MBIN07C7ED26_13410	CysE	Serine acetyltransferase (EC 2.3.1.30)	Amino acid metabolism	Cysteine metabolism	Cysteine biosynthesis
			MBIN07C7ED26_13455	Tdh	L-threonine 3-dehydrogenase (EC 1.1.1.103)	Amino acid metabolism	Threonine metabolism	Threonine degradation
			MBIN07C7ED26_13460	Kbl	2-amino-3-ketobutyrate coenzyme A ligase (EC 2.3.1.29)	Amino acid metabolism	Threonine metabolism	Threonine degradation
			MBIN07C7ED26_13560	CoaC	Phosphopantothenoylcysteine decarboxylase (EC 4.1.1.36)	Vitamins, cofactors and micronutrients metabolism	Coenzyme A metabolism	Coenzyme A biosynthesis
				CoaB	Phosphopantothenoylcysteine synthetase (EC 6.3.2.5)	Vitamins, cofactors and micronutrients metabolism	Coenzyme A metabolism	Coenzyme A biosynthesis
			MBIN07C7ED26_13630	XP	Xanthine permease	Nucleotide metabolism	Nucleotide metabolism	Purine uptake
			MBIN07C7ED26_13675	UidA	Beta-glucuronidase (EC 3.2.1.31)	Carbohydrate utilization	Galacturonate, Glucuronate, Oligogalacturonate and Glucuronide utilization	Hexuronates catabolism
			MBIN07C7ED26_13685	HSD7	7-alpha-hydroxysteroid dehydrogenase (EC 1.1.1.159)	Bile acids metabolism	Bile acids metabolism	Bile acids transformation
			MBIN07C7ED26_13790	PflA	Pyruvate formate-lyase (EC 2.3.1.54)	Fermentation	Formate fermentation	Formate production
			MBIN07C7ED26_14450	LipB1	Octanoate-[acyl-carrier-protein]-protein-N-octanoyltransferase (EC 2.3.1.181)	Vitamins, cofactors and micronutrients metabolism	Lipoate metabolism	Lipoate biosynthesis
			MBIN07C7ED26_14665	NagA	N-acetylglucosamine-6-phosphate deacetylase (EC 3.5.1.25)	Carbohydrate utilization	N-Acetylglucosamine and chitobiose utilization	N-Acetylglucosamine and chitobiose catabolism
							Sialic acid utilization; N-acetylmannosamine utilization	Sialic acid catabolism; N-acetylmannosamine catabolism
			MBIN07C7ED26_14675	NagEa	PTS system, N-acetylglucosamine-specific IIA component (EC 2.7.1.69)	Carbohydrate utilization	N-Acetylglucosamine and chitobiose utilization	N-Acetylglucosamine uptake
				NagEb	PTS system, N-acetylglucosamine-specific IIB component (EC 2.7.1.69)	Carbohydrate utilization	N-Acetylglucosamine and chitobiose utilization	N-Acetylglucosamine uptake
				NagEc	PTS system, N-acetylglucosamine-specific IIC component (EC 2.7.1.69)	Carbohydrate utilization	N-Acetylglucosamine and chitobiose utilization	N-Acetylglucosamine uptake
			MBIN07C7ED26_14880	LivB	Branched-chain amino acid ABC transporter, amino acid-binding protein (TC 3.A.1.4.1)	Amino acid metabolism	Branched chain amino acids metabolism	Branched chain amino acids uptake
			MBIN07C7ED26_14890	LivB	Branched-chain amino acid ABC transporter, amino acid-binding protein (TC 3.A.1.4.1)	Amino acid metabolism	Branched chain amino acids metabolism	Branched chain amino acids uptake
			MBIN07C7ED26_14990	GntK	Gluconokinase (EC 2.7.1.12)	Carbohydrate utilization	Gluconate utilization	Gluconate catabolism
			MBIN07C7ED26_15025	GlgX	Limit dextrin alpha-1,6-maltotetraose-hydrolase (EC 3.2.1.196)	Carbohydrate utilization	Maltose and Maltodextrin utilization	Maltose and Maltodextrin catabolism
			MBIN07C7ED26_15040	GlgP	Glycogen phosphorylase (EC 2.4.1.1)	Carbohydrate utilization	Maltose and Maltodextrin utilization	Maltose and Maltodextrin catabolism
			MBIN07C7ED26_15105	MalP2	Maltodextrin phosphorylase (EC 2.4.1.1)	Carbohydrate utilization	Maltose and Maltodextrin utilization	Maltose and Maltodextrin catabolism
			MBIN07C7ED26_15110	MalQ	4-alpha-glucanotransferase (amylomaltase) (EC 2.4.1.25)	Carbohydrate utilization	Maltose and Maltodextrin utilization	Maltose and Maltodextrin catabolism
			MBIN07C7ED26_15115	GntT	High-affinity gluconate transporter GntT	Carbohydrate utilization	Gluconate utilization	Gluconate uptake
			MBIN07C7ED26_15240	AroK1	Shikimate kinase I (EC 2.7.1.71)	Amino acid metabolism	Aromatic amino acids metabolism	Chorismate biosynthesis
			MBIN07C7ED26_15315	FrlR	Transcriptional regulator of fructoselysine utilization, GntR family	Carbohydrate utilization	Fructoselysine utilization; Psicoselysine utilization	Fructoselysine regulation; Psicoselysine regulation
			MBIN07C7ED26_15330	FrlB	Fructoselysine 6-phosphate deglycase (EC 3.5.-.-)	Carbohydrate utilization	Fructoselysine utilization; Psicoselysine utilization	Fructoselysine catabolism; Psicoselysine catabolism
			MBIN07C7ED26_15870	Hex	beta-N-acetylglucosaminidase (EC 3.2.1.52)	Carbohydrate utilization	N-Acetylglucosamine and chitobiose utilization	Chitobiose catabolism
			MBIN07C7ED26_15965	SdhC	Succinate dehydrogenase cytochrome b-556 subunit	Fermentation	Succinate fermentation	Succinate production
			MBIN07C7ED26_15975	SdhA	Succinate dehydrogenase flavoprotein subunit (EC 1.3.5.1)	Fermentation	Succinate fermentation	Succinate production
			MBIN07C7ED26_15980	SdhB	Succinate dehydrogenase iron-sulfur protein (EC 1.3.5.1)	Fermentation	Succinate fermentation	Succinate production
			MBIN07C7ED26_16020	CydA	Cytochrome d ubiquinol oxidase subunit I (EC 1.10.3.-)	Respiration	Microaerobic respiration	Cytochrome d ubiquinol oxidase
			MBIN07C7ED26_16025	CydB	Cytochrome d ubiquinol oxidase subunit II (EC 1.10.3.-)	Respiration	Microaerobic respiration	Cytochrome d ubiquinol oxidase
			MBIN07C7ED26_16095	ArgB	N-acetylglutamate kinase (EC 2.7.2.8)	Amino acid metabolism	Arginine metabolism	Arginine biosynthesis
			MBIN07C7ED26_16265	AroHI	Chorismate mutase I (EC 5.4.99.5)	Amino acid metabolism	Aromatic amino acids metabolism	Tyrosine and phenylalanine biosynthesis
				TyrAc	Cyclohexadienyl dehydrogenase (EC 1.3.1.12)(EC 1.3.1.43)	Amino acid metabolism	Aromatic amino acids metabolism	Tyrosine and phenylalanine biosynthesis
			MBIN07C7ED26_16320	GltD	Glutamate synthase [NADPH] small chain (EC 1.4.1.13)	Amino acid metabolism	Glutamate and glutamine metabolism	Glutamate biosynthesis
			MBIN07C7ED26_16575	GltB	Glutamate synthase [NADPH] large chain (EC 1.4.1.13)	Amino acid metabolism	Glutamate and glutamine metabolism	Glutamate biosynthesis
			MBIN07C7ED26_16580	GltD	Glutamate synthase [NADPH] small chain (EC 1.4.1.13)	Amino acid metabolism	Glutamate and glutamine metabolism	Glutamate biosynthesis
			MBIN07C7ED26_16745	ADH	Alcohol dehydrogenase (EC 1.1.1.1)	Fermentation	Ethanol fermentation	Ethanol production
			MBIN07C7ED26_17000	HPI	Hydroxypyruvate isomerase (EC 5.3.1.22)	Carbohydrate utilization	Glycerate utilization	Glycerate catabolism
			MBIN07C7ED26_17050	PurQ	Phosphoribosylformylglycinamidine synthase, glutamine amidotransferase subunit (EC 6.3.5.3)	Nucleotide metabolism	Nucleotide metabolism	Purine biosynthesis
				PurL	Phosphoribosylformylglycinamidine synthase, synthetase subunit (EC 6.3.5.3)	Nucleotide metabolism	Nucleotide metabolism	Purine biosynthesis
			MBIN07C7ED26_17080	GlyA	Serine hydroxymethyltransferase (EC 2.1.2.1)	Amino acid metabolism	Glycine metabolism	Glycine biosynthesis
			MBIN07C7ED26_17295	GuaB	Inosine-5'-monophosphate dehydrogenase (EC 1.1.1.205)	Nucleotide metabolism	Nucleotide metabolism	Purine biosynthesis
			MBIN07C7ED26_17300	GuaA	GMP synthase [glutamine-hydrolyzing] (EC 6.3.5.2)	Nucleotide metabolism	Nucleotide metabolism	Purine biosynthesis
			MBIN07C7ED26_17345	PurM	Phosphoribosylformylglycinamidine cyclo-ligase (EC 6.3.3.1)	Nucleotide metabolism	Nucleotide metabolism	Purine biosynthesis
			MBIN07C7ED26_17500	DapE	N-succinyl-L,L-diaminopimelate desuccinylase (EC 3.5.1.18)	Amino acid metabolism	Lysine metabolism	Lysine biosynthesis
			MBIN07C7ED26_17575	EutM	Ethanolamine utilization polyhedral-body-like protein EutM	Secondary metabolism	Ethanolamine utilization	Ethanolamine utilization
			MBIN07C7ED26_17585	EutE	Acetaldehyde dehydrogenase, ethanolamine utilization cluster (EC 1.2.1.10)	Secondary metabolism	Ethanolamine utilization	Ethanolamine utilization
			MBIN07C7ED26_17600	EutH	Ethanolamine permease	Secondary metabolism	Ethanolamine utilization	Ethanolamine utilization
			MBIN07C7ED26_17720	PdxK	Pyridoxal kinase (EC 2.7.1.35)	Vitamins, cofactors and micronutrients metabolism	Vitamin B6 metabolism	Pyridoxine and pyridoxal phosphate biosynthesis
			MBIN07C7ED26_17725	PtsGa	PTS system, glucose-specific IIA component (EC 2.7.1.69)	Carbohydrate utilization	Glucose utilization	Glucose uptake
			MBIN07C7ED26_17740	CysK	Cysteine synthase (EC 2.5.1.47)	Amino acid metabolism	Cysteine metabolism	Cysteine biosynthesis
			MBIN07C7ED26_17815	PdxJ	Pyridoxine 5'-phosphate synthase (EC 2.6.99.2)	Vitamins, cofactors and micronutrients metabolism	Vitamin B6 metabolism	Pyridoxine and pyridoxal phosphate biosynthesis
			MBIN07C7ED26_18280	ArgG	Argininosuccinate synthase (EC 6.3.4.5)	Amino acid metabolism	Arginine metabolism	Arginine biosynthesis
			MBIN07C7ED26_18335	Mtr	Tryptophan-specific transport protein	Amino acid metabolism	Aromatic amino acids metabolism	Aromatic amino acids uptake
			MBIN07C7ED26_18520	GarL	2-dehydro-3-deoxyglucarate aldolase (EC 4.1.2.20)	Carbohydrate utilization	Glycerate utilization	Glycerate catabolism
			MBIN07C7ED26_18525	HOPR	2-hydroxy-3-oxopropionate reductase (EC 1.1.1.60)	Carbohydrate utilization	Glycerate utilization	Glycerate catabolism
			MBIN07C7ED26_18545	TdcA	Threonine catabolic operon transcriptional activator TdcA	Amino acid metabolism	Threonine metabolism	Threonine degradation
			MBIN07C7ED26_18550	IlvA2	Threonine dehydratase, catabolic (EC 4.3.1.19)	Amino acid metabolism	Branched chain amino acids metabolism	Branched chain amino acids biosynthesis
							Threonine metabolism	Threonine degradation
			MBIN07C7ED26_18555	TdcC	L-threonine transporter, anaerobically inducible	Amino acid metabolism	Threonine metabolism	Threonine uptake
			MBIN07C7ED26_18565	TdcE	2-ketobutyrate formate-lyase (EC 2.3.1.-)	Amino acid metabolism	Threonine metabolism	Threonine degradation
				PflA	Pyruvate formate-lyase (EC 2.3.1.54)	Fermentation	Formate fermentation	Formate production
			MBIN07C7ED26_18575	SdaAa	L-serine dehydratase, alpha subunit (EC 4.3.1.17)	Amino acid metabolism	Serine metabolism	Serine degradation
				SdaAb	L-serine dehydratase, beta subunit (EC 4.3.1.17)	Amino acid metabolism	Serine metabolism	Serine degradation
			MBIN07C7ED26_18655	ExuR	Hexuronate utilization transcriptional regulator, GntR family	Carbohydrate utilization	Galacturonate, Glucuronate, Oligogalacturonate and Glucuronide utilization	Hexuronates regulation
			MBIN07C7ED26_18680	ExuT	Hexuronate transporter	Carbohydrate utilization	Galacturonate, Glucuronate, Oligogalacturonate and Glucuronide utilization	Hexuronates uptake
			MBIN07C7ED26_18685	UxaC	Uronate isomerase (EC 5.3.1.12)	Carbohydrate utilization	Galacturonate, Glucuronate, Oligogalacturonate and Glucuronide utilization	Hexuronates catabolism
			MBIN07C7ED26_18690	UxaA	Altronate dehydratase (EC 4.2.1.7)	Carbohydrate utilization	Galacturonate, Glucuronate, Oligogalacturonate and Glucuronide utilization	Hexuronates catabolism
			MBIN07C7ED26_18815	NupC	Nucleoside permease NupC	Nucleotide metabolism	Nucleoside metabolism	Nucleoside uptake
			MBIN07C7ED26_18965	ScrK	Fructokinase (EC 2.7.1.4)	Carbohydrate utilization	Mannitol utilization	Mannitol catabolism
							Sorbitol utilization; Sorbose utilization	Sorbitol catabolism; Sorbose catabolism
							Fructose utilization	Fructose catabolism
							Sucrose and Fructooligosaccharides utilization	Sucrose and Fructooligosaccharides catabolism
			MBIN07C7ED26_18970	ScrT2	Sucrose permease, major facilitator superfamily	Carbohydrate utilization	Sucrose and Fructooligosaccharides utilization	Sucrose and Fructooligosaccharides uptake
			MBIN07C7ED26_19065	AroC	Chorismate synthase (EC 4.2.3.5)	Amino acid metabolism	Aromatic amino acids metabolism	Chorismate biosynthesis
			MBIN07C7ED26_19150	PurF	Amidophosphoribosyltransferase (EC 2.4.2.14)	Nucleotide metabolism	Nucleotide metabolism	Purine biosynthesis
			MBIN07C7ED26_19160	HisJt	Histidine ABC transporter, histidine-binding periplasmic protein precursor HisJ (TC 3.A.1.3.1)	Amino acid metabolism	Histidine metabolism	Histidine uptake
			MBIN07C7ED26_19165	HisJt	Histidine ABC transporter, histidine-binding periplasmic protein precursor HisJ (TC 3.A.1.3.1)	Amino acid metabolism	Histidine metabolism	Histidine uptake
			MBIN07C7ED26_19230	AckA	Acetate kinase (EC 2.7.2.1)	Fermentation	Acetate fermentation	Acetate production
			MBIN07C7ED26_19260	AspC	Aspartate aminotransferase (EC 2.6.1.1)	Amino acid metabolism	Asparagine and aspartate metabolism	Aspartate biosynthesis
			MBIN07C7ED26_19365	MenF	Menaquinone-specific isochorismate synthase (EC 5.4.4.2)	Vitamins, cofactors and micronutrients metabolism	Menaquinone metabolism	Menaquinone biosynthesis
			MBIN07C7ED26_19380	MenB	Naphthoate synthase (EC 4.1.3.36)	Vitamins, cofactors and micronutrients metabolism	Menaquinone metabolism	Menaquinone biosynthesis
			MBIN07C7ED26_19390	MenE	O-succinylbenzoic acid--CoA ligase (EC 6.2.1.26)	Vitamins, cofactors and micronutrients metabolism	Menaquinone metabolism	Menaquinone biosynthesis
			MBIN07C7ED26_19480	KdgT	2-keto-3-deoxygluconate permease (KDG permease)	Carbohydrate utilization	Unsaturated Glucuronate utilization	Unsaturated Glucuronate uptake
			MBIN07C7ED26_20100	DmsC	Anaerobic dimethyl sulfoxide reductase chain C (EC 1.8.5.3)	Respiration	Anaerobic respiration	DMSO reduction; TMAO reduction
			MBIN07C7ED26_20105	DmsB	Anaerobic dimethyl sulfoxide reductase chain B (EC 1.8.5.3)	Respiration	Anaerobic respiration	DMSO reduction; TMAO reduction
			MBIN07C7ED26_20110	DmsA	Anaerobic dimethyl sulfoxide reductase chain A (EC 1.8.5.3)	Respiration	Anaerobic respiration	DMSO reduction; TMAO reduction
			MBIN07C7ED26_20230	GlyB	Low-specificity L-threonine aldolase (EC 4.1.2.48)	Amino acid metabolism	Glycine metabolism	Glycine biosynthesis
							Threonine metabolism	Threonine degradation
			MBIN07C7ED26_20260	ArtP	Arginine ABC transporter, ATP-binding protein ArtP	Amino acid metabolism	Arginine metabolism	Arginine uptake
			MBIN07C7ED26_20270	ArtQ	Arginine ABC transporter, permease protein ArtQ	Amino acid metabolism	Arginine metabolism	Arginine uptake
			MBIN07C7ED26_20275	ArtM	Arginine ABC transporter, permease protein ArtM	Amino acid metabolism	Arginine metabolism	Arginine uptake
			MBIN07C7ED26_20465	PflA	Pyruvate formate-lyase (EC 2.3.1.54)	Fermentation	Formate fermentation	Formate production
P08C555_maxbin.094.mod2	MAGBg0042	Phocaeicola vulgatus	MBINB4687DC3_00065	MetK	S-adenosylmethionine synthetase (EC 2.5.1.6)	Amino acid metabolism	Methionine metabolism	Methionine biosynthesis
			MBINB4687DC3_00170	LldP	DL-lactate permease, LctP family	Secondary metabolism	Lactate utilization	D-lactate utilization; L-lactate utilization
			MBINB4687DC3_00175	LldP	DL-lactate permease, LctP family	Secondary metabolism	Lactate utilization	D-lactate utilization; L-lactate utilization
			MBINB4687DC3_00180	MetY	O-succinylhomoserine sulfhydrylase (EC 2.5.1.48)	Amino acid metabolism	Methionine metabolism	Methionine biosynthesis
			MBINB4687DC3_00315	BSH	Choloylglycine hydrolase (EC 3.5.1.24)	Bile acids metabolism	Bile acids metabolism	Bile acids transformation
			MBINB4687DC3_00335	LacZ	Beta-galactosidase (EC 3.2.1.23)	Carbohydrate utilization	Lactose and Beta-galactosides utilization	Lactose and Beta-galactosides catabolism
			MBINB4687DC3_00340	LacZ	Beta-galactosidase (EC 3.2.1.23)	Carbohydrate utilization	Lactose and Beta-galactosides utilization	Lactose and Beta-galactosides catabolism
			MBINB4687DC3_00370	CbtD	Predicted cobalt transporter in Bacteroides_Porphyromonas	Vitamins, cofactors and micronutrients metabolism	Vitamin B12 metabolism	Cobalt uptake
			MBINB4687DC3_00375	LacZ	Beta-galactosidase (EC 3.2.1.23)	Carbohydrate utilization	Lactose and Beta-galactosides utilization	Lactose and Beta-galactosides catabolism
			MBINB4687DC3_00570	ManA	Mannose-6-phosphate isomerase (EC 5.3.1.8)	Carbohydrate utilization	Mannose and Mannosides utilization	Mannose and Mannosides catabolism
			MBINB4687DC3_00580	RamA1	alpha-L-rhamnosidase (EC 3.2.1.40)	Carbohydrate utilization	Rhamnose and Rhamnosides utilization	Rhamnose and Rhamnosides catabolism
			MBINB4687DC3_00595	RamA1	alpha-L-rhamnosidase (EC 3.2.1.40)	Carbohydrate utilization	Rhamnose and Rhamnosides utilization	Rhamnose and Rhamnosides catabolism
			MBINB4687DC3_00605	RhiN	Unsaturated rhamnogalacturonyl hydrolase (EC 3.2.1.172)	Carbohydrate utilization	Rhamnose and Rhamnosides utilization	Rhamnose and Rhamnosides catabolism
			MBINB4687DC3_00710	ManA	Mannose-6-phosphate isomerase (EC 5.3.1.8)	Carbohydrate utilization	Mannose and Mannosides utilization	Mannose and Mannosides catabolism
			MBINB4687DC3_00715	CoaW	Pantothenate kinase type II, eukaryotic (EC 2.7.1.33)	Vitamins, cofactors and micronutrients metabolism	Coenzyme A metabolism	Coenzyme A biosynthesis
			MBINB4687DC3_00750	GlgP	Glycogen phosphorylase (EC 2.4.1.1)	Carbohydrate utilization	Maltose and Maltodextrin utilization	Maltose and Maltodextrin catabolism
			MBINB4687DC3_00845	XylS	alpha-xylosidase (EC 3.2.1.177)	Carbohydrate utilization	Xylose and Xylosides utilization	Xylose and Xylosides catabolism
			MBINB4687DC3_00860	MetH4	Methionine synthase activation domain (EC 2.1.1.13)	Amino acid metabolism	Methionine metabolism	Methionine biosynthesis
			MBINB4687DC3_00910	PelB	Pectate lyase (EC 4.2.2.2)	Carbohydrate utilization	Galacturonate, Glucuronate, Oligogalacturonate and Glucuronide utilization	Hexuronates catabolism
			MBINB4687DC3_00920	PelB	Pectate lyase (EC 4.2.2.2)	Carbohydrate utilization	Galacturonate, Glucuronate, Oligogalacturonate and Glucuronide utilization	Hexuronates catabolism
			MBINB4687DC3_00975	CbtD	Predicted cobalt transporter in Bacteroides_Porphyromonas	Vitamins, cofactors and micronutrients metabolism	Vitamin B12 metabolism	Cobalt uptake
			MBINB4687DC3_00985	PanD	Aspartate 1-decarboxylase (EC 4.1.1.11)	Vitamins, cofactors and micronutrients metabolism	Coenzyme A metabolism	Coenzyme A biosynthesis
			MBINB4687DC3_00990	PanC	Pantoate--beta-alanine ligase (EC 6.3.2.1)	Vitamins, cofactors and micronutrients metabolism	Coenzyme A metabolism	Coenzyme A biosynthesis
			MBINB4687DC3_01020	CoaC	Phosphopantothenoylcysteine decarboxylase (EC 4.1.1.36)	Vitamins, cofactors and micronutrients metabolism	Coenzyme A metabolism	Coenzyme A biosynthesis
				CoaB	Phosphopantothenoylcysteine synthetase (EC 6.3.2.5)	Vitamins, cofactors and micronutrients metabolism	Coenzyme A metabolism	Coenzyme A biosynthesis
			MBINB4687DC3_01070	PflA	Pyruvate formate-lyase (EC 2.3.1.54)	Fermentation	Formate fermentation	Formate production
			MBINB4687DC3_01080	LldG	L-lactate dehydrogenase LldG subunit (EC 1.1.2.3)	Secondary metabolism	Lactate utilization	L-lactate utilization
			MBINB4687DC3_01085	LldF	L-lactate dehydrogenase, Iron-sulfur cluster-binding subunit LldF (EC 1.1.2.3)	Secondary metabolism	Lactate utilization	L-lactate utilization
			MBINB4687DC3_01090	LldE	L-lactate dehydrogenase, Fe-S oxidoreductase subunit LldE (EC 1.1.2.3)	Secondary metabolism	Lactate utilization	L-lactate utilization
			MBINB4687DC3_01145	CydA	Cytochrome d ubiquinol oxidase subunit I (EC 1.10.3.-)	Respiration	Microaerobic respiration	Cytochrome d ubiquinol oxidase
			MBINB4687DC3_01150	CydB	Cytochrome d ubiquinol oxidase subunit II (EC 1.10.3.-)	Respiration	Microaerobic respiration	Cytochrome d ubiquinol oxidase
			MBINB4687DC3_01165	Gnd	6-phosphogluconate dehydrogenase, decarboxylating (EC 1.1.1.44)	Carbohydrate utilization	Gluconate utilization	Gluconate catabolism
			MBINB4687DC3_01195	NanT3	Predicted sialic acid transporter	Carbohydrate utilization	Sialic acid utilization	Sialic acid uptake
			MBINB4687DC3_01215	BioD	Dethiobiotin synthase BioD (EC 6.3.3.3)	Vitamins, cofactors and micronutrients metabolism	Biotin metabolism	Biotin biosynthesis
			MBINB4687DC3_01220	BioC	Malonyl-[acyl-carrier protein] O-methyltransferase (EC 2.1.1.197)	Vitamins, cofactors and micronutrients metabolism	Biotin metabolism	Biotin biosynthesis
			MBINB4687DC3_01225	BioG	Pimeloyl-[acyl-carrier protein] methyl ester esterase BioG (EC 3.1.1.85)	Vitamins, cofactors and micronutrients metabolism	Biotin metabolism	Biotin biosynthesis
			MBINB4687DC3_01230	BioF	8-amino-7-oxononanoate synthase (EC 2.3.1.47)	Vitamins, cofactors and micronutrients metabolism	Biotin metabolism	Biotin biosynthesis
			MBINB4687DC3_01235	BioA	Adenosylmethionine-8-amino-7-oxononanoate aminotransferase (EC 2.6.1.62)	Vitamins, cofactors and micronutrients metabolism	Biotin metabolism	Biotin biosynthesis
			MBINB4687DC3_01240	BioB	Biotin synthase (EC 2.8.1.6)	Vitamins, cofactors and micronutrients metabolism	Biotin metabolism	Biotin biosynthesis
			MBINB4687DC3_01245	BioU	Predicted biotin regulator in Bacteroides	Vitamins, cofactors and micronutrients metabolism	Biotin metabolism	Biotin biosynthesis
			MBINB4687DC3_01250	AmyA	Alpha-amylase (EC 3.2.1.1)	Carbohydrate utilization	Maltose and Maltodextrin utilization	Maltose and Maltodextrin catabolism
			MBINB4687DC3_01270	PurT	Phosphoribosylglycinamide formyltransferase 2 (EC 6.3.1.21)	Nucleotide metabolism	Nucleotide metabolism	Purine biosynthesis
			MBINB4687DC3_01275	GltB	Glutamate synthase [NADPH] large chain (EC 1.4.1.13)	Amino acid metabolism	Glutamate and glutamine metabolism	Glutamate biosynthesis
			MBINB4687DC3_01335	XynA	Endo-1,4-beta-xylanase (EC 3.2.1.8)	Carbohydrate utilization	Xylose and Xylosides utilization	Xylose and Xylosides catabolism
			MBINB4687DC3_01375	TrpB2	Tryptophan synthase (indole-salvaging) (EC 4.2.1.122)	Amino acid metabolism	Aromatic amino acids metabolism	Tryptophan biosynthesis
			MBINB4687DC3_01435	QueH	Epoxyqueuosine reductase (EC 1.17.99.6) QueH	Vitamins, cofactors and micronutrients metabolism	Queuosine metabolism	Queuosine biosynthesis
			MBINB4687DC3_01460	MenI	1,4-dihydroxy-2-naphthoyl-CoA hydrolase (EC 3.1.2.28) in menaquinone biosynthesis	Vitamins, cofactors and micronutrients metabolism	Menaquinone metabolism	Menaquinone biosynthesis
			MBINB4687DC3_01465	MenF	Menaquinone-specific isochorismate synthase (EC 5.4.4.2)	Vitamins, cofactors and micronutrients metabolism	Menaquinone metabolism	Menaquinone biosynthesis
			MBINB4687DC3_01470	MenD	2-succinyl-5-enolpyruvyl-6-hydroxy-3-cyclohexene-1-carboxylic-acid synthase (EC 2.2.1.9)	Vitamins, cofactors and micronutrients metabolism	Menaquinone metabolism	Menaquinone biosynthesis
			MBINB4687DC3_01475	MenB	Naphthoate synthase (EC 4.1.3.36)	Vitamins, cofactors and micronutrients metabolism	Menaquinone metabolism	Menaquinone biosynthesis
			MBINB4687DC3_01480	MenC	O-succinylbenzoate synthase (EC 4.2.1.113)	Vitamins, cofactors and micronutrients metabolism	Menaquinone metabolism	Menaquinone biosynthesis
			MBINB4687DC3_01485	MenE	O-succinylbenzoic acid--CoA ligase (EC 6.2.1.26)	Vitamins, cofactors and micronutrients metabolism	Menaquinone metabolism	Menaquinone biosynthesis
			MBINB4687DC3_01735	NadB	L-aspartate oxidase (EC 1.4.3.16)	Vitamins, cofactors and micronutrients metabolism	NAD/NADP metabolism	NAD/NADP biosynthesis
			MBINB4687DC3_01755	PelB	Pectate lyase (EC 4.2.2.2)	Carbohydrate utilization	Galacturonate, Glucuronate, Oligogalacturonate and Glucuronide utilization	Hexuronates catabolism
			MBINB4687DC3_01775	AglA	Alpha-glucosidase (EC 3.2.1.20)	Carbohydrate utilization	Maltose and Maltodextrin utilization	Maltose and Maltodextrin catabolism
			MBINB4687DC3_01880	NadA	Quinolinate synthetase (EC 2.5.1.72)	Vitamins, cofactors and micronutrients metabolism	NAD/NADP metabolism	NAD/NADP biosynthesis
			MBINB4687DC3_01955	BglA	Beta-glucosidase (EC 3.2.1.21)	Carbohydrate utilization	Cellobiose and Beta-glucosides utilization	Cellobiose and Beta-glucosides catabolism
			MBINB4687DC3_01960	PST	Propionyl-CoA:succinate coenzyme A transferase (EC 2.8.3.-)	Fermentation	Propionate fermentation	Propionate production
			MBINB4687DC3_02010	QueA	S-adenosylmethionine:tRNA ribosyltransferase-isomerase (EC 2.4.99.17)	Vitamins, cofactors and micronutrients metabolism	Queuosine metabolism	Queuosine biosynthesis
			MBINB4687DC3_02015	FolK	2-amino-4-hydroxy-6-hydroxymethyldihydropteridine pyrophosphokinase (EC 2.7.6.3)	Vitamins, cofactors and micronutrients metabolism	Folate metabolism	Folate biosynthesis
			MBINB4687DC3_02080	KduD	2-deoxy-D-gluconate 3-dehydrogenase (EC 1.1.1.125)	Carbohydrate utilization	Unsaturated Glucuronate utilization	Unsaturated Glucuronate catabolism
			MBINB4687DC3_02160	BioM	ATPase component BioM of energizing module of biotin ECF transporter	Vitamins, cofactors and micronutrients metabolism	Biotin metabolism	Biotin uptake
			MBINB4687DC3_02245	Pgm	Phosphoglucomutase (EC 5.4.2.2)	Carbohydrate utilization	Galactose utilization	Galactose catabolism
				ManB	Phosphomannomutase (EC 5.4.2.8)	Carbohydrate utilization	Mannose and Mannosides utilization	Mannose and Mannosides catabolism
			MBINB4687DC3_02260	AlaDH	Alanine dehydrogenase (EC 1.4.1.1)	Amino acid metabolism	Alanine metabolism	Alanine degradation
			MBINB4687DC3_02290	GltB	Glutamate synthase [NADPH] large chain (EC 1.4.1.13)	Amino acid metabolism	Glutamate and glutamine metabolism	Glutamate biosynthesis
			MBINB4687DC3_02350	LacZ	Beta-galactosidase (EC 3.2.1.23)	Carbohydrate utilization	Lactose and Beta-galactosides utilization	Lactose and Beta-galactosides catabolism
			MBINB4687DC3_02355	AbfA1	alpha-L-arabinofuranosidase (EC 3.2.1.55)	Carbohydrate utilization	Arabinose and Arabinosides utilization	Arabinose and Arabinosides catabolism
			MBINB4687DC3_02410	XynB	Beta-xylosidase (EC 3.2.1.37)	Carbohydrate utilization	Xylose and Xylosides utilization	Xylose and Xylosides catabolism
			MBINB4687DC3_02420	XynB	Beta-xylosidase (EC 3.2.1.37)	Carbohydrate utilization	Xylose and Xylosides utilization	Xylose and Xylosides catabolism
			MBINB4687DC3_02460	RhiN	Unsaturated rhamnogalacturonyl hydrolase (EC 3.2.1.172)	Carbohydrate utilization	Rhamnose and Rhamnosides utilization	Rhamnose and Rhamnosides catabolism
			MBINB4687DC3_02475	FolP	Dihydropteroate synthase (EC 2.5.1.15)	Vitamins, cofactors and micronutrients metabolism	Folate metabolism	Folate biosynthesis
			MBINB4687DC3_02505	Pta	Phosphate acetyltransferase (EC 2.3.1.8)	Fermentation	Acetate fermentation	Acetate production
			MBINB4687DC3_02510	AckA	Acetate kinase (EC 2.7.2.1)	Fermentation	Acetate fermentation	Acetate production
			MBINB4687DC3_02515	LpxH	UDP-2,3-diacylglucosamine diphosphatase (EC 3.6.1.54)	Lipid A biosynthesis	Lipid A biosynthesis	Lipid A biosynthesis
			MBINB4687DC3_02565	LacZ	Beta-galactosidase (EC 3.2.1.23)	Carbohydrate utilization	Lactose and Beta-galactosides utilization	Lactose and Beta-galactosides catabolism
			MBINB4687DC3_02570	LacZ	Beta-galactosidase (EC 3.2.1.23)	Carbohydrate utilization	Lactose and Beta-galactosides utilization	Lactose and Beta-galactosides catabolism
			MBINB4687DC3_02575	Hex	beta-N-acetylglucosaminidase (EC 3.2.1.52)	Carbohydrate utilization	N-Acetylglucosamine and chitobiose utilization	Chitobiose catabolism
			MBINB4687DC3_02685	MhsT	Putative tyrosine or tryptophane transporter MhsT	Amino acid metabolism	Aromatic amino acids metabolism	Aromatic amino acids uptake
			MBINB4687DC3_02725	ArgE	Acetylornithine deacetylase (EC 3.5.1.16)	Amino acid metabolism	Arginine metabolism	Arginine biosynthesis
			MBINB4687DC3_02760	WaaA	3-deoxy-D-manno-octulosonic acid transferase (EC 2.4.99.12)(EC 2.4.99.13)	Lipid A biosynthesis	Lipid A biosynthesis	Lipid A biosynthesis
			MBINB4687DC3_02800	BtuR2	ATP:Cob(I)alamin adenosyltransferase (EC 2.5.1.17)	Vitamins, cofactors and micronutrients metabolism	Vitamin B12 metabolism	Cobalamin biosynthesis
			MBINB4687DC3_02930	QueF	NADPH-dependent 7-cyano-7-deazaguanine reductase (EC 1.7.1.13)	Vitamins, cofactors and micronutrients metabolism	Queuosine metabolism	Queuosine biosynthesis
			MBINB4687DC3_02935	QueC	7-cyano-7-deazaguanine synthase (EC 6.3.4.20)	Vitamins, cofactors and micronutrients metabolism	Queuosine metabolism	Queuosine biosynthesis
			MBINB4687DC3_02940	YhhQ	Putative preQ0 transporter YhhQ	Vitamins, cofactors and micronutrients metabolism	Queuosine metabolism	Queuosine uptake
			MBINB4687DC3_02945	OAT	Ornithine aminotransferase (EC 2.6.1.13)	Amino acid metabolism	Proline metabolism	Proline biosynthesis
							Arginine metabolism	Arginine degradation
			MBINB4687DC3_02995	PabC	Aminodeoxychorismate lyase (EC 4.1.3.38)	Vitamins, cofactors and micronutrients metabolism	Folate metabolism	Folate biosynthesis
			MBINB4687DC3_03000	PabA	Para-aminobenzoate synthase, aminase component (EC 2.6.1.85)	Vitamins, cofactors and micronutrients metabolism	Folate metabolism	Folate biosynthesis
			MBINB4687DC3_03050	LacZ	Beta-galactosidase (EC 3.2.1.23)	Carbohydrate utilization	Lactose and Beta-galactosides utilization	Lactose and Beta-galactosides catabolism
			MBINB4687DC3_03120	MurT	N-acetylmuramic acid transporter, NagX-related	Carbohydrate utilization	N-acetylmuramic acid utilization	N-acetylmuramic acid uptake
			MBINB4687DC3_03125	Hex	beta-N-acetylglucosaminidase (EC 3.2.1.52)	Carbohydrate utilization	N-Acetylglucosamine and chitobiose utilization	Chitobiose catabolism
			MBINB4687DC3_03455	NagP	N-acetyl glucosamine transporter, NagP	Carbohydrate utilization	N-Acetylglucosamine and chitobiose utilization	N-Acetylglucosamine uptake
			MBINB4687DC3_03470	ThiN	Thiamin pyrophosphokinase (EC 2.7.6.2)	Vitamins, cofactors and micronutrients metabolism	Thiamine metabolism	Thiamine pyrophosphate biosynthesis
			MBINB4687DC3_03555	GalM	Aldose 1-epimerase (EC 5.1.3.3)	Carbohydrate utilization	Galactose utilization	Galactose catabolism
			MBINB4687DC3_03620	PutA	Delta-1-pyrroline-5-carboxylate dehydrogenase (EC 1.2.1.88)	Amino acid metabolism	Proline metabolism	Proline degradation
							Arginine metabolism	Arginine degradation
				PutB	Proline dehydrogenase (EC 1.5.5.2)	Amino acid metabolism	Proline metabolism	Proline degradation
			MBINB4687DC3_03690	HpaP	Xaa-Pro aminopeptidase (EC 3.4.11.9)	Amino acid metabolism	Proline metabolism	Hydroxyproline degradation
			MBINB4687DC3_03695	GuaA	GMP synthase [glutamine-hydrolyzing] (EC 6.3.5.2)	Nucleotide metabolism	Nucleotide metabolism	Purine biosynthesis
			MBINB4687DC3_03700	GuaA	GMP synthase [glutamine-hydrolyzing] (EC 6.3.5.2)	Nucleotide metabolism	Nucleotide metabolism	Purine biosynthesis
			MBINB4687DC3_03745	GlnN	Glutamine synthetase type III, GlnN (EC 6.3.1.2)	Amino acid metabolism	Glutamate and glutamine metabolism	Glutamine biosynthesis
			MBINB4687DC3_03775	GlyB	Low-specificity L-threonine aldolase (EC 4.1.2.48)	Amino acid metabolism	Glycine metabolism	Glycine biosynthesis
							Threonine metabolism	Threonine degradation
			MBINB4687DC3_03790	ManA	Mannose-6-phosphate isomerase (EC 5.3.1.8)	Carbohydrate utilization	Mannose and Mannosides utilization	Mannose and Mannosides catabolism
			MBINB4687DC3_03840	KdgA	2-dehydro-3-deoxyphosphogluconate aldolase (EC 4.1.2.14)	Carbohydrate utilization	Unsaturated Glucuronate utilization	Unsaturated Glucuronate catabolism
			MBINB4687DC3_03845	KdgK	2-dehydro-3-deoxygluconokinase (EC 2.7.1.45)	Carbohydrate utilization	Unsaturated Glucuronate utilization	Unsaturated Glucuronate catabolism
			MBINB4687DC3_03855	UxaA	Altronate dehydratase (EC 4.2.1.7)	Carbohydrate utilization	Galacturonate, Glucuronate, Oligogalacturonate and Glucuronide utilization	Hexuronates catabolism
			MBINB4687DC3_03860	MetT	Methionine transporter MetT	Amino acid metabolism	Methionine metabolism	Methionine biosynthesis
			MBINB4687DC3_03960	UxuA	Mannonate dehydratase (EC 4.2.1.8)	Carbohydrate utilization	Galacturonate, Glucuronate, Oligogalacturonate and Glucuronide utilization	Hexuronates catabolism
			MBINB4687DC3_03965	PulA	Pullulanase (EC 3.2.1.41)	Carbohydrate utilization	Maltose and Maltodextrin utilization	Maltose and Maltodextrin catabolism
			MBINB4687DC3_04320	AguB	N-carbamoylputrescine amidase (EC 3.5.1.53)	Amino acid metabolism	Arginine metabolism	Arginine degradation
			MBINB4687DC3_04325	AguA	Agmatine deiminase (EC 3.5.3.12)	Amino acid metabolism	Arginine metabolism	Arginine degradation
			MBINB4687DC3_04390	PaaK	Phenylacetate-coenzyme A ligase (EC 6.2.1.30)	Amino acid metabolism	Tryptophan metabolism	Tryptophan degradation
			MBINB4687DC3_04480	BioC	Malonyl-[acyl-carrier protein] O-methyltransferase (EC 2.1.1.197)	Vitamins, cofactors and micronutrients metabolism	Biotin metabolism	Biotin biosynthesis
			MBINB4687DC3_04515	AbnA	Endo-alpha-(1->5)-L-arabinanase (EC 3.2.1.99), GH43 family	Carbohydrate utilization	Arabinose and Arabinosides utilization	Arabinose and Arabinosides catabolism
			MBINB4687DC3_04525	SusD_Ara	SusD, outer membrane protein involved in AOS/arabinan utilization	Carbohydrate utilization	Arabinose and Arabinosides utilization	Arabinose and Arabinosides catabolism
			MBINB4687DC3_04530	SusC_Ara	SusC, outer membrane protein involved in AOS/arabinan utilization	Carbohydrate utilization	Arabinose and Arabinosides utilization	Arabinose and Arabinosides catabolism
			MBINB4687DC3_04535	XynB	Beta-xylosidase (EC 3.2.1.37)	Carbohydrate utilization	Xylose and Xylosides utilization	Xylose and Xylosides catabolism
			MBINB4687DC3_04540	HTCS_Ara	DNA-binding response regulator for AOS/arabinane utilization, AraC family	Carbohydrate utilization	Arabinose and Arabinosides utilization	Arabinose and Arabinosides regulation
			MBINB4687DC3_04550	AbfA1	alpha-L-arabinofuranosidase (EC 3.2.1.55)	Carbohydrate utilization	Arabinose and Arabinosides utilization	Arabinose and Arabinosides catabolism
			MBINB4687DC3_04575	LacZ	Beta-galactosidase (EC 3.2.1.23)	Carbohydrate utilization	Lactose and Beta-galactosides utilization	Lactose and Beta-galactosides catabolism
			MBINB4687DC3_04610	KdgK	2-dehydro-3-deoxygluconokinase (EC 2.7.1.45)	Carbohydrate utilization	Unsaturated Glucuronate utilization	Unsaturated Glucuronate catabolism
			MBINB4687DC3_04615	Tdh	L-threonine 3-dehydrogenase (EC 1.1.1.103)	Amino acid metabolism	Threonine metabolism	Threonine degradation
			MBINB4687DC3_04620	Kbl	2-amino-3-ketobutyrate coenzyme A ligase (EC 2.3.1.29)	Amino acid metabolism	Threonine metabolism	Threonine degradation
			MBINB4687DC3_04720	HisC	Histidinol-phosphate aminotransferase (EC 2.6.1.9)	Amino acid metabolism	Histidine metabolism	Histidine biosynthesis
			MBINB4687DC3_04770	AroD2	3-dehydroquinate dehydratase II (EC 4.2.1.10)	Amino acid metabolism	Aromatic amino acids metabolism	Chorismate biosynthesis
			MBINB4687DC3_04795	PdxK	Pyridoxal kinase (EC 2.7.1.35)	Vitamins, cofactors and micronutrients metabolism	Vitamin B6 metabolism	Pyridoxine and pyridoxal phosphate biosynthesis
			MBINB4687DC3_04830	RibDr	5-amino-6-(5-phosphoribosylamino)uracil reductase (EC 1.1.1.193)	Vitamins, cofactors and micronutrients metabolism	Riboflavin metabolism	Riboflavin biosynthesis
				RibDd	Diaminohydroxyphosphoribosylaminopyrimidine deaminase (EC 3.5.4.26)	Vitamins, cofactors and micronutrients metabolism	Riboflavin metabolism	Riboflavin biosynthesis
			MBINB4687DC3_04850	PyrE	Orotate phosphoribosyltransferase (EC 2.4.2.10)	Nucleotide metabolism	Nucleotide metabolism	Pyrimidine biosynthesis
			MBINB4687DC3_04860	ArgH	Argininosuccinate lyase (EC 4.3.2.1)	Amino acid metabolism	Arginine metabolism	Arginine biosynthesis
			MBINB4687DC3_04955	MnnA12	putative alpha-1,2-mannosidase	Carbohydrate utilization	Mannose and Mannosides utilization	Mannose and Mannosides catabolism
			MBINB4687DC3_04965	MnnA12	putative alpha-1,2-mannosidase	Carbohydrate utilization	Mannose and Mannosides utilization	Mannose and Mannosides catabolism
			MBINB4687DC3_04985	NagX	N-acetylglucosamine related transporter, NagX	Carbohydrate utilization	N-Acetyl-Galactosamine and Galactosamine utilization	N-Acetyl-Galactosamine and Galactosamine uptake
							N-Acetylglucosamine and chitobiose utilization	N-Acetylglucosamine uptake
			MBINB4687DC3_04990	NAGLU	Alpha-N-acetylglucosaminidase (EC 3.2.1.50)	Carbohydrate utilization	N-Acetylglucosamine and chitobiose utilization	N-Acetylglucosamine and chitobiose catabolism
			MBINB4687DC3_05080	RbsK	Ribokinase (EC 2.7.1.15)	Carbohydrate utilization	Ribose utilization	Ribose catabolism
			MBINB4687DC3_05085	FucP	Fucose permease	Carbohydrate utilization	Fucose and Fucosides utilization	Fucose and Fucosides uptake
			MBINB4687DC3_05115	PdxA	4-hydroxythreonine-4-phosphate dehydrogenase (EC 1.1.1.262)	Vitamins, cofactors and micronutrients metabolism	Vitamin B6 metabolism	Pyridoxine and pyridoxal phosphate biosynthesis
			MBINB4687DC3_05185	MurK	Predicted N-acetylmuramic acid kinase (EC 2.7.1.170)	Carbohydrate utilization	N-acetylmuramic acid utilization	N-acetylmuramic acid catabolism
			MBINB4687DC3_05190	MurQ	N-acetylmuramic acid 6-phosphate etherase (EC 4.2.1.126)	Carbohydrate utilization	N-acetylmuramic acid utilization	N-acetylmuramic acid catabolism
			MBINB4687DC3_05330	MetF	5,10-methylenetetrahydrofolate reductase (EC 1.5.1.20)	Amino acid metabolism	Methionine metabolism	Methionine biosynthesis
			MBINB4687DC3_05375	PurH2	IMP cyclohydrolase (EC 3.5.4.10)	Nucleotide metabolism	Nucleotide metabolism	Purine biosynthesis
				PurH1	Phosphoribosylaminoimidazolecarboxamide formyltransferase (EC 2.1.2.3)	Nucleotide metabolism	Nucleotide metabolism	Purine biosynthesis
			MBINB4687DC3_05385	LnpB	N-acetylhexosamine 1-kinase (EC 2.7.1.162)	Carbohydrate utilization	N-Acetyl-Galactosamine and Galactosamine utilization	N-Acetyl-Galactosamine and Galactosamine catabolism
							Galacto-N-biose and lacto-N-biose utilization	Galacto-N-biose and lacto-N-biose catabolism
							HMO utilization	HMO catabolism
			MBINB4687DC3_05405	RhiO	rhamnogalacturonan acetylesterase	Carbohydrate utilization	Rhamnose and Rhamnosides utilization	Rhamnose and Rhamnosides catabolism
			MBINB4687DC3_05415	PelB	Pectate lyase (EC 4.2.2.2)	Carbohydrate utilization	Galacturonate, Glucuronate, Oligogalacturonate and Glucuronide utilization	Hexuronates catabolism
			MBINB4687DC3_05420	KdgF	Pectin degradation protein KdgF	Carbohydrate utilization	Galacturonate, Glucuronate, Oligogalacturonate and Glucuronide utilization	Hexuronates catabolism
			MBINB4687DC3_05430	MalZ	Maltodextrin glucosidase (EC 3.2.1.20)	Carbohydrate utilization	Maltose and Maltodextrin utilization	Maltose and Maltodextrin catabolism
			MBINB4687DC3_05435	LacZ	Beta-galactosidase (EC 3.2.1.23)	Carbohydrate utilization	Lactose and Beta-galactosides utilization	Lactose and Beta-galactosides catabolism
			MBINB4687DC3_05465	RhiO	rhamnogalacturonan acetylesterase	Carbohydrate utilization	Rhamnose and Rhamnosides utilization	Rhamnose and Rhamnosides catabolism
			MBINB4687DC3_05485	SusC_HG	SusC, outer membrane protein involved in oligogalacturonate binding	Carbohydrate utilization	Galacturonate, Glucuronate, Oligogalacturonate and Glucuronide utilization	Hexuronates catabolism
			MBINB4687DC3_05490	RhiO	rhamnogalacturonan acetylesterase	Carbohydrate utilization	Rhamnose and Rhamnosides utilization	Rhamnose and Rhamnosides catabolism
			MBINB4687DC3_05495	RhiN	Unsaturated rhamnogalacturonyl hydrolase (EC 3.2.1.172)	Carbohydrate utilization	Rhamnose and Rhamnosides utilization	Rhamnose and Rhamnosides catabolism
			MBINB4687DC3_05500	GatPc	PTS system, galactitol-specific IIC component (EC 2.7.1.69)	Carbohydrate utilization	Galactitol utilization	Galactitol uptake
			MBINB4687DC3_05505	KduI	4-deoxy-L-threo-5-hexosulose-uronate ketol-isomerase (EC 5.3.1.17)	Carbohydrate utilization	Unsaturated Glucuronate utilization	Unsaturated Glucuronate catabolism
			MBINB4687DC3_05510	ExuT	Hexuronate transporter	Carbohydrate utilization	Galacturonate, Glucuronate, Oligogalacturonate and Glucuronide utilization	Hexuronates uptake
			MBINB4687DC3_05615	RhiO	rhamnogalacturonan acetylesterase	Carbohydrate utilization	Rhamnose and Rhamnosides utilization	Rhamnose and Rhamnosides catabolism
			MBINB4687DC3_05620	XynB	Beta-xylosidase (EC 3.2.1.37)	Carbohydrate utilization	Xylose and Xylosides utilization	Xylose and Xylosides catabolism
			MBINB4687DC3_05645	LacZ	Beta-galactosidase (EC 3.2.1.23)	Carbohydrate utilization	Lactose and Beta-galactosides utilization	Lactose and Beta-galactosides catabolism
			MBINB4687DC3_05665	AR	Alanine racemase (EC 5.1.1.1)	Amino acid metabolism	Alanine metabolism	Alanine degradation
			MBINB4687DC3_05745	BT3348	Unsaturated glucuronide lyase acting on chondroitin/heparin disaccharides (EC 3.2.1.180)	Carbohydrate utilization	Hyaluronate utilization	Hyaluronate catabolism
			MBINB4687DC3_05755	Pgl	Polygalacturonase (EC 3.2.1.15)	Carbohydrate utilization	Galacturonate, Glucuronate, Oligogalacturonate and Glucuronide utilization	Hexuronates catabolism
			MBINB4687DC3_05765	AlfA	Alpha-L-fucosidase (EC 3.2.1.51)	Carbohydrate utilization	Fucose and Fucosides utilization	Fucose and Fucosides catabolism
			MBINB4687DC3_05890	GlnA3	Glutamine synthetase type I (EC 6.3.1.2)	Amino acid metabolism	Glutamate and glutamine metabolism	Glutamine biosynthesis
			MBINB4687DC3_05905	SdaAa	L-serine dehydratase, alpha subunit (EC 4.3.1.17)	Amino acid metabolism	Serine metabolism	Serine degradation
				SdaAb	L-serine dehydratase, beta subunit (EC 4.3.1.17)	Amino acid metabolism	Serine metabolism	Serine degradation
			MBINB4687DC3_05995	AroC	Chorismate synthase (EC 4.2.3.5)	Amino acid metabolism	Aromatic amino acids metabolism	Chorismate biosynthesis
			MBINB4687DC3_06015	AroE2	Shikimate 5-dehydrogenase I alpha (EC 1.1.1.25)	Amino acid metabolism	Aromatic amino acids metabolism	Chorismate biosynthesis
			MBINB4687DC3_06020	MenG	Demethylmenaquinone methyltransferase (EC 2.1.1.163)	Vitamins, cofactors and micronutrients metabolism	Menaquinone metabolism	Menaquinone biosynthesis
			MBINB4687DC3_06025	PurC	Phosphoribosylaminoimidazole-succinocarboxamide synthase (EC 6.3.2.6)	Nucleotide metabolism	Nucleotide metabolism	Purine biosynthesis
			MBINB4687DC3_06085	IlvD	Dihydroxy-acid dehydratase (EC 4.2.1.9)	Amino acid metabolism	Branched chain amino acids metabolism	Branched chain amino acids biosynthesis
			MBINB4687DC3_06090	IlvG	Acetolactate synthase large subunit (EC 2.2.1.6)	Amino acid metabolism	Branched chain amino acids metabolism	Branched chain amino acids biosynthesis
			MBINB4687DC3_06095	IlvM	Acetolactate synthase small subunit (EC 2.2.1.6)	Amino acid metabolism	Branched chain amino acids metabolism	Branched chain amino acids biosynthesis
			MBINB4687DC3_06105	IlvC	Ketol-acid reductoisomerase (NADP(+)) (EC 1.1.1.86)	Vitamins, cofactors and micronutrients metabolism	Coenzyme A metabolism	Coenzyme A biosynthesis
						Amino acid metabolism	Branched chain amino acids metabolism	Branched chain amino acids biosynthesis
			MBINB4687DC3_06235	CoaX	Pantothenate kinase type III, CoaX-like (EC 2.7.1.33)	Vitamins, cofactors and micronutrients metabolism	Coenzyme A metabolism	Coenzyme A biosynthesis
			MBINB4687DC3_06455	CbiH	Cobalt-precorrin-3 C(17)-methyltransferase (EC 2.1.1.272)	Vitamins, cofactors and micronutrients metabolism	Vitamin B12 metabolism	Cobalamin biosynthesis
				CbiC	Cobalt-precorrin-8 methylmutase (EC 5.4.99.60)	Vitamins, cofactors and micronutrients metabolism	Vitamin B12 metabolism	Cobalamin biosynthesis
			MBINB4687DC3_06460	CbiT	Cobalt-precorrin-6B C15-methyltransferase [decarboxylating] (EC 2.1.1.196)	Vitamins, cofactors and micronutrients metabolism	Vitamin B12 metabolism	Cobalamin biosynthesis
				CbiE	Cobalt-precorrin-7 (C5)-methyltransferase (EC 2.1.1.289)	Vitamins, cofactors and micronutrients metabolism	Vitamin B12 metabolism	Cobalamin biosynthesis
			MBINB4687DC3_06465	CbiG	Cobalt-precorrin 5A hydrolase (EC 3.7.1.12)	Vitamins, cofactors and micronutrients metabolism	Vitamin B12 metabolism	Cobalamin biosynthesis
				CbiF	Cobalt-precorrin-4 C(11)-methyltransferase (EC 2.1.1.271)	Vitamins, cofactors and micronutrients metabolism	Vitamin B12 metabolism	Cobalamin biosynthesis
			MBINB4687DC3_06470	CbiD	Cobalt-precorrin-5B (C1)-methyltransferase (EC 2.1.1.195)	Vitamins, cofactors and micronutrients metabolism	Vitamin B12 metabolism	Cobalamin biosynthesis
				CbiJ	Cobalt-precorrin-6A reductase (EC 1.3.1.106)	Vitamins, cofactors and micronutrients metabolism	Vitamin B12 metabolism	Cobalamin biosynthesis
			MBINB4687DC3_06475	BtuD	Vitamin B12 ABC transporter, ATPase component BtuD	Vitamins, cofactors and micronutrients metabolism	Vitamin B12 metabolism	Cobalamin uptake
			MBINB4687DC3_06480	BtuC	Vitamin B12 ABC transporter, permease component BtuC	Vitamins, cofactors and micronutrients metabolism	Vitamin B12 metabolism	Cobalamin uptake
			MBINB4687DC3_06485	BtuF	Vitamin B12 ABC transporter, B12-binding component BtuF	Vitamins, cofactors and micronutrients metabolism	Vitamin B12 metabolism	Cobalamin uptake
			MBINB4687DC3_06500	UxaB	Altronate oxidoreductase (EC 1.1.1.58)	Carbohydrate utilization	Galacturonate, Glucuronate, Oligogalacturonate and Glucuronide utilization	Hexuronates catabolism
			MBINB4687DC3_06505	UxaC	Uronate isomerase (EC 5.3.1.12)	Carbohydrate utilization	Galacturonate, Glucuronate, Oligogalacturonate and Glucuronide utilization	Hexuronates catabolism
			MBINB4687DC3_06625	GalE	UDP-glucose 4-epimerase (EC 5.1.3.2)	Carbohydrate utilization	Galactose utilization	Galactose catabolism
			MBINB4687DC3_06960	Bdh	NADH-dependent butanol dehydrogenase A (EC 1.1.1.-)	Fermentation	Butyrate fermentation	Butyrate production
			MBINB4687DC3_06985	GcvP	Glycine dehydrogenase [decarboxylating] (glycine cleavage system P protein) (EC 1.4.4.2)	Amino acid metabolism	Glycine metabolism	Glycine degradation
			MBINB4687DC3_07020	LipB	Octanoate-[acyl-carrier-protein]-protein-N-octanoyltransferase	Vitamins, cofactors and micronutrients metabolism	Lipoate metabolism	Lipoate biosynthesis
			MBINB4687DC3_07140	RibH	6,7-dimethyl-8-ribityllumazine synthase (EC 2.5.1.78)	Vitamins, cofactors and micronutrients metabolism	Riboflavin metabolism	Riboflavin biosynthesis
			MBINB4687DC3_07170	PurH1	Phosphoribosylaminoimidazolecarboxamide formyltransferase (EC 2.1.2.3)	Nucleotide metabolism	Nucleotide metabolism	Purine biosynthesis
			MBINB4687DC3_07215	Adk	Adenylate kinase (EC 2.7.4.3)	Nucleotide metabolism	Nucleotide metabolism	Pyrimidine biosynthesis
			MBINB4687DC3_07220	Adk	Adenylate kinase (EC 2.7.4.3)	Nucleotide metabolism	Nucleotide metabolism	Pyrimidine biosynthesis
			MBINB4687DC3_07285	PaaK	Phenylacetate-coenzyme A ligase (EC 6.2.1.30)	Amino acid metabolism	Tryptophan metabolism	Tryptophan degradation
			MBINB4687DC3_07295	HTCS_fos	DNA-binding response regulator for FOS utilization, AraC family	Carbohydrate utilization	Sucrose and Fructooligosaccharides utilization	Sucrose and Fructooligosaccharides regulation
			MBINB4687DC3_07300	ScrK	Fructokinase (EC 2.7.1.4)	Carbohydrate utilization	Mannitol utilization	Mannitol catabolism
							Sorbitol utilization; Sorbose utilization	Sorbitol catabolism; Sorbose catabolism
							Fructose utilization	Fructose catabolism
							Sucrose and Fructooligosaccharides utilization	Sucrose and Fructooligosaccharides catabolism
			MBINB4687DC3_07305	FruP	Predicted fructose transporter	Carbohydrate utilization	Fructose utilization	Fructose uptake
			MBINB4687DC3_07310	BfrA	beta-fructofuranosidase (EC 3.2.1.26)	Carbohydrate utilization	Sucrose and Fructooligosaccharides utilization	Sucrose and Fructooligosaccharides catabolism
			MBINB4687DC3_07330	Ddh	Meso-diaminopimelate D-dehydrogenase (EC 1.4.1.16)	Amino acid metabolism	Lysine metabolism	Lysine biosynthesis
			MBINB4687DC3_07415	NadD	Nicotinate-nucleotide adenylyltransferase (EC 2.7.7.18)	Vitamins, cofactors and micronutrients metabolism	NAD/NADP metabolism	NAD/NADP biosynthesis
			MBINB4687DC3_07430	MenA	1,4-dihydroxy-2-naphthoate polyprenyltransferase (EC 2.5.1.74)	Vitamins, cofactors and micronutrients metabolism	Menaquinone metabolism	Menaquinone biosynthesis
			MBINB4687DC3_07500	PurB	Adenylosuccinate lyase (EC 4.3.2.2)	Nucleotide metabolism	Nucleotide metabolism	Purine biosynthesis
			MBINB4687DC3_07560	IlvC	Ketol-acid reductoisomerase (NADP(+)) (EC 1.1.1.86)	Vitamins, cofactors and micronutrients metabolism	Coenzyme A metabolism	Coenzyme A biosynthesis
						Amino acid metabolism	Branched chain amino acids metabolism	Branched chain amino acids biosynthesis
			MBINB4687DC3_07605	LipA1	Lipoyl synthase (EC 2.8.1.8)	Vitamins, cofactors and micronutrients metabolism	Lipoate metabolism	Lipoate biosynthesis
			MBINB4687DC3_07630	Pgl	Polygalacturonase (EC 3.2.1.15)	Carbohydrate utilization	Galacturonate, Glucuronate, Oligogalacturonate and Glucuronide utilization	Hexuronates catabolism
			MBINB4687DC3_07640	XynB2	Xylan 1,4-beta-xylosidase (EC 3.2.1.37)	Carbohydrate utilization	Xylose and Xylosides utilization	Xylose and Xylosides catabolism
			MBINB4687DC3_07810	FolA	Dihydrofolate reductase (EC 1.5.1.3)	Vitamins, cofactors and micronutrients metabolism	Folate metabolism	Folate biosynthesis
			MBINB4687DC3_07890	MutB1	YgfD: protein that forms a complex with the methylmalonyl-CoA mutase in a pathway for conversion of succinyl-CoA to propionyl-CoA	Fermentation	Propionate fermentation	Propionate production
			MBINB4687DC3_08025	SerC1	Phosphoserine aminotransferase (EC 2.6.1.52)	Amino acid metabolism	Serine metabolism	Serine biosynthesis
			MBINB4687DC3_08030	SerA	D-3-phosphoglycerate dehydrogenase (EC 1.1.1.95)	Amino acid metabolism	Serine metabolism	Serine biosynthesis
			MBINB4687DC3_08045	Hex	beta-N-acetylglucosaminidase (EC 3.2.1.52)	Carbohydrate utilization	N-Acetylglucosamine and chitobiose utilization	Chitobiose catabolism
			MBINB4687DC3_08060	MenH2	2-Succinyl-5-enolpyruvyl-6-hydroxy-3-cyclohexene-1-carboxylate dehydrogenase, HAD superfamily	Vitamins, cofactors and micronutrients metabolism	Menaquinone metabolism	Menaquinone biosynthesis
			MBINB4687DC3_08210	PncC	Nicotinamide-nucleotide amidase (EC 3.5.1.42)	Vitamins, cofactors and micronutrients metabolism	NAD/NADP metabolism	NAD/NADP biosynthesis
			MBINB4687DC3_08465	ADH	Alcohol dehydrogenase (EC 1.1.1.1)	Fermentation	Ethanol fermentation	Ethanol production
			MBINB4687DC3_08495	MetY	O-succinylhomoserine sulfhydrylase (EC 2.5.1.48)	Amino acid metabolism	Methionine metabolism	Methionine biosynthesis
			MBINB4687DC3_08800	HpaP	Xaa-Pro aminopeptidase (EC 3.4.11.9)	Amino acid metabolism	Proline metabolism	Hydroxyproline degradation
			MBINB4687DC3_08805	ArgA	N-acetylglutamate synthase (EC 2.3.1.1)	Amino acid metabolism	Arginine metabolism	Arginine biosynthesis
			MBINB4687DC3_08910	GuaB	Inosine-5'-monophosphate dehydrogenase (EC 1.1.1.205)	Nucleotide metabolism	Nucleotide metabolism	Purine biosynthesis
			MBINB4687DC3_09000	CarB	Carbamoyl-phosphate synthase large chain (EC 6.3.5.5)	Nucleotide metabolism	Nucleotide metabolism	Pyrimidine biosynthesis
			MBINB4687DC3_09040	CysK	Cysteine synthase (EC 2.5.1.47)	Amino acid metabolism	Cysteine metabolism	Cysteine biosynthesis
			MBINB4687DC3_09075	LacZ	Beta-galactosidase (EC 3.2.1.23)	Carbohydrate utilization	Lactose and Beta-galactosides utilization	Lactose and Beta-galactosides catabolism
			MBINB4687DC3_09080	Hex	beta-N-acetylglucosaminidase (EC 3.2.1.52)	Carbohydrate utilization	N-Acetylglucosamine and chitobiose utilization	Chitobiose catabolism
			MBINB4687DC3_09085	LacZ	Beta-galactosidase (EC 3.2.1.23)	Carbohydrate utilization	Lactose and Beta-galactosides utilization	Lactose and Beta-galactosides catabolism
			MBINB4687DC3_09170	LnpC2	UTP---hexose-1-phosphate uridylyltransferase (EC 2.7.7.10)	Carbohydrate utilization	N-Acetyl-Galactosamine and Galactosamine utilization	N-Acetyl-Galactosamine and Galactosamine catabolism
							Galactose utilization	Galactose catabolism
							Galacto-N-biose and lacto-N-biose utilization	Galacto-N-biose and lacto-N-biose catabolism
			MBINB4687DC3_09185	TreA	Trehalase (EC 3.2.1.28)	Carbohydrate utilization	Trehalose utilization	Trehalose catabolism
			MBINB4687DC3_09220	RibB	3,4-dihydroxy-2-butanone 4-phosphate synthase (EC 4.1.99.12)	Vitamins, cofactors and micronutrients metabolism	Riboflavin metabolism	Riboflavin biosynthesis
			MBINB4687DC3_09250	RhaT	L-rhamnose-proton symporter	Carbohydrate utilization	Rhamnose and Rhamnosides utilization	Rhamnose and Rhamnosides uptake
			MBINB4687DC3_09425	QueE	7-carboxy-7-deazaguanine synthase (EC 4.3.99.3)	Vitamins, cofactors and micronutrients metabolism	Queuosine metabolism	Queuosine biosynthesis
			MBINB4687DC3_09430	QueD	6-carboxy-5,6,7,8-tetrahydropterin synthase (EC 4.1.2.50)	Vitamins, cofactors and micronutrients metabolism	Queuosine metabolism	Queuosine biosynthesis
			MBINB4687DC3_09465	HpaP	Xaa-Pro aminopeptidase (EC 3.4.11.9)	Amino acid metabolism	Proline metabolism	Hydroxyproline degradation
			MBINB4687DC3_09500	CTBL	Cystathionine beta-lyase (EC 4.4.1.8)	Amino acid metabolism	Methionine metabolism	Methionine biosynthesis
			MBINB4687DC3_09515	PheAp	Prephenate dehydratase (EC 4.2.1.51)	Amino acid metabolism	Aromatic amino acids metabolism	Tyrosine and phenylalanine biosynthesis
			MBINB4687DC3_09520	AspC	Aspartate aminotransferase (EC 2.6.1.1)	Amino acid metabolism	Asparagine and aspartate metabolism	Aspartate biosynthesis
				AroJa	Biosynthetic Aromatic amino acid aminotransferase alpha (EC 2.6.1.57)	Amino acid metabolism	Aromatic amino acids metabolism	Tyrosine and phenylalanine biosynthesis
			MBINB4687DC3_09525	AroG2	2-keto-3-deoxy-D-arabino-heptulosonate-7-phosphate synthase I beta (EC 2.5.1.54)	Amino acid metabolism	Aromatic amino acids metabolism	Chorismate biosynthesis
				AroHI	Chorismate mutase I (EC 5.4.99.5)	Amino acid metabolism	Aromatic amino acids metabolism	Tyrosine and phenylalanine biosynthesis
			MBINB4687DC3_09530	TyrAx	Prephenate and/or arogenate dehydrogenase (unknown specificity) (EC 1.3.1.12)(EC 1.3.1.43)	Amino acid metabolism	Aromatic amino acids metabolism	Tyrosine and phenylalanine biosynthesis
			MBINB4687DC3_09560	BtuF	Vitamin B12 ABC transporter, B12-binding component BtuF	Vitamins, cofactors and micronutrients metabolism	Vitamin B12 metabolism	Cobalamin uptake
			MBINB4687DC3_09565	BtuC	Vitamin B12 ABC transporter, permease component BtuC	Vitamins, cofactors and micronutrients metabolism	Vitamin B12 metabolism	Cobalamin uptake
			MBINB4687DC3_09570	BtuD	Vitamin B12 ABC transporter, ATPase component BtuD	Vitamins, cofactors and micronutrients metabolism	Vitamin B12 metabolism	Cobalamin uptake
			MBINB4687DC3_09580	ThrC	Threonine synthase (EC 4.2.3.1)	Amino acid metabolism	Threonine metabolism	Threonine biosynthesis
			MBINB4687DC3_09585	ThrB2	Predicted functional analog of homoserine kinase (EC 2.7.1.-)	Amino acid metabolism	Threonine metabolism	Threonine biosynthesis
			MBINB4687DC3_09590	LysC	Aspartokinase (EC 2.7.2.4)	Amino acid metabolism	Lysine metabolism; Methionine metabolism; Threonine metabolism	Lysine biosynthesis; Methionine biosynthesis; Threonine biosynthesis
				Hom	Homoserine dehydrogenase (EC 1.1.1.3)	Amino acid metabolism	Methionine metabolism; Threonine metabolism	Threonine biosynthesis; Methionine biosynthesis
							Methionine metabolism	Methionine biosynthesis
			MBINB4687DC3_09630	MetA	Homoserine O-succinyltransferase (EC 2.3.1.46)	Amino acid metabolism	Methionine metabolism	Methionine biosynthesis
			MBINB4687DC3_09685	SusD_nan	SusD, outer membrane protein involved in sialic acid binding	Carbohydrate utilization	Sialic acid utilization	Sialic acid uptake
			MBINB4687DC3_09690	SusC_nan	SusC, outer membrane protein involved in sialic acid binding	Carbohydrate utilization	Sialic acid utilization	Sialic acid uptake
			MBINB4687DC3_09710	RhiO	rhamnogalacturonan acetylesterase	Carbohydrate utilization	Rhamnose and Rhamnosides utilization	Rhamnose and Rhamnosides catabolism
			MBINB4687DC3_09735	PurA	Adenylosuccinate synthetase (EC 6.3.4.4)	Nucleotide metabolism	Nucleotide metabolism	Purine biosynthesis
			MBINB4687DC3_09795	MalQ	4-alpha-glucanotransferase (amylomaltase) (EC 2.4.1.25)	Carbohydrate utilization	Maltose and Maltodextrin utilization	Maltose and Maltodextrin catabolism
			MBINB4687DC3_09800	MalT	Predicted maltose transporter, MFS family	Carbohydrate utilization	Maltose and Maltodextrin utilization	Maltose and Maltodextrin uptake
			MBINB4687DC3_09835	NplT	Neopullulanase (EC 3.2.1.135)	Carbohydrate utilization	Maltose and Maltodextrin utilization	Maltose and Maltodextrin catabolism
			MBINB4687DC3_09840	SusB	Glucan 1,4-alpha-glucosidase (EC 3.2.1.3)	Carbohydrate utilization	Maltose and Maltodextrin utilization	Maltose and Maltodextrin catabolism
			MBINB4687DC3_09850	SusC_mal	SusC, outer membrane protein involved in maltodextrin utilization	Carbohydrate utilization	Maltose and Maltodextrin utilization	Maltose and Maltodextrin uptake
			MBINB4687DC3_09855	SusD_mal	SusD, outer membrane protein involved in maltodextrin utilization	Carbohydrate utilization	Maltose and Maltodextrin utilization	Maltose and Maltodextrin uptake
			MBINB4687DC3_09860	SusF	Outer membrane protein SusF	Carbohydrate utilization	Maltose and Maltodextrin utilization	Maltose and Maltodextrin uptake
			MBINB4687DC3_09865	SusF	Outer membrane protein SusF	Carbohydrate utilization	Maltose and Maltodextrin utilization	Maltose and Maltodextrin uptake
			MBINB4687DC3_09905	FucI	L-fucose isomerase (EC 5.3.1.25)	Carbohydrate utilization	Fucose and Fucosides utilization	Fucose and Fucosides catabolism
			MBINB4687DC3_09910	FucP	Fucose permease	Carbohydrate utilization	Fucose and Fucosides utilization	Fucose and Fucosides uptake
			MBINB4687DC3_09945	LacZ	Beta-galactosidase (EC 3.2.1.23)	Carbohydrate utilization	Lactose and Beta-galactosides utilization	Lactose and Beta-galactosides catabolism
			MBINB4687DC3_10070	ArgB	N-acetylglutamate kinase (EC 2.7.2.8)	Amino acid metabolism	Arginine metabolism	Arginine biosynthesis
			MBINB4687DC3_10075	SpeA	Arginine decarboxylase (EC 4.1.1.19)	Amino acid metabolism	Arginine metabolism	Arginine degradation
			MBINB4687DC3_10080	AroK1	Shikimate kinase I (EC 2.7.1.71)	Amino acid metabolism	Aromatic amino acids metabolism	Chorismate biosynthesis
			MBINB4687DC3_10135	ArgF3	N-succinylornithine carbamoyltransferase (EC 2.1.3.11)	Amino acid metabolism	Arginine metabolism	Arginine biosynthesis
			MBINB4687DC3_10140	ProA	Gamma-glutamyl phosphate reductase (EC 1.2.1.41)	Amino acid metabolism	Proline metabolism	Proline biosynthesis
			MBINB4687DC3_10145	ProB	Glutamate 5-kinase (EC 2.7.2.11)	Amino acid metabolism	Proline metabolism	Proline biosynthesis
			MBINB4687DC3_10150	MenH2	2-Succinyl-5-enolpyruvyl-6-hydroxy-3-cyclohexene-1-carboxylate dehydrogenase, HAD superfamily	Vitamins, cofactors and micronutrients metabolism	Menaquinone metabolism	Menaquinone biosynthesis
			MBINB4687DC3_10155	MnnA12	putative alpha-1,2-mannosidase	Carbohydrate utilization	Mannose and Mannosides utilization	Mannose and Mannosides catabolism
			MBINB4687DC3_10210	AlfA	Alpha-L-fucosidase (EC 3.2.1.51)	Carbohydrate utilization	Fucose and Fucosides utilization	Fucose and Fucosides catabolism
			MBINB4687DC3_10240	SdhB	Succinate dehydrogenase iron-sulfur protein (EC 1.3.5.1)	Fermentation	Succinate fermentation	Succinate production
			MBINB4687DC3_10245	SdhA	Succinate dehydrogenase flavoprotein subunit (EC 1.3.5.1)	Fermentation	Succinate fermentation	Succinate production
			MBINB4687DC3_10250	SdhC	Succinate dehydrogenase cytochrome b-556 subunit	Fermentation	Succinate fermentation	Succinate production
			MBINB4687DC3_10265	CoaD	Phosphopantetheine adenylyltransferase (EC 2.7.7.3)	Vitamins, cofactors and micronutrients metabolism	Coenzyme A metabolism	Coenzyme A biosynthesis
			MBINB4687DC3_10375	DeoC	Deoxyribose-phosphate aldolase (EC 4.1.2.4)	Carbohydrate utilization	Deoxyribose utilization	Deoxyribose catabolism
			MBINB4687DC3_10405	PanE	2-dehydropantoate 2-reductase (EC 1.1.1.169)	Vitamins, cofactors and micronutrients metabolism	Coenzyme A metabolism	Coenzyme A biosynthesis
			MBINB4687DC3_10450	Hex	beta-N-acetylglucosaminidase (EC 3.2.1.52)	Carbohydrate utilization	N-Acetylglucosamine and chitobiose utilization	Chitobiose catabolism
			MBINB4687DC3_10485	PurF	Amidophosphoribosyltransferase (EC 2.4.2.14)	Nucleotide metabolism	Nucleotide metabolism	Purine biosynthesis
			MBINB4687DC3_10495	GcvT	Aminomethyltransferase (glycine cleavage system T protein) (EC 2.1.2.10)	Amino acid metabolism	Glycine metabolism	Glycine degradation
			MBINB4687DC3_10545	CoaE	Dephospho-CoA kinase (EC 2.7.1.24)	Vitamins, cofactors and micronutrients metabolism	Coenzyme A metabolism	Coenzyme A biosynthesis
			MBINB4687DC3_10610	LeuA	2-isopropylmalate synthase (EC 2.3.3.13)	Amino acid metabolism	Branched chain amino acids metabolism	Branched chain amino acids biosynthesis
			MBINB4687DC3_10615	LeuC	3-isopropylmalate dehydratase large subunit (EC 4.2.1.33)	Amino acid metabolism	Branched chain amino acids metabolism	Branched chain amino acids biosynthesis
			MBINB4687DC3_10620	LeuD	3-isopropylmalate dehydratase small subunit (EC 4.2.1.33)	Amino acid metabolism	Branched chain amino acids metabolism	Branched chain amino acids biosynthesis
			MBINB4687DC3_10625	CimA	(R)-citramalate synthase (EC 2.3.1.182)	Amino acid metabolism	Branched chain amino acids metabolism	Branched chain amino acids biosynthesis
			MBINB4687DC3_10630	LeuB	3-isopropylmalate dehydrogenase (EC 1.1.1.85)	Amino acid metabolism	Branched chain amino acids metabolism	Branched chain amino acids biosynthesis
			MBINB4687DC3_10670	ThiS	Sulfur carrier protein ThiS	Vitamins, cofactors and micronutrients metabolism	Thiamine metabolism	Thiamine pyrophosphate biosynthesis
			MBINB4687DC3_10675	ThiE	Thiamin-phosphate pyrophosphorylase (EC 2.5.1.3)	Vitamins, cofactors and micronutrients metabolism	Thiamine metabolism	Thiamine pyrophosphate biosynthesis
			MBINB4687DC3_10680	ThiG	Thiazole synthase (EC 2.8.1.10)	Vitamins, cofactors and micronutrients metabolism	Thiamine metabolism	Thiamine pyrophosphate biosynthesis
			MBINB4687DC3_10685	ThiC	Phosphomethylpyrimidine synthase ThiC (EC 4.1.99.17)	Vitamins, cofactors and micronutrients metabolism	Thiamine metabolism	Thiamine pyrophosphate biosynthesis
			MBINB4687DC3_10700	ThiH	2-iminoacetate synthase (ThiH) (EC 4.1.99.19)	Vitamins, cofactors and micronutrients metabolism	Thiamine metabolism	Thiamine pyrophosphate biosynthesis
			MBINB4687DC3_10705	ThiF	Sulfur carrier protein ThiS adenylyltransferase (EC 2.7.7.73)	Vitamins, cofactors and micronutrients metabolism	Thiamine metabolism	Thiamine pyrophosphate biosynthesis
			MBINB4687DC3_10720	ThiE	Thiamin-phosphate pyrophosphorylase (EC 2.5.1.3)	Vitamins, cofactors and micronutrients metabolism	Thiamine metabolism	Thiamine pyrophosphate biosynthesis
			MBINB4687DC3_10850	KduI	4-deoxy-L-threo-5-hexosulose-uronate ketol-isomerase (EC 5.3.1.17)	Carbohydrate utilization	Unsaturated Glucuronate utilization	Unsaturated Glucuronate catabolism
			MBINB4687DC3_10855	KduD	2-deoxy-D-gluconate 3-dehydrogenase (EC 1.1.1.125)	Carbohydrate utilization	Unsaturated Glucuronate utilization	Unsaturated Glucuronate catabolism
			MBINB4687DC3_10915	PurD	Phosphoribosylamine--glycine ligase (EC 6.3.4.13)	Nucleotide metabolism	Nucleotide metabolism	Purine biosynthesis
			MBINB4687DC3_10940	CysE	Serine acetyltransferase (EC 2.3.1.30)	Amino acid metabolism	Cysteine metabolism	Cysteine biosynthesis
			MBINB4687DC3_11075	GltB	Glutamate synthase [NADPH] large chain (EC 1.4.1.13)	Amino acid metabolism	Glutamate and glutamine metabolism	Glutamate biosynthesis
			MBINB4687DC3_11090	LpxL	Lipid A biosynthesis lauroyl acyltransferase (EC 2.3.1.241)	Lipid A biosynthesis	Lipid A biosynthesis	Lipid A biosynthesis
			MBINB4687DC3_11145	PurN	Phosphoribosylglycinamide formyltransferase (EC 2.1.2.2)	Nucleotide metabolism	Nucleotide metabolism	Purine biosynthesis
			MBINB4687DC3_11175	AlfA	Alpha-L-fucosidase (EC 3.2.1.51)	Carbohydrate utilization	Fucose and Fucosides utilization	Fucose and Fucosides catabolism
			MBINB4687DC3_11235	RamA1	alpha-L-rhamnosidase (EC 3.2.1.40)	Carbohydrate utilization	Rhamnose and Rhamnosides utilization	Rhamnose and Rhamnosides catabolism
			MBINB4687DC3_11240	RhiE	Rhamnogalacturonan endolyase (EC 4.2.2.23)	Carbohydrate utilization	Rhamnose and Rhamnosides utilization	Rhamnose and Rhamnosides catabolism
			MBINB4687DC3_11245	RamA2	Predicted alpha-L-rhamnosidase	Carbohydrate utilization	Rhamnose and Rhamnosides utilization	Rhamnose and Rhamnosides catabolism
			MBINB4687DC3_11250	RhiN	Unsaturated rhamnogalacturonyl hydrolase (EC 3.2.1.172)	Carbohydrate utilization	Rhamnose and Rhamnosides utilization	Rhamnose and Rhamnosides catabolism
			MBINB4687DC3_11255	LacZ	Beta-galactosidase (EC 3.2.1.23)	Carbohydrate utilization	Lactose and Beta-galactosides utilization	Lactose and Beta-galactosides catabolism
			MBINB4687DC3_11260	LacZ	Beta-galactosidase (EC 3.2.1.23)	Carbohydrate utilization	Lactose and Beta-galactosides utilization	Lactose and Beta-galactosides catabolism
			MBINB4687DC3_11265	LacZ	Beta-galactosidase (EC 3.2.1.23)	Carbohydrate utilization	Lactose and Beta-galactosides utilization	Lactose and Beta-galactosides catabolism
			MBINB4687DC3_11290	Pgl	Polygalacturonase (EC 3.2.1.15)	Carbohydrate utilization	Galacturonate, Glucuronate, Oligogalacturonate and Glucuronide utilization	Hexuronates catabolism
			MBINB4687DC3_11295	RamA2	Predicted alpha-L-rhamnosidase	Carbohydrate utilization	Rhamnose and Rhamnosides utilization	Rhamnose and Rhamnosides catabolism
			MBINB4687DC3_11315	FucU	L-fucose mutarotase (EC 5.1.3.29)	Carbohydrate utilization	Fucose and Fucosides utilization	Fucose and Fucosides catabolism
			MBINB4687DC3_11320	GlcK	Glucokinase (EC 2.7.1.2)	Carbohydrate utilization	Glucose utilization	Glucose catabolism
				RokA	N-acetylglucosamine kinase, glucokinase-like (EC 2.7.1.59)	Carbohydrate utilization	N-Acetylglucosamine and chitobiose utilization	N-Acetylglucosamine and chitobiose catabolism
							Sialic acid utilization	Sialic acid catabolism
			MBINB4687DC3_11360	FucO	Lactaldehyde reductase (EC 1.1.1.77)	Carbohydrate utilization	Fucose and Fucosides utilization	Fucose and Fucosides catabolism
			MBINB4687DC3_11385	Asd	Aspartate-semialdehyde dehydrogenase (EC 1.2.1.11)	Amino acid metabolism	Lysine metabolism; Methionine metabolism; Threonine metabolism	Lysine biosynthesis; Methionine biosynthesis; Threonine biosynthesis
			MBINB4687DC3_11425	XylS	alpha-xylosidase (EC 3.2.1.177)	Carbohydrate utilization	Xylose and Xylosides utilization	Xylose and Xylosides catabolism
			MBINB4687DC3_11470	AlfA	Alpha-L-fucosidase (EC 3.2.1.51)	Carbohydrate utilization	Fucose and Fucosides utilization	Fucose and Fucosides catabolism
			MBINB4687DC3_11480	AbfA1	alpha-L-arabinofuranosidase (EC 3.2.1.55)	Carbohydrate utilization	Arabinose and Arabinosides utilization	Arabinose and Arabinosides catabolism
			MBINB4687DC3_11605	CobD	L-threonine 3-O-phosphate decarboxylase (EC 4.1.1.81)	Vitamins, cofactors and micronutrients metabolism	Vitamin B12 metabolism	Cobalamin biosynthesis
			MBINB4687DC3_11610	CbiP	Cobyric acid synthase (EC 6.3.5.10)	Vitamins, cofactors and micronutrients metabolism	Vitamin B12 metabolism	Cobalamin biosynthesis
			MBINB4687DC3_11615	BtuR2	ATP:Cob(I)alamin adenosyltransferase (EC 2.5.1.17)	Vitamins, cofactors and micronutrients metabolism	Vitamin B12 metabolism	Cobalamin biosynthesis
			MBINB4687DC3_11620	CbiA	Cobyrinic acid a,c-diamide synthetase (EC 6.3.5.11)	Vitamins, cofactors and micronutrients metabolism	Vitamin B12 metabolism	Cobalamin biosynthesis
			MBINB4687DC3_11755	MetH	5-methyltetrahydrofolate--homocysteine methyltransferase (EC 2.1.1.13)	Amino acid metabolism	Methionine metabolism	Methionine biosynthesis
			MBINB4687DC3_11760	PyrC	Dihydroorotase (EC 3.5.2.3)	Nucleotide metabolism	Nucleotide metabolism	Pyrimidine biosynthesis
			MBINB4687DC3_11975	IORa	Indolepyruvate oxidoreductase subunit IorA (EC 1.2.7.8)	Amino acid metabolism	Tryptophan metabolism	Tryptophan degradation
			MBINB4687DC3_11980	IORb	Indolepyruvate oxidoreductase subunit IorB (EC 1.2.7.8)	Amino acid metabolism	Tryptophan metabolism	Tryptophan degradation
			MBINB4687DC3_11985	AroJg	Aromatic amino acid aminotransferase gamma (EC 2.6.1.57)	Amino acid metabolism	Aromatic amino acids metabolism	Tyrosine and phenylalanine biosynthesis
							Tryptophan metabolism	Tryptophan degradation
			MBINB4687DC3_11990	PaaK	Phenylacetate-coenzyme A ligase (EC 6.2.1.30)	Amino acid metabolism	Tryptophan metabolism	Tryptophan degradation
			MBINB4687DC3_12155	AraB	Ribulokinase (EC 2.7.1.16)	Carbohydrate utilization	Arabinose and Arabinosides utilization	Arabinose and Arabinosides catabolism
			MBINB4687DC3_12160	AraA	L-arabinose isomerase (EC 5.3.1.4)	Carbohydrate utilization	Arabinose and Arabinosides utilization	Arabinose and Arabinosides catabolism
			MBINB4687DC3_12165	AraD	L-ribulose-5-phosphate 4-epimerase (EC 5.1.3.4)	Carbohydrate utilization	Arabinose and Arabinosides utilization	Arabinose and Arabinosides catabolism
							Ascorbate utilization	Ascorbate catabolism
			MBINB4687DC3_12170	AraR1	Predicted transcriptional regulator for arabinose utilization, NrtR family	Carbohydrate utilization	Arabinose and Arabinosides utilization	Arabinose and Arabinosides regulation
			MBINB4687DC3_12175	AraP_SSS	Sodium-dependent alpha-arabino-oligosaccharides transporter AraP (2.A.21), SSS family	Carbohydrate utilization	Arabinose and Arabinosides utilization	Arabinose and Arabinosides uptake
			MBINB4687DC3_12180	AraM1	Predicted L-arabinose-specific mutarotase	Carbohydrate utilization	Arabinose and Arabinosides utilization	Arabinose and Arabinosides catabolism
			MBINB4687DC3_12185	GalK	Galactokinase (EC 2.7.1.6)	Carbohydrate utilization	Galactose utilization	Galactose catabolism
			MBINB4687DC3_12190	GlcT	Galactose/glucose transporter, FHS family, MFS superfamily	Carbohydrate utilization	Galactose utilization	Galactose uptake
							Glucose utilization	Glucose uptake
			MBINB4687DC3_12195	GalM	Aldose 1-epimerase (EC 5.1.3.3)	Carbohydrate utilization	Galactose utilization	Galactose catabolism
			MBINB4687DC3_12200	FolC	Dihydrofolate synthase (EC 6.3.2.12)	Vitamins, cofactors and micronutrients metabolism	Folate metabolism	Folate biosynthesis
			MBINB4687DC3_12355	HisG	ATP phosphoribosyltransferase (EC 2.4.2.17)	Amino acid metabolism	Histidine metabolism	Histidine biosynthesis
			MBINB4687DC3_12360	HisD	Histidinol dehydrogenase (EC 1.1.1.23)	Amino acid metabolism	Histidine metabolism	Histidine biosynthesis
			MBINB4687DC3_12365	HisC	Histidinol-phosphate aminotransferase (EC 2.6.1.9)	Amino acid metabolism	Histidine metabolism	Histidine biosynthesis
			MBINB4687DC3_12370	HisJ1	Histidinol-phosphatase (EC 3.1.3.15)	Amino acid metabolism	Histidine metabolism	Histidine biosynthesis
				HisB	Imidazoleglycerol-phosphate dehydratase (EC 4.2.1.19)	Amino acid metabolism	Histidine metabolism	Histidine biosynthesis
			MBINB4687DC3_12375	NadE	NAD synthetase (EC 6.3.1.5)	Vitamins, cofactors and micronutrients metabolism	NAD/NADP metabolism	NAD/NADP biosynthesis
			MBINB4687DC3_12385	ArgC	N-acetyl-gamma-glutamyl-phosphate reductase (EC 1.2.1.38)	Amino acid metabolism	Arginine metabolism	Arginine biosynthesis
			MBINB4687DC3_12425	NadC	Quinolinate phosphoribosyltransferase [decarboxylating] (EC 2.4.2.19)	Vitamins, cofactors and micronutrients metabolism	NAD/NADP metabolism	NAD/NADP biosynthesis
			MBINB4687DC3_12515	RocF	Arginase (EC 3.5.3.1)	Amino acid metabolism	Arginine metabolism	Arginine degradation
			MBINB4687DC3_12520	GlgP	Glycogen phosphorylase (EC 2.4.1.1)	Carbohydrate utilization	Maltose and Maltodextrin utilization	Maltose and Maltodextrin catabolism
			MBINB4687DC3_12570	XylE	D-xylose proton-symporter XylE	Carbohydrate utilization	Xylose and Xylosides utilization	Xylose and Xylosides catabolism
			MBINB4687DC3_12630	TrpB	Tryptophan synthase beta chain (EC 4.2.1.20)	Amino acid metabolism	Aromatic amino acids metabolism	Tryptophan biosynthesis
			MBINB4687DC3_12635	TrpE	Anthranilate synthase, aminase component (EC 4.1.3.27)	Amino acid metabolism	Aromatic amino acids metabolism	Tryptophan biosynthesis
			MBINB4687DC3_12645	TrpD	Anthranilate phosphoribosyltransferase (EC 2.4.2.18)	Amino acid metabolism	Aromatic amino acids metabolism	Tryptophan biosynthesis
			MBINB4687DC3_12660	TrpA	Tryptophan synthase alpha chain (EC 4.2.1.20)	Amino acid metabolism	Aromatic amino acids metabolism	Tryptophan biosynthesis
			MBINB4687DC3_12740	Pgm	Beta-phosphoglucomutase (EC 5.4.2.6)	Carbohydrate utilization	Trehalose utilization	Trehalose catabolism
							Maltose and Maltodextrin utilization	Maltose and Maltodextrin catabolism
			MBINB4687DC3_12750	SusD_nan	SusD, outer membrane protein involved in sialic acid binding	Carbohydrate utilization	Sialic acid utilization	Sialic acid uptake
			MBINB4687DC3_12755	SusC_nan	SusC, outer membrane protein involved in sialic acid binding	Carbohydrate utilization	Sialic acid utilization	Sialic acid uptake
			MBINB4687DC3_12770	NanR2	Putative N-acetylglucosamine repressor of sialic acid catabolism, ROK family	Carbohydrate utilization	Sialic acid utilization	Sialic acid regulation
			MBINB4687DC3_12775	NanA	N-acetylneuraminate lyase (EC 4.1.3.3)	Carbohydrate utilization	Sialic acid utilization	Sialic acid catabolism
			MBINB4687DC3_12780	NanE2	N-acylglucosamine 2-epimerase (EC 5.1.3.8)	Carbohydrate utilization	Sialic acid utilization; N-acetylmannosamine utilization	Sialic acid catabolism; N-acetylmannosamine catabolism
			MBINB4687DC3_12785	NanT2	Predicted N-acetyl-neuraminate transporter, MFS family	Carbohydrate utilization	Sialic acid utilization	Sialic acid uptake
			MBINB4687DC3_12790	NagB	Glucosamine-6-phosphate deaminase (EC 3.5.99.6)	Carbohydrate utilization	N-Acetylglucosamine and chitobiose utilization	N-Acetylglucosamine and chitobiose catabolism
							Sialic acid utilization; N-acetylmannosamine utilization	Sialic acid catabolism; N-acetylmannosamine catabolism
			MBINB4687DC3_12795	NagB	Glucosamine-6-phosphate deaminase (EC 3.5.99.6)	Carbohydrate utilization	N-Acetylglucosamine and chitobiose utilization	N-Acetylglucosamine and chitobiose catabolism
							Sialic acid utilization; N-acetylmannosamine utilization	Sialic acid catabolism; N-acetylmannosamine catabolism
				NagA2	predicted N-acetylglucosamine-6-phosphate deacetylase (EC 3.5.1.25)	Carbohydrate utilization	N-Acetylglucosamine and chitobiose utilization	N-Acetylglucosamine and chitobiose catabolism
							Sialic acid utilization; N-acetylmannosamine utilization	Sialic acid catabolism; N-acetylmannosamine catabolism
			MBINB4687DC3_12865	NagA	N-acetylglucosamine-6-phosphate deacetylase (EC 3.5.1.25)	Carbohydrate utilization	N-Acetylglucosamine and chitobiose utilization	N-Acetylglucosamine and chitobiose catabolism
							Sialic acid utilization; N-acetylmannosamine utilization	Sialic acid catabolism; N-acetylmannosamine catabolism
			MBINB4687DC3_12870	LacZ	Beta-galactosidase (EC 3.2.1.23)	Carbohydrate utilization	Lactose and Beta-galactosides utilization	Lactose and Beta-galactosides catabolism
			MBINB4687DC3_12875	MnnA12	putative alpha-1,2-mannosidase	Carbohydrate utilization	Mannose and Mannosides utilization	Mannose and Mannosides catabolism
			MBINB4687DC3_12880	Hex	beta-N-acetylglucosaminidase (EC 3.2.1.52)	Carbohydrate utilization	N-Acetylglucosamine and chitobiose utilization	Chitobiose catabolism
			MBINB4687DC3_12885	NanM	N-acetylneuraminate epimerase (EC 5.1.3.24)	Carbohydrate utilization	Sialic acid utilization	Sialic acid catabolism
			MBINB4687DC3_12890	Hex	beta-N-acetylglucosaminidase (EC 3.2.1.52)	Carbohydrate utilization	N-Acetylglucosamine and chitobiose utilization	Chitobiose catabolism
			MBINB4687DC3_12895	MnnB	Beta-mannosidase (EC 3.2.1.25)	Carbohydrate utilization	Mannose and Mannosides utilization	Mannose and Mannosides catabolism
			MBINB4687DC3_12910	Hex	beta-N-acetylglucosaminidase (EC 3.2.1.52)	Carbohydrate utilization	N-Acetylglucosamine and chitobiose utilization	Chitobiose catabolism
			MBINB4687DC3_12915	NanH	Sialidase (EC 3.2.1.18)	Carbohydrate utilization	Sialic acid utilization	Sialic acid catabolism
			MBINB4687DC3_12935	AsnA	Aspartate--ammonia ligase (EC 6.3.1.1)	Amino acid metabolism	Asparagine and aspartate metabolism	Asparagine biosynthesis
			MBINB4687DC3_13180	RibF	Riboflavin kinase (EC 2.7.1.26)	Vitamins, cofactors and micronutrients metabolism	Riboflavin metabolism	Riboflavin biosynthesis
			MBINB4687DC3_13205	FucO	Lactaldehyde reductase (EC 1.1.1.77)	Carbohydrate utilization	Fucose and Fucosides utilization	Fucose and Fucosides catabolism
			MBINB4687DC3_13230	DapB	4-hydroxy-tetrahydrodipicolinate reductase (EC 1.17.1.8)	Amino acid metabolism	Lysine metabolism	Lysine biosynthesis
			MBINB4687DC3_13250	UxuB	D-mannonate oxidoreductase (EC 1.1.1.57)	Carbohydrate utilization	Galacturonate, Glucuronate, Oligogalacturonate and Glucuronide utilization	Hexuronates catabolism
			MBINB4687DC3_13255	UxuA	Mannonate dehydratase (EC 4.2.1.8)	Carbohydrate utilization	Galacturonate, Glucuronate, Oligogalacturonate and Glucuronide utilization	Hexuronates catabolism
			MBINB4687DC3_13300	ScrK	Fructokinase (EC 2.7.1.4)	Carbohydrate utilization	Mannitol utilization	Mannitol catabolism
							Sorbitol utilization; Sorbose utilization	Sorbitol catabolism; Sorbose catabolism
							Fructose utilization	Fructose catabolism
							Sucrose and Fructooligosaccharides utilization	Sucrose and Fructooligosaccharides catabolism
			MBINB4687DC3_13305	ChiA	Chitinase (EC 3.2.1.14)	Carbohydrate utilization	N-Acetylglucosamine and chitobiose utilization	Chitobiose and chitin catabolism
			MBINB4687DC3_13380	HypD	trans-4-hydroxy-L-proline dehydratase (EC 4.2.1.172)	Amino acid metabolism	Proline metabolism	Hydroxyproline degradation
			MBINB4687DC3_13385	HypDA	trans-4-hydroxy-L-proline dehydratase activating enzyme	Amino acid metabolism	Proline metabolism	Hydroxyproline degradation
			MBINB4687DC3_13400	PurKa	N5-carboxyaminoimidazole ribonucleotide synthase (EC 6.3.4.18), predicted alternative form	Nucleotide metabolism	Nucleotide metabolism	Purine biosynthesis
			MBINB4687DC3_13405	GcvH	Glycine cleavage system H protein	Amino acid metabolism	Glycine metabolism	Glycine degradation
			MBINB4687DC3_13410	PurE	N5-carboxyaminoimidazole ribonucleotide mutase (EC 5.4.99.18)	Nucleotide metabolism	Nucleotide metabolism	Purine biosynthesis
			MBINB4687DC3_13420	GlsA	Glutaminase (EC 3.5.1.2)	Secondary metabolism	Gamma-aminobutyrate metabolism	Gamma-aminobutyrate degradation
			MBINB4687DC3_13550	GK1	Glycerate kinase (EC 2.7.1.31)	Carbohydrate utilization	Glycerate utilization	Glycerate catabolism
			MBINB4687DC3_13570	LpxK	Tetraacyldisaccharide 4'-kinase (EC 2.7.1.130)	Lipid A biosynthesis	Lipid A biosynthesis	Lipid A biosynthesis
			MBINB4687DC3_13580	ThiL	Thiamine-monophosphate kinase (EC 2.7.4.16)	Vitamins, cofactors and micronutrients metabolism	Thiamine metabolism	Thiamine pyrophosphate biosynthesis
			MBINB4687DC3_13590	GD	Guanine deaminase (EC 3.5.4.3)	Nucleotide metabolism	Nucleotide metabolism	Purine degradation
			MBINB4687DC3_13705	RhiN	Unsaturated rhamnogalacturonyl hydrolase (EC 3.2.1.172)	Carbohydrate utilization	Rhamnose and Rhamnosides utilization	Rhamnose and Rhamnosides catabolism
			MBINB4687DC3_13855	RbsK	Ribokinase (EC 2.7.1.15)	Carbohydrate utilization	Ribose utilization	Ribose catabolism
			MBINB4687DC3_13910	CobC	Alpha-ribazole-5'-phosphate phosphatase (EC 3.1.3.73)	Vitamins, cofactors and micronutrients metabolism	Vitamin B12 metabolism	Cobalamin biosynthesis
			MBINB4687DC3_13915	CobS	Cobalamin synthase (EC 2.7.8.26)	Vitamins, cofactors and micronutrients metabolism	Vitamin B12 metabolism	Cobalamin biosynthesis
			MBINB4687DC3_13920	CobT	Nicotinate-nucleotide--dimethylbenzimidazole phosphoribosyltransferase (EC 2.4.2.21)	Vitamins, cofactors and micronutrients metabolism	Vitamin B12 metabolism	Cobalamin biosynthesis
			MBINB4687DC3_13925	CobU	Adenosylcobinamide-phosphate guanylyltransferase (EC 2.7.7.62)	Vitamins, cofactors and micronutrients metabolism	Vitamin B12 metabolism	Cobalamin biosynthesis
			MBINB4687DC3_13960	SerB1	Phosphoserine phosphatase (EC 3.1.3.3)	Amino acid metabolism	Serine metabolism	Serine biosynthesis
			MBINB4687DC3_13980	qTGT	Queuine tRNA-ribosyltransferase (EC 2.4.2.29)	Vitamins, cofactors and micronutrients metabolism	Queuosine metabolism	Queuosine biosynthesis
			MBINB4687DC3_14000	BioF	8-amino-7-oxononanoate synthase (EC 2.3.1.47)	Vitamins, cofactors and micronutrients metabolism	Biotin metabolism	Biotin biosynthesis
			MBINB4687DC3_14065	DapA	4-hydroxy-tetrahydrodipicolinate synthase (EC 4.3.3.7)	Amino acid metabolism	Lysine metabolism	Lysine biosynthesis
			MBINB4687DC3_14080	PyrDc	Dihydroorotate dehydrogenase (NAD(+)), catalytic subunit (EC 1.3.1.14)	Nucleotide metabolism	Nucleotide metabolism	Pyrimidine biosynthesis
			MBINB4687DC3_14085	PyrDe	Dihydroorotate dehydrogenase (NAD(+)), electron transfer subunit (EC 1.3.1.14)	Nucleotide metabolism	Nucleotide metabolism	Pyrimidine biosynthesis
			MBINB4687DC3_14180	FolK	2-amino-4-hydroxy-6-hydroxymethyldihydropteridine pyrophosphokinase (EC 2.7.6.3)	Vitamins, cofactors and micronutrients metabolism	Folate metabolism	Folate biosynthesis
			MBINB4687DC3_14240	PyrB	Aspartate carbamoyltransferase (EC 2.1.3.2)	Nucleotide metabolism	Nucleotide metabolism	Pyrimidine biosynthesis
			MBINB4687DC3_14245	PyrI	Aspartate carbamoyltransferase regulatory chain (PyrI)	Nucleotide metabolism	Nucleotide metabolism	Pyrimidine biosynthesis
			MBINB4687DC3_14260	GlyA	Serine hydroxymethyltransferase (EC 2.1.2.1)	Amino acid metabolism	Glycine metabolism	Glycine biosynthesis
			MBINB4687DC3_14315	PyrG	CTP synthase (EC 6.3.4.2)	Nucleotide metabolism	Nucleotide metabolism	Pyrimidine biosynthesis
			MBINB4687DC3_14490	Ogl	Oligogalacturonate lyase (EC 4.2.2.6)	Carbohydrate utilization	Galacturonate, Glucuronate, Oligogalacturonate and Glucuronide utilization	Hexuronates catabolism
			MBINB4687DC3_14505	LacZ	Beta-galactosidase (EC 3.2.1.23)	Carbohydrate utilization	Lactose and Beta-galactosides utilization	Lactose and Beta-galactosides catabolism
			MBINB4687DC3_14510	RhiE	Rhamnogalacturonan endolyase (EC 4.2.2.23)	Carbohydrate utilization	Rhamnose and Rhamnosides utilization	Rhamnose and Rhamnosides catabolism
			MBINB4687DC3_14565	Pgl	Polygalacturonase (EC 3.2.1.15)	Carbohydrate utilization	Galacturonate, Glucuronate, Oligogalacturonate and Glucuronide utilization	Hexuronates catabolism
			MBINB4687DC3_14570	Pgl	Polygalacturonase (EC 3.2.1.15)	Carbohydrate utilization	Galacturonate, Glucuronate, Oligogalacturonate and Glucuronide utilization	Hexuronates catabolism
			MBINB4687DC3_14580	Pgl	Polygalacturonase (EC 3.2.1.15)	Carbohydrate utilization	Galacturonate, Glucuronate, Oligogalacturonate and Glucuronide utilization	Hexuronates catabolism
			MBINB4687DC3_14585	RhiE	Rhamnogalacturonan endolyase (EC 4.2.2.23)	Carbohydrate utilization	Rhamnose and Rhamnosides utilization	Rhamnose and Rhamnosides catabolism
			MBINB4687DC3_14590	RhiN	Unsaturated rhamnogalacturonyl hydrolase (EC 3.2.1.172)	Carbohydrate utilization	Rhamnose and Rhamnosides utilization	Rhamnose and Rhamnosides catabolism
			MBINB4687DC3_14625	Hex	beta-N-acetylglucosaminidase (EC 3.2.1.52)	Carbohydrate utilization	N-Acetylglucosamine and chitobiose utilization	Chitobiose catabolism
			MBINB4687DC3_14645	ThiH	2-iminoacetate synthase (ThiH) (EC 4.1.99.19)	Vitamins, cofactors and micronutrients metabolism	Thiamine metabolism	Thiamine pyrophosphate biosynthesis
			MBINB4687DC3_14690	GH109	Alpha-N-acetylgalactosaminidase, GH109 family (EC 3.2.1.49)	Carbohydrate utilization	N-Acetyl-Galactosamine and Galactosamine utilization	N-Acetyl-Galactosamine and Galactosamine catabolism
			MBINB4687DC3_14700	HutH	Histidine ammonia-lyase (EC 4.3.1.3)	Amino acid metabolism	Histidine metabolism	Histidine degradation
			MBINB4687DC3_14705	ForC	Formiminotetrahydrofolate cyclodeaminase (EC 4.3.1.4)	Amino acid metabolism	Histidine metabolism	Histidine degradation
			MBINB4687DC3_14710	HutI	Imidazolonepropionase (EC 3.5.2.7)	Amino acid metabolism	Histidine metabolism	Histidine degradation
			MBINB4687DC3_14720	GluF	Glutamate formyltransferase	Amino acid metabolism	Histidine metabolism	Histidine degradation
			MBINB4687DC3_14730	HutU	Urocanate hydratase (EC 4.2.1.49)	Amino acid metabolism	Histidine metabolism	Histidine degradation
			MBINB4687DC3_14735	QueA	S-adenosylmethionine:tRNA ribosyltransferase-isomerase (EC 2.4.99.17)	Vitamins, cofactors and micronutrients metabolism	Queuosine metabolism	Queuosine biosynthesis
			MBINB4687DC3_14750	HDC	Histidine decarboxylase (EC 4.1.1.22)	Amino acid metabolism	Histidine metabolism	Histidine degradation
			MBINB4687DC3_14845	MutB	Methylmalonyl-CoA mutase large subunit, MutB (EC 5.4.99.2)	Fermentation	Propionate fermentation	Propionate production
			MBINB4687DC3_14850	MutA	Methylmalonyl-CoA mutase small subunit, MutA (EC 5.4.99.2)	Fermentation	Propionate fermentation	Propionate production
			MBINB4687DC3_14855	CbtD	Predicted cobalt transporter in Bacteroides_Porphyromonas	Vitamins, cofactors and micronutrients metabolism	Vitamin B12 metabolism	Cobalt uptake
			MBINB4687DC3_14890	LacZ	Beta-galactosidase (EC 3.2.1.23)	Carbohydrate utilization	Lactose and Beta-galactosides utilization	Lactose and Beta-galactosides catabolism
			MBINB4687DC3_15055	IlvE	Branched-chain amino acid aminotransferase (EC 2.6.1.42)	Amino acid metabolism	Branched chain amino acids metabolism	Branched chain amino acids biosynthesis
			MBINB4687DC3_15115	Mdh	Malate dehydrogenase (EC 1.1.1.37)	Fermentation	Succinate fermentation	Succinate production
			MBINB4687DC3_15140	Gdh2	NAD-specific glutamate dehydrogenase (EC 1.4.1.2)	Amino acid metabolism	Glutamate and glutamine metabolism	Glutamate biosynthesis
			MBINB4687DC3_15170	Gdh2	NAD-specific glutamate dehydrogenase (EC 1.4.1.2)	Amino acid metabolism	Glutamate and glutamine metabolism	Glutamate biosynthesis
				Gdh1	NADP-specific glutamate dehydrogenase (EC 1.4.1.4)	Amino acid metabolism	Glutamate and glutamine metabolism	Glutamate biosynthesis
			MBINB4687DC3_15195	LpxA	Acyl-[acyl-carrier-protein]--UDP-N-acetylglucosamine O-acyltransferase (EC 2.3.1.129)	Lipid A biosynthesis	Lipid A biosynthesis	Lipid A biosynthesis
			MBINB4687DC3_15305	ManP2	Predicted sodium-dependent mannose transporter	Carbohydrate utilization	Mannose and Mannosides utilization	Mannose and Mannosides uptake
			MBINB4687DC3_15315	BmgP	4-O-beta-D-mannosyl-D-glucose phosphorylase (EC 2.4.1.281)	Carbohydrate utilization	Mannose and Mannosides utilization	Mannose and Mannosides catabolism
			MBINB4687DC3_15350	ProC	Pyrroline-5-carboxylate reductase (EC 1.5.1.2)	Amino acid metabolism	Proline metabolism	Proline biosynthesis
			MBINB4687DC3_15355	ArgD	N-acetylornithine aminotransferase (EC 2.6.1.11)	Amino acid metabolism	Arginine metabolism	Arginine biosynthesis
			MBINB4687DC3_15360	ArgC	N-acetyl-gamma-glutamyl-phosphate reductase (EC 1.2.1.38)	Amino acid metabolism	Arginine metabolism	Arginine biosynthesis
			MBINB4687DC3_15365	ArgG	Argininosuccinate synthase (EC 6.3.4.5)	Amino acid metabolism	Arginine metabolism	Arginine biosynthesis
			MBINB4687DC3_15370	ArgA2	N-acetylglutamate synthase, alternative (EC 2.3.1.1)	Amino acid metabolism	Arginine metabolism	Arginine biosynthesis
			MBINB4687DC3_15380	RhaB	Rhamnulokinase (EC 2.7.1.5)	Carbohydrate utilization	Rhamnose and Rhamnosides utilization	Rhamnose and Rhamnosides catabolism
			MBINB4687DC3_15385	RhaA	L-rhamnose isomerase (EC 5.3.1.14)	Carbohydrate utilization	Rhamnose and Rhamnosides utilization	Rhamnose and Rhamnosides catabolism
			MBINB4687DC3_15390	RhaT	L-rhamnose-proton symporter	Carbohydrate utilization	Rhamnose and Rhamnosides utilization	Rhamnose and Rhamnosides uptake
			MBINB4687DC3_15395	RhaD	Rhamnulose-1-phosphate aldolase (EC 4.1.2.19)	Carbohydrate utilization	Rhamnose and Rhamnosides utilization	Rhamnose and Rhamnosides catabolism
			MBINB4687DC3_15430	RhaR1	Transcriptional regulator of rhamnose utilization, AraC family	Carbohydrate utilization	Rhamnose and Rhamnosides utilization	Rhamnose and Rhamnosides regulation
			MBINB4687DC3_15445	LacZp	Periplasmic beta-galactosidase (EC 3.2.1.23) involved in lactose utilization (GH2)	Carbohydrate utilization	Lactose and Beta-galactosides utilization	Lactose and Beta-galactosides catabolism
			MBINB4687DC3_15465	GH109	Alpha-N-acetylgalactosaminidase, GH109 family (EC 3.2.1.49)	Carbohydrate utilization	N-Acetyl-Galactosamine and Galactosamine utilization	N-Acetyl-Galactosamine and Galactosamine catabolism
			MBINB4687DC3_15470	BmoP	Beta-1,4-mannooligosaccharide phosphorylase (EC 2.4.1.319)	Carbohydrate utilization	Mannose and Mannosides utilization	Mannose and Mannosides catabolism
			MBINB4687DC3_15480	AglA	Alpha-glucosidase (EC 3.2.1.20)	Carbohydrate utilization	Maltose and Maltodextrin utilization	Maltose and Maltodextrin catabolism
			MBINB4687DC3_15505	MnnA12	putative alpha-1,2-mannosidase	Carbohydrate utilization	Mannose and Mannosides utilization	Mannose and Mannosides catabolism
			MBINB4687DC3_15510	MnnA12	putative alpha-1,2-mannosidase	Carbohydrate utilization	Mannose and Mannosides utilization	Mannose and Mannosides catabolism
			MBINB4687DC3_15525	MnnA12	putative alpha-1,2-mannosidase	Carbohydrate utilization	Mannose and Mannosides utilization	Mannose and Mannosides catabolism
			MBINB4687DC3_15585	AgaL	Alpha-galactosidase (EC 3.2.1.22)	Carbohydrate utilization	Melibiose utilization; Raffinose family oligosaccharide utilization	Melibiose catabolism; Raffinose family oligosaccharide catabolism
			MBINB4687DC3_15670	AgaL	Alpha-galactosidase (EC 3.2.1.22)	Carbohydrate utilization	Melibiose utilization; Raffinose family oligosaccharide utilization	Melibiose catabolism; Raffinose family oligosaccharide catabolism
			MBINB4687DC3_15685	NplT	Neopullulanase (EC 3.2.1.135)	Carbohydrate utilization	Maltose and Maltodextrin utilization	Maltose and Maltodextrin catabolism
			MBINB4687DC3_15690	MmdB	Methylmalonyl-CoA decarboxylase, beta chain (EC 4.1.1.41)	Fermentation	Propionate fermentation	Propionate production
			MBINB4687DC3_15695	MmdC	Biotin carboxyl carrier protein => methylmalonyl-CoA decarboxylase	Fermentation	Propionate fermentation	Propionate production
			MBINB4687DC3_15705	MmdA	Methylmalonyl-CoA decarboxylase, alpha chain (EC 4.1.1.41)	Fermentation	Propionate fermentation	Propionate production
			MBINB4687DC3_15710	Mce	Methylmalonyl-CoA epimerase (EC 5.1.99.1)	Fermentation	Propionate fermentation	Propionate production
			MBINB4687DC3_15730	PanG	Ketopantoate reductase PanG (EC 1.1.1.169)	Vitamins, cofactors and micronutrients metabolism	Coenzyme A metabolism	Coenzyme A biosynthesis
			MBINB4687DC3_15745	DLdh	D-lactate dehydrogenase (EC 1.1.1.28)	Fermentation	Lactate fermentation	Lactate production
			MBINB4687DC3_15890	MetH	5-methyltetrahydrofolate--homocysteine methyltransferase (EC 2.1.1.13)	Amino acid metabolism	Methionine metabolism	Methionine biosynthesis
			MBINB4687DC3_15905	XP	Xanthine permease	Nucleotide metabolism	Nucleotide metabolism	Purine uptake
			MBINB4687DC3_15925	HTCS_xos	Hybrid two-component system (HTCS) regulator for Xylan and XOS utilization PUL	Carbohydrate utilization	Xylose and Xylosides utilization	Xylose and Xylosides regulation
			MBINB4687DC3_15930	XynA	Endo-1,4-beta-xylanase (EC 3.2.1.8)	Carbohydrate utilization	Xylose and Xylosides utilization	Xylose and Xylosides catabolism
			MBINB4687DC3_15935	XynA	Endo-1,4-beta-xylanase (EC 3.2.1.8)	Carbohydrate utilization	Xylose and Xylosides utilization	Xylose and Xylosides catabolism
			MBINB4687DC3_15945	AguA	Xylan alpha-1,2-glucuronosidase (EC 3.2.1.131)	Carbohydrate utilization	Xylose and Xylosides utilization	Xylose and Xylosides catabolism
			MBINB4687DC3_16030	FolB	Dihydroneopterin aldolase (EC 4.1.2.25)	Vitamins, cofactors and micronutrients metabolism	Folate metabolism	Folate biosynthesis
			MBINB4687DC3_16105	Fum1	Fumarate hydratase class I (EC 4.2.1.2)	Fermentation	Succinate fermentation	Succinate production
			MBINB4687DC3_16110	NAGLU	Alpha-N-acetylglucosaminidase (EC 3.2.1.50)	Carbohydrate utilization	N-Acetylglucosamine and chitobiose utilization	N-Acetylglucosamine and chitobiose catabolism
			MBINB4687DC3_16160	CobC	Alpha-ribazole-5'-phosphate phosphatase (EC 3.1.3.73)	Vitamins, cofactors and micronutrients metabolism	Vitamin B12 metabolism	Cobalamin biosynthesis
			MBINB4687DC3_16170	Pgl	Polygalacturonase (EC 3.2.1.15)	Carbohydrate utilization	Galacturonate, Glucuronate, Oligogalacturonate and Glucuronide utilization	Hexuronates catabolism
			MBINB4687DC3_16175	RhiN	Unsaturated rhamnogalacturonyl hydrolase (EC 3.2.1.172)	Carbohydrate utilization	Rhamnose and Rhamnosides utilization	Rhamnose and Rhamnosides catabolism
			MBINB4687DC3_16180	PyrH	Uridylate kinase (EC 2.7.4.22)	Nucleotide metabolism	Nucleotide metabolism	Pyrimidine biosynthesis
			MBINB4687DC3_16195	BirA	Biotin--protein ligase (EC 6.3.4.9)(EC 6.3.4.10)(EC 6.3.4.11)(EC 6.3.4.15)	Vitamins, cofactors and micronutrients metabolism	Biotin metabolism	Biotin biosynthesis
			MBINB4687DC3_16275	AroA	3-phosphoshikimate 1-carboxyvinyltransferase (EC 2.5.1.19)	Amino acid metabolism	Aromatic amino acids metabolism	Chorismate biosynthesis
			MBINB4687DC3_16315	AroB	3-dehydroquinate synthase (EC 4.2.3.4)	Amino acid metabolism	Aromatic amino acids metabolism	Chorismate biosynthesis
			MBINB4687DC3_16405	LpxB	Lipid-A-disaccharide synthase (EC 2.4.1.182)	Lipid A biosynthesis	Lipid A biosynthesis	Lipid A biosynthesis
			MBINB4687DC3_16445	SusD_xos	SusD, outer membrane protein involved in XOS utilization	Carbohydrate utilization	Xylose and Xylosides utilization	Xylose and Xylosides catabolism
			MBINB4687DC3_16450	SusC_xos	SusC, outer membrane protein involved in XOS utilization	Carbohydrate utilization	Xylose and Xylosides utilization	Xylose and Xylosides catabolism
			MBINB4687DC3_16455	XynA	Endo-1,4-beta-xylanase (EC 3.2.1.8)	Carbohydrate utilization	Xylose and Xylosides utilization	Xylose and Xylosides catabolism
			MBINB4687DC3_16540	NagA	N-acetylglucosamine-6-phosphate deacetylase (EC 3.5.1.25)	Carbohydrate utilization	N-Acetylglucosamine and chitobiose utilization	N-Acetylglucosamine and chitobiose catabolism
							Sialic acid utilization; N-acetylmannosamine utilization	Sialic acid catabolism; N-acetylmannosamine catabolism
			MBINB4687DC3_16645	LysE1	Transporter, LysE family	Fermentation	Butyrate fermentation	Butyrate production
			MBINB4687DC3_16650	PurQ	Phosphoribosylformylglycinamidine synthase, glutamine amidotransferase subunit (EC 6.3.5.3)	Nucleotide metabolism	Nucleotide metabolism	Purine biosynthesis
				PurL	Phosphoribosylformylglycinamidine synthase, synthetase subunit (EC 6.3.5.3)	Nucleotide metabolism	Nucleotide metabolism	Purine biosynthesis
			MBINB4687DC3_16685	Hex	beta-N-acetylglucosaminidase (EC 3.2.1.52)	Carbohydrate utilization	N-Acetylglucosamine and chitobiose utilization	Chitobiose catabolism
			MBINB4687DC3_16725	PurM	Phosphoribosylformylglycinamidine cyclo-ligase (EC 6.3.3.1)	Nucleotide metabolism	Nucleotide metabolism	Purine biosynthesis
			MBINB4687DC3_16735	PyrF	Orotidine 5'-phosphate decarboxylase (EC 4.1.1.23)	Nucleotide metabolism	Nucleotide metabolism	Pyrimidine biosynthesis
			MBINB4687DC3_16745	LpxD	UDP-3-O-[3-hydroxymyristoyl] glucosamine N-acyltransferase (EC 2.3.1.191)	Lipid A biosynthesis	Lipid A biosynthesis	Lipid A biosynthesis
			MBINB4687DC3_16750	LpxC	UDP-3-O-[3-hydroxymyristoyl] N-acetylglucosamine deacetylase (EC 3.5.1.108)	Lipid A biosynthesis	Lipid A biosynthesis	Lipid A biosynthesis
			MBINB4687DC3_16755	LpxA	Acyl-[acyl-carrier-protein]--UDP-N-acetylglucosamine O-acyltransferase (EC 2.3.1.129)	Lipid A biosynthesis	Lipid A biosynthesis	Lipid A biosynthesis
			MBINB4687DC3_16770	AlfA	Alpha-L-fucosidase (EC 3.2.1.51)	Carbohydrate utilization	Fucose and Fucosides utilization	Fucose and Fucosides catabolism
			MBINB4687DC3_17000	RibB	3,4-dihydroxy-2-butanone 4-phosphate synthase (EC 4.1.99.12)	Vitamins, cofactors and micronutrients metabolism	Riboflavin metabolism	Riboflavin biosynthesis
				RibA	GTP cyclohydrolase II (EC 3.5.4.25)	Vitamins, cofactors and micronutrients metabolism	Riboflavin metabolism	Riboflavin biosynthesis
			MBINB4687DC3_17005	AspC	Aspartate aminotransferase (EC 2.6.1.1)	Amino acid metabolism	Asparagine and aspartate metabolism	Aspartate biosynthesis
			MBINB4687DC3_17060	MalZ	Maltodextrin glucosidase (EC 3.2.1.20)	Carbohydrate utilization	Maltose and Maltodextrin utilization	Maltose and Maltodextrin catabolism
			MBINB4687DC3_17080	PdxJ	Pyridoxine 5'-phosphate synthase (EC 2.6.99.2)	Vitamins, cofactors and micronutrients metabolism	Vitamin B6 metabolism	Pyridoxine and pyridoxal phosphate biosynthesis
			MBINB4687DC3_17115	Ndk	Nucleoside diphosphate kinase (EC 2.7.4.6)	Nucleotide metabolism	Nucleotide metabolism	Pyrimidine biosynthesis
			MBINB4687DC3_17145	FolE1	GTP cyclohydrolase I (EC 3.5.4.16) type 1	Vitamins, cofactors and micronutrients metabolism	Folate metabolism	Folate biosynthesis
							Queuosine metabolism	Queuosine biosynthesis
			MBINB4687DC3_17155	Mdh	Malate dehydrogenase (EC 1.1.1.37)	Fermentation	Succinate fermentation	Succinate production
P08C666_bin.092.mod2	MAGBg0392	Agathobaculum butyriciproducens	MBIN223F7CE9_11275	Pta	Phosphate acetyltransferase (EC 2.3.1.8)	Fermentation	Acetate fermentation	Acetate production
P08C666_bin.096.mod2	MAGBg0519	NA	MBIN915804A6_08880	MalR	Maltose operon transcriptional repressor MalR, LacI family	Carbohydrate utilization	Maltose and Maltodextrin utilization	Maltose and Maltodextrin catabolism
			MBIN915804A6_08885	NplT	Neopullulanase (EC 3.2.1.135)	Carbohydrate utilization	Maltose and Maltodextrin utilization	Maltose and Maltodextrin catabolism
			MBIN915804A6_08890	MalG	Maltose/maltodextrin ABC transporter, permease protein MalG	Carbohydrate utilization	Maltose and Maltodextrin utilization	Maltose and Maltodextrin uptake
			MBIN915804A6_08895	MalF	Maltose/maltodextrin ABC transporter, permease protein MalF	Carbohydrate utilization	Maltose and Maltodextrin utilization	Maltose and Maltodextrin uptake
			MBIN915804A6_08900	MalE	Maltose/maltodextrin ABC transporter, substrate binding periplasmic protein MalE	Carbohydrate utilization	Maltose and Maltodextrin utilization	Maltose and Maltodextrin uptake
P08C666_bin.26_sub.mod2	MAGBg0802	Ligilactobacillus salivarius	MBIN3B8CC04C_05170	ManM	PTS system, mannose/glucose/N-acetylglucosamine-specific IIC component (EC 2.7.1.69)	Carbohydrate utilization	Glucose utilization	Glucose uptake
							Mannose and Mannosides utilization	Mannose and Mannosides uptake
							N-Acetylglucosamine and chitobiose utilization	N-Acetylglucosamine uptake
P08C888_maxbin.010.mod2	MAGBg0130	Dialister sp000434475	MBIN31DCBC5E_08815	SdhA	Succinate dehydrogenase flavoprotein subunit (EC 1.3.5.1)	Fermentation	Succinate fermentation	Succinate production
P08C888_metabat.084.mod2	MAGBg0209	Dorea longicatena_B	MBINC09EEE13_00205	IlvE	Branched-chain amino acid aminotransferase (EC 2.6.1.42)	Amino acid metabolism	Branched chain amino acids metabolism	Branched chain amino acids biosynthesis
			MBINC09EEE13_00685	LnpD	UDP-hexose 4-epimerase (EC 5.1.3.2)	Carbohydrate utilization	N-Acetyl-Galactosamine and Galactosamine utilization	N-Acetyl-Galactosamine and Galactosamine catabolism
							Galactose utilization	Galactose catabolism
							Galacto-N-biose and lacto-N-biose utilization	Galacto-N-biose and lacto-N-biose catabolism
							HMO utilization	HMO catabolism
			MBINC09EEE13_00895	SdaR	Sugar diacid utilization regulator SdaR	Carbohydrate utilization	Glycerate utilization	Glycerate regulation
			MBINC09EEE13_00985	PurD	Phosphoribosylamine--glycine ligase (EC 6.3.4.13)	Nucleotide metabolism	Nucleotide metabolism	Purine biosynthesis
			MBINC09EEE13_01180	ArgF1	Ornithine carbamoyltransferase (EC 2.1.3.3)	Amino acid metabolism	Arginine metabolism	Arginine biosynthesis
								Arginine degradation
			MBINC09EEE13_01450	AraB	Ribulokinase (EC 2.7.1.16)	Carbohydrate utilization	Arabinose and Arabinosides utilization	Arabinose and Arabinosides catabolism
			MBINC09EEE13_01455	AraA	L-arabinose isomerase (EC 5.3.1.4)	Carbohydrate utilization	Arabinose and Arabinosides utilization	Arabinose and Arabinosides catabolism
			MBINC09EEE13_01780	MglC	Galactose/methyl galactoside ABC transport system, permease protein MglC (TC 3.A.1.2.3)	Carbohydrate utilization	Galactose utilization	Galactose uptake
			MBINC09EEE13_02195	Kbl	2-amino-3-ketobutyrate coenzyme A ligase (EC 2.3.1.29)	Amino acid metabolism	Threonine metabolism	Threonine degradation
			MBINC09EEE13_02200	Tdh	L-threonine 3-dehydrogenase (EC 1.1.1.103)	Amino acid metabolism	Threonine metabolism	Threonine degradation
			MBINC09EEE13_02440	PflB	Pyruvate formate-lyase activating enzyme (EC 1.97.1.4)	Fermentation	Formate fermentation	Formate production
			MBINC09EEE13_02445	PflA	Pyruvate formate-lyase (EC 2.3.1.54)	Fermentation	Formate fermentation	Formate production
			MBINC09EEE13_02855	HpaP	Xaa-Pro aminopeptidase (EC 3.4.11.9)	Amino acid metabolism	Proline metabolism	Hydroxyproline degradation
			MBINC09EEE13_02875	MetY	O-succinylhomoserine sulfhydrylase (EC 2.5.1.48)	Amino acid metabolism	Methionine metabolism	Methionine biosynthesis
			MBINC09EEE13_03250	AraZ	Predicted L-arabinose ABC transport system, permease protein 2	Carbohydrate utilization	Arabinose and Arabinosides utilization	Arabinose and Arabinosides uptake
			MBINC09EEE13_03255	MglA	Galactose/methyl galactoside ABC transport system, ATP-binding protein MglA (EC 3.6.3.17)	Carbohydrate utilization	Galactose utilization	Galactose uptake
			MBINC09EEE13_03860	PncB2	Nicotinate phosphoribosyltransferase (EC 6.3.4.21)	Vitamins, cofactors and micronutrients metabolism	NAD/NADP metabolism	NAD/NADP biosynthesis
			MBINC09EEE13_04105	GlnA3	Glutamine synthetase type I (EC 6.3.1.2)	Amino acid metabolism	Glutamate and glutamine metabolism	Glutamine biosynthesis
			MBINC09EEE13_04120	DapL	L,L-diaminopimelate aminotransferase (EC 2.6.1.83)	Amino acid metabolism	Lysine metabolism	Lysine biosynthesis
			MBINC09EEE13_04445	BglA	Beta-glucosidase (EC 3.2.1.21)	Carbohydrate utilization	Cellobiose and Beta-glucosides utilization	Cellobiose and Beta-glucosides catabolism
			MBINC09EEE13_04470	ManB	Phosphomannomutase (EC 5.4.2.8)	Carbohydrate utilization	Mannose and Mannosides utilization	Mannose and Mannosides catabolism
			MBINC09EEE13_05700	MmdA	Methylmalonyl-CoA decarboxylase, alpha chain (EC 4.1.1.41)	Fermentation	Propionate fermentation	Propionate production
			MBINC09EEE13_05705	MmdD	Methylmalonyl-CoA decarboxylase, delta-subunit (EC 4.1.1.41)	Fermentation	Propionate fermentation	Propionate production
			MBINC09EEE13_05710	MmdC	Biotin carboxyl carrier protein => methylmalonyl-CoA decarboxylase	Fermentation	Propionate fermentation	Propionate production
			MBINC09EEE13_05715	MmdB	Methylmalonyl-CoA decarboxylase, beta chain (EC 4.1.1.41)	Fermentation	Propionate fermentation	Propionate production
			MBINC09EEE13_05955	HisX	Histidine ABC transporter, histidine-binding protein	Amino acid metabolism	Histidine metabolism	Histidine uptake
			MBINC09EEE13_06015	CarB	Carbamoyl-phosphate synthase large chain (EC 6.3.5.5)	Nucleotide metabolism	Nucleotide metabolism	Pyrimidine biosynthesis
			MBINC09EEE13_06505	PR	Proline racemase (EC 5.1.1.4)	Amino acid metabolism	Proline metabolism	Proline degradation
			MBINC09EEE13_06515	ETF	electron transferring subunit of proline reductase	Amino acid metabolism	Proline metabolism	Proline degradation
			MBINC09EEE13_06520	PrdA2	D-proline reductase, 23 kDa subunit (EC 1.21.4.1)	Amino acid metabolism	Proline metabolism	Proline degradation
				PrdA1	D-proline reductase, 45 kDa subunit (EC 1.21.4.1)	Amino acid metabolism	Proline metabolism	Proline degradation
			MBINC09EEE13_06530	PrdB	D-proline reductase, 26 kDa subunit (EC 1.21.4.1)	Amino acid metabolism	Proline metabolism	Proline degradation
			MBINC09EEE13_06535	PrdA1	D-proline reductase, 45 kDa subunit (EC 1.21.4.1)	Amino acid metabolism	Proline metabolism	Proline degradation
			MBINC09EEE13_07060	MetF	5,10-methylenetetrahydrofolate reductase (EC 1.5.1.20)	Amino acid metabolism	Methionine metabolism	Methionine biosynthesis
			MBINC09EEE13_07260	IlvC	Ketol-acid reductoisomerase (NADP(+)) (EC 1.1.1.86)	Vitamins, cofactors and micronutrients metabolism	Coenzyme A metabolism	Coenzyme A biosynthesis
						Amino acid metabolism	Branched chain amino acids metabolism	Branched chain amino acids biosynthesis
			MBINC09EEE13_07675	HypD	trans-4-hydroxy-L-proline dehydratase (EC 4.2.1.172)	Amino acid metabolism	Proline metabolism	Hydroxyproline degradation
			MBINC09EEE13_07725	LysC	Aspartokinase (EC 2.7.2.4)	Amino acid metabolism	Lysine metabolism; Methionine metabolism; Threonine metabolism	Lysine biosynthesis; Methionine biosynthesis; Threonine biosynthesis
			MBINC09EEE13_07765	DapA	4-hydroxy-tetrahydrodipicolinate synthase (EC 4.3.3.7)	Amino acid metabolism	Lysine metabolism	Lysine biosynthesis
			MBINC09EEE13_08350	Gdh1	NADP-specific glutamate dehydrogenase (EC 1.4.1.4)	Amino acid metabolism	Glutamate and glutamine metabolism	Glutamate biosynthesis
			MBINC09EEE13_08355	PurQ	Phosphoribosylformylglycinamidine synthase, glutamine amidotransferase subunit (EC 6.3.5.3)	Nucleotide metabolism	Nucleotide metabolism	Purine biosynthesis
				PurL	Phosphoribosylformylglycinamidine synthase, synthetase subunit (EC 6.3.5.3)	Nucleotide metabolism	Nucleotide metabolism	Purine biosynthesis
			MBINC09EEE13_08890	MurJ	Predicted bile acid transporter, MurJ family	Bile acids metabolism	Bile acids metabolism	Bile acids transformation
			MBINC09EEE13_08950	AADH	Acetaldehyde dehydrogenase (EC 1.2.1.10)	Fermentation	Ethanol fermentation	Ethanol production
				ADH	Alcohol dehydrogenase (EC 1.1.1.1)	Fermentation	Ethanol fermentation	Ethanol production
			MBINC09EEE13_09025	GlgP	Glycogen phosphorylase (EC 2.4.1.1)	Carbohydrate utilization	Maltose and Maltodextrin utilization	Maltose and Maltodextrin catabolism
			MBINC09EEE13_09055	RafB	Raffinose family oligosaccharide ABC transporter substrate-binding component (TC 3.A.1.1.53)	Carbohydrate utilization	Melibiose utilization; Raffinose family oligosaccharide utilization	Melibiose uptake; Raffinose family oligosaccharide uptake
			MBINC09EEE13_09065	RafD	Raffinose family oligosaccharide ABC transporter permease component 2 (TC 3.A.1.1.53)	Carbohydrate utilization	Melibiose utilization; Raffinose family oligosaccharide utilization	Melibiose uptake; Raffinose family oligosaccharide uptake
			MBINC09EEE13_09070	RafA2	Alpha-1,6/4/3-galactosidase (GH36)	Carbohydrate utilization	Melibiose utilization; Raffinose family oligosaccharide utilization	Melibiose catabolism; Raffinose family oligosaccharide catabolism
			MBINC09EEE13_09075	AmyS	Amylosucrase (EC 2.4.1.4)	Carbohydrate utilization	Sucrose and Fructooligosaccharides utilization	Sucrose and Fructooligosaccharides catabolism
			MBINC09EEE13_09450	PyrG	CTP synthase (EC 6.3.4.2)	Nucleotide metabolism	Nucleotide metabolism	Pyrimidine biosynthesis
			MBINC09EEE13_09505	ArgG	Argininosuccinate synthase (EC 6.3.4.5)	Amino acid metabolism	Arginine metabolism	Arginine biosynthesis
			MBINC09EEE13_09685	XP	Xanthine permease	Nucleotide metabolism	Nucleotide metabolism	Purine uptake
			MBINC09EEE13_10080	GuaB	Inosine-5'-monophosphate dehydrogenase (EC 1.1.1.205)	Nucleotide metabolism	Nucleotide metabolism	Purine biosynthesis
			MBINC09EEE13_10655	FruK	1-phosphofructokinase (EC 2.7.1.56)	Carbohydrate utilization	Mannitol utilization	Mannitol catabolism
							Sorbitol utilization; Sorbose utilization	Sorbitol catabolism; Sorbose catabolism
							Fructose utilization	Fructose catabolism
			MBINC09EEE13_10660	GatD	Galactitol-1-phosphate 5-dehydrogenase (EC 1.1.1.251)	Carbohydrate utilization	Galactitol utilization	Galactitol catabolism
			MBINC09EEE13_10680	GutB	Sorbitol dehydrogenase (EC 1.1.1.14)	Carbohydrate utilization	Sorbitol utilization	Sorbitol catabolism
			MBINC09EEE13_10885	XdhB	Xanthine dehydrogenase, molybdenum binding subunit (EC 1.17.1.4)	Nucleotide metabolism	Nucleotide metabolism	Purine degradation
			MBINC09EEE13_10960	LacZ	Beta-galactosidase (EC 3.2.1.23)	Carbohydrate utilization	Lactose and Beta-galactosides utilization	Lactose and Beta-galactosides catabolism
			MBINC09EEE13_10965	LnpD	UDP-hexose 4-epimerase (EC 5.1.3.2)	Carbohydrate utilization	N-Acetyl-Galactosamine and Galactosamine utilization	N-Acetyl-Galactosamine and Galactosamine catabolism
							Galactose utilization	Galactose catabolism
							Galacto-N-biose and lacto-N-biose utilization	Galacto-N-biose and lacto-N-biose catabolism
							HMO utilization	HMO catabolism
			MBINC09EEE13_11080	AADH	Acetaldehyde dehydrogenase (EC 1.2.1.10)	Fermentation	Ethanol fermentation	Ethanol production
				ADH	Alcohol dehydrogenase (EC 1.1.1.1)	Fermentation	Ethanol fermentation	Ethanol production
			MBINC09EEE13_11370	Pta	Phosphate acetyltransferase (EC 2.3.1.8)	Fermentation	Acetate fermentation	Acetate production
			MBINC09EEE13_11375	AckA	Acetate kinase (EC 2.7.2.1)	Fermentation	Acetate fermentation	Acetate production
			MBINC09EEE13_11390	HpaP	Xaa-Pro aminopeptidase (EC 3.4.11.9)	Amino acid metabolism	Proline metabolism	Hydroxyproline degradation
			MBINC09EEE13_11435	IlvA	Threonine dehydratase (EC 4.3.1.19)	Amino acid metabolism	Branched chain amino acids metabolism	Branched chain amino acids biosynthesis
P09C666_maxbin.005.mod2	MAGBg0073	Dialister sp000434475	MBINEB3E69FD_02510	IunH	Inosine-uridine preferring nucleoside hydrolase (EC 3.2.2.1)	Nucleotide metabolism	Nucleoside metabolism	Nucleoside degradation
P09C666_maxbin.026.mod2	MAGBg0302	Faecalibacterium prausnitzii_C	MBIN9BD4AF34_01180	MglC	Galactose/methyl galactoside ABC transport system, permease protein MglC (TC 3.A.1.2.3)	Carbohydrate utilization	Galactose utilization	Galactose uptake
			MBIN9BD4AF34_01645	LacZ	Beta-galactosidase (EC 3.2.1.23)	Carbohydrate utilization	Lactose and Beta-galactosides utilization	Lactose and Beta-galactosides catabolism
			MBIN9BD4AF34_03810	BfrF	Predicted fructosides ABC transporter, substrate-binding protein BfrF	Carbohydrate utilization	Sucrose and Fructooligosaccharides utilization	Sucrose and Fructooligosaccharides uptake
			MBIN9BD4AF34_05090	IlvD	Dihydroxy-acid dehydratase (EC 4.2.1.9)	Amino acid metabolism	Branched chain amino acids metabolism	Branched chain amino acids biosynthesis
			MBIN9BD4AF34_05125	KdgK	2-dehydro-3-deoxygluconokinase (EC 2.7.1.45)	Carbohydrate utilization	Unsaturated Glucuronate utilization	Unsaturated Glucuronate catabolism
			MBIN9BD4AF34_05130	KdgA	2-dehydro-3-deoxyphosphogluconate aldolase (EC 4.1.2.14)	Carbohydrate utilization	Unsaturated Glucuronate utilization	Unsaturated Glucuronate catabolism
			MBIN9BD4AF34_05135	DgoD	Galactonate dehydratase (EC 4.2.1.6)	Carbohydrate utilization	Galactonate utilization	Galactonate catabolism
			MBIN9BD4AF34_05295	RhiN	Unsaturated rhamnogalacturonyl hydrolase (EC 3.2.1.172)	Carbohydrate utilization	Rhamnose and Rhamnosides utilization	Rhamnose and Rhamnosides catabolism
P09C666_metabat.104.mod2	MAGBg0687	Anaerobutyricum hallii	MBIN775A62BD_01485	RbsC	Ribose ABC transport system, permease protein RbsC (TC 3.A.1.2.1)	Carbohydrate utilization	Ribose utilization	Ribose uptake
			MBIN775A62BD_01495	RbsB	Ribose ABC transport system, periplasmic ribose-binding protein RbsB (TC 3.A.1.2.1)	Carbohydrate utilization	Ribose utilization	Ribose uptake
			MBIN775A62BD_01500	GutB	Sorbitol dehydrogenase (EC 1.1.1.14)	Carbohydrate utilization	Sorbitol utilization	Sorbitol catabolism
P09C777_maxbin.006.mod2	MAGBg0048	Prevotella sp900555035	MBIN636B8FE1_11565	AspC	Aspartate aminotransferase (EC 2.6.1.1)	Amino acid metabolism	Asparagine and aspartate metabolism	Aspartate biosynthesis
P09C777_maxbin.022.mod2	MAGBg0332	Bacteroides xylanisolvens	MBIN3C2D36E5_00205	Hex	beta-N-acetylglucosaminidase (EC 3.2.1.52)	Carbohydrate utilization	N-Acetylglucosamine and chitobiose utilization	Chitobiose catabolism
			MBIN3C2D36E5_01285	CarB	Carbamoyl-phosphate synthase large chain (EC 6.3.5.5)	Nucleotide metabolism	Nucleotide metabolism	Pyrimidine biosynthesis
			MBIN3C2D36E5_01670	Gdh2	NAD-specific glutamate dehydrogenase (EC 1.4.1.2)	Amino acid metabolism	Glutamate and glutamine metabolism	Glutamate biosynthesis
				Gdh1	NADP-specific glutamate dehydrogenase (EC 1.4.1.4)	Amino acid metabolism	Glutamate and glutamine metabolism	Glutamate biosynthesis
			MBIN3C2D36E5_04270	PanB	3-methyl-2-oxobutanoate hydroxymethyltransferase (EC 2.1.2.11)	Vitamins, cofactors and micronutrients metabolism	Coenzyme A metabolism	Coenzyme A biosynthesis
			MBIN3C2D36E5_19375	MmdA	Methylmalonyl-CoA decarboxylase, alpha chain (EC 4.1.1.41)	Fermentation	Propionate fermentation	Propionate production
			MBIN3C2D36E5_19380	Mce	Methylmalonyl-CoA epimerase (EC 5.1.99.1)	Fermentation	Propionate fermentation	Propionate production
P09C777_maxbin.097.mod2	MAGBg0207	Gemmiger formicilis	MBINF13C34E8_00440	NanK	N-acetylmannosamine kinase (EC 2.7.1.60)	Carbohydrate utilization	Sialic acid utilization; N-acetylmannosamine utilization	Sialic acid catabolism; N-acetylmannosamine catabolism
			MBINF13C34E8_00745	BglA	Beta-glucosidase (EC 3.2.1.21)	Carbohydrate utilization	Cellobiose and Beta-glucosides utilization	Cellobiose and Beta-glucosides catabolism
			MBINF13C34E8_01345	UxuA	Mannonate dehydratase (EC 4.2.1.8)	Carbohydrate utilization	Galacturonate, Glucuronate, Oligogalacturonate and Glucuronide utilization	Hexuronates catabolism
			MBINF13C34E8_01350	UxuB	D-mannonate oxidoreductase (EC 1.1.1.57)	Carbohydrate utilization	Galacturonate, Glucuronate, Oligogalacturonate and Glucuronide utilization	Hexuronates catabolism
			MBINF13C34E8_01760	PurD	Phosphoribosylamine--glycine ligase (EC 6.3.4.13)	Nucleotide metabolism	Nucleotide metabolism	Purine biosynthesis
			MBINF13C34E8_01765	PurH1	Phosphoribosylaminoimidazolecarboxamide formyltransferase (EC 2.1.2.3)	Nucleotide metabolism	Nucleotide metabolism	Purine biosynthesis
			MBINF13C34E8_01845	Fum1a	Fumarate hydratase class I, alpha region (EC 4.2.1.2)	Fermentation	Succinate fermentation	Succinate production
			MBINF13C34E8_01850	Fum1b	Fumarate hydratase class I, beta region (EC 4.2.1.2)	Fermentation	Succinate fermentation	Succinate production
			MBINF13C34E8_01975	GuaA	GMP synthase [glutamine-hydrolyzing] (EC 6.3.5.2)	Nucleotide metabolism	Nucleotide metabolism	Purine biosynthesis
			MBINF13C34E8_03235	GalE	UDP-glucose 4-epimerase (EC 5.1.3.2)	Carbohydrate utilization	Galactose utilization	Galactose catabolism
			MBINF13C34E8_04220	PyrB	Aspartate carbamoyltransferase (EC 2.1.3.2)	Nucleotide metabolism	Nucleotide metabolism	Pyrimidine biosynthesis
			MBINF13C34E8_04745	NupA	Nucleoside ABC transporter, ATP-binding protein	Nucleotide metabolism	Nucleoside metabolism	Nucleoside uptake
			MBINF13C34E8_04750	NupB	Nucleoside ABC transporter, permease protein 1	Nucleotide metabolism	Nucleoside metabolism	Nucleoside uptake
			MBINF13C34E8_04755	NupF	Nucleoside ABC transporter, permease protein 2	Nucleotide metabolism	Nucleoside metabolism	Nucleoside uptake
			MBINF13C34E8_04805	CobD	L-threonine 3-O-phosphate decarboxylase (EC 4.1.1.81)	Vitamins, cofactors and micronutrients metabolism	Vitamin B12 metabolism	Cobalamin biosynthesis
			MBINF13C34E8_04905	NanR7	Sialic acid utilization regulator, RpiR family	Carbohydrate utilization	Sialic acid utilization	Sialic acid regulation
			MBINF13C34E8_05020	YjgK	Putative sugar isomerase involved in processing of exogenous sialic acid	Carbohydrate utilization	Sialic acid utilization	Sialic acid catabolism
			MBINF13C34E8_05090	GuaB	Inosine-5'-monophosphate dehydrogenase (EC 1.1.1.205)	Nucleotide metabolism	Nucleotide metabolism	Purine biosynthesis
			MBINF13C34E8_05245	GlgP	Glycogen phosphorylase (EC 2.4.1.1)	Carbohydrate utilization	Maltose and Maltodextrin utilization	Maltose and Maltodextrin catabolism
			MBINF13C34E8_05430	Adk	Adenylate kinase (EC 2.7.4.3)	Nucleotide metabolism	Nucleotide metabolism	Pyrimidine biosynthesis
			MBINF13C34E8_05775	AsnB	Asparagine synthetase [glutamine-hydrolyzing] (EC 6.3.5.4) AsnB	Amino acid metabolism	Asparagine and aspartate metabolism	Asparagine biosynthesis
			MBINF13C34E8_07055	GalT	Galactose-1-phosphate uridylyltransferase (EC 2.7.7.10)	Carbohydrate utilization	Galactose utilization	Galactose catabolism
			MBINF13C34E8_07350	LysC	Aspartokinase (EC 2.7.2.4)	Amino acid metabolism	Lysine metabolism; Methionine metabolism; Threonine metabolism	Lysine biosynthesis; Methionine biosynthesis; Threonine biosynthesis
			MBINF13C34E8_07875	FucO	Lactaldehyde reductase (EC 1.1.1.77)	Carbohydrate utilization	Fucose and Fucosides utilization	Fucose and Fucosides catabolism
			MBINF13C34E8_09240	CbiB	Adenosylcobinamide-phosphate synthase (EC 6.3.1.10)	Vitamins, cofactors and micronutrients metabolism	Vitamin B12 metabolism	Cobalamin biosynthesis
			MBINF13C34E8_09920	Buk	Butyrate kinase (EC 2.7.2.7)	Fermentation	Butyrate fermentation	Butyrate production
			MBINF13C34E8_09955	EtfB2	Electron bifurcating butyryl-CoA dehydrogenase, electron transfer flavoprotein beta	Fermentation	Butyrate fermentation	Butyrate production
			MBINF13C34E8_10020	PyrDe	Dihydroorotate dehydrogenase (NAD(+)), electron transfer subunit (EC 1.3.1.14)	Nucleotide metabolism	Nucleotide metabolism	Pyrimidine biosynthesis
			MBINF13C34E8_10405	KdgA	2-dehydro-3-deoxyphosphogluconate aldolase (EC 4.1.2.14)	Carbohydrate utilization	Unsaturated Glucuronate utilization	Unsaturated Glucuronate catabolism
			MBINF13C34E8_10695	ThiN	Thiamin pyrophosphokinase (EC 2.7.6.2)	Vitamins, cofactors and micronutrients metabolism	Thiamine metabolism	Thiamine pyrophosphate biosynthesis
			MBINF13C34E8_10725	RamA1	alpha-L-rhamnosidase (EC 3.2.1.40)	Carbohydrate utilization	Rhamnose and Rhamnosides utilization	Rhamnose and Rhamnosides catabolism
			MBINF13C34E8_10790	RhaA	L-rhamnose isomerase (EC 5.3.1.14)	Carbohydrate utilization	Rhamnose and Rhamnosides utilization	Rhamnose and Rhamnosides catabolism
			MBINF13C34E8_10795	RhaD	Rhamnulose-1-phosphate aldolase (EC 4.1.2.19)	Carbohydrate utilization	Rhamnose and Rhamnosides utilization	Rhamnose and Rhamnosides catabolism
			MBINF13C34E8_10830	LacZ	Beta-galactosidase (EC 3.2.1.23)	Carbohydrate utilization	Lactose and Beta-galactosides utilization	Lactose and Beta-galactosides catabolism
			MBINF13C34E8_11070	GH31	Predicted Alpha-glucuronidase (GH31)	Carbohydrate utilization	Galacturonate, Glucuronate, Oligogalacturonate and Glucuronide utilization	Hexuronates catabolism
			MBINF13C34E8_11330	UxaA	Altronate dehydratase (EC 4.2.1.7)	Carbohydrate utilization	Galacturonate, Glucuronate, Oligogalacturonate and Glucuronide utilization	Hexuronates catabolism
			MBINF13C34E8_11335	UxaB	Altronate oxidoreductase (EC 1.1.1.58)	Carbohydrate utilization	Galacturonate, Glucuronate, Oligogalacturonate and Glucuronide utilization	Hexuronates catabolism
			MBINF13C34E8_11340	UxaC	Uronate isomerase (EC 5.3.1.12)	Carbohydrate utilization	Galacturonate, Glucuronate, Oligogalacturonate and Glucuronide utilization	Hexuronates catabolism
			MBINF13C34E8_11500	NadC	Quinolinate phosphoribosyltransferase [decarboxylating] (EC 2.4.2.19)	Vitamins, cofactors and micronutrients metabolism	NAD/NADP metabolism	NAD/NADP biosynthesis
			MBINF13C34E8_11510	NadA	Quinolinate synthetase (EC 2.5.1.72)	Vitamins, cofactors and micronutrients metabolism	NAD/NADP metabolism	NAD/NADP biosynthesis
			MBINF13C34E8_11835	GlgP	Glycogen phosphorylase (EC 2.4.1.1)	Carbohydrate utilization	Maltose and Maltodextrin utilization	Maltose and Maltodextrin catabolism
			MBINF13C34E8_11905	FolC	Dihydrofolate synthase (EC 6.3.2.12)	Vitamins, cofactors and micronutrients metabolism	Folate metabolism	Folate biosynthesis
P09C777_maxbin.106.mod2	MAGBg0185	Ligilactobacillus salivarius	MBINABB73DFE_04565	ManM	PTS system, mannose/glucose/N-acetylglucosamine-specific IIC component (EC 2.7.1.69)	Carbohydrate utilization	Glucose utilization	Glucose uptake
							Mannose and Mannosides utilization	Mannose and Mannosides uptake
							N-Acetylglucosamine and chitobiose utilization	N-Acetylglucosamine uptake
P09C888_maxbin.006.mod2	MAGBg0094	Agathobacter faecis	MBIN077724E1_02305	AbnA	Endo-alpha-(1->5)-L-arabinanase (EC 3.2.1.99), GH43 family	Carbohydrate utilization	Arabinose and Arabinosides utilization	Arabinose and Arabinosides catabolism
			MBIN077724E1_02355	ScrP	Sucrose phosphorylase (EC 2.4.1.7)	Carbohydrate utilization	Sucrose and Fructooligosaccharides utilization	Sucrose and Fructooligosaccharides catabolism
			MBIN077724E1_02360	RafA2	Alpha-1,6/4/3-galactosidase (GH36)	Carbohydrate utilization	Melibiose utilization; Raffinose family oligosaccharide utilization	Melibiose catabolism; Raffinose family oligosaccharide catabolism
				SK	Novel ATP-dependent sucrose kinase	Carbohydrate utilization	Sucrose and Fructooligosaccharides utilization	Sucrose and Fructooligosaccharides catabolism
			MBIN077724E1_02930	MalE	Maltose/maltodextrin ABC transporter, substrate binding periplasmic protein MalE	Carbohydrate utilization	Maltose and Maltodextrin utilization	Maltose and Maltodextrin uptake
			MBIN077724E1_02940	MalG	Maltose/maltodextrin ABC transporter, permease protein MalG	Carbohydrate utilization	Maltose and Maltodextrin utilization	Maltose and Maltodextrin uptake
P09C888_maxbin.011.mod2	MAGBg0083	Blautia_A sp003480185	MBIN00C0F521_00150	NadA	Quinolinate synthetase (EC 2.5.1.72)	Vitamins, cofactors and micronutrients metabolism	NAD/NADP metabolism	NAD/NADP biosynthesis
			MBIN00C0F521_00680	Adk	Adenylate kinase (EC 2.7.4.3)	Nucleotide metabolism	Nucleotide metabolism	Pyrimidine biosynthesis
			MBIN00C0F521_00770	PurQ	Phosphoribosylformylglycinamidine synthase, glutamine amidotransferase subunit (EC 6.3.5.3)	Nucleotide metabolism	Nucleotide metabolism	Purine biosynthesis
				PurL	Phosphoribosylformylglycinamidine synthase, synthetase subunit (EC 6.3.5.3)	Nucleotide metabolism	Nucleotide metabolism	Purine biosynthesis
			MBIN00C0F521_00785	AsnB1	Asparagine synthetase [glutamine-hydrolyzing] (EC 6.3.5.4)	Amino acid metabolism	Asparagine and aspartate metabolism	Asparagine biosynthesis
			MBIN00C0F521_00935	SdaR	Sugar diacid utilization regulator SdaR	Carbohydrate utilization	Glycerate utilization	Glycerate regulation
			MBIN00C0F521_00985	RibA	GTP cyclohydrolase II (EC 3.5.4.25)	Vitamins, cofactors and micronutrients metabolism	Riboflavin metabolism	Riboflavin biosynthesis
			MBIN00C0F521_01130	NagA	N-acetylglucosamine-6-phosphate deacetylase (EC 3.5.1.25)	Carbohydrate utilization	N-Acetylglucosamine and chitobiose utilization	N-Acetylglucosamine and chitobiose catabolism
							Sialic acid utilization; N-acetylmannosamine utilization	Sialic acid catabolism; N-acetylmannosamine catabolism
			MBIN00C0F521_01135	NagB	Glucosamine-6-phosphate deaminase (EC 3.5.99.6)	Carbohydrate utilization	N-Acetylglucosamine and chitobiose utilization	N-Acetylglucosamine and chitobiose catabolism
							Sialic acid utilization; N-acetylmannosamine utilization	Sialic acid catabolism; N-acetylmannosamine catabolism
			MBIN00C0F521_01210	BgaY	Beta-galactosides ABC transporter, permease component 1	Carbohydrate utilization	Lactose and Beta-galactosides utilization	Lactose and Beta-galactosides uptake
			MBIN00C0F521_01215	BgaX	Beta-galactosides ABC transporter, substrate-binding protein	Carbohydrate utilization	Lactose and Beta-galactosides utilization	Lactose and Beta-galactosides uptake
			MBIN00C0F521_02070	PurA	Adenylosuccinate synthetase (EC 6.3.4.4)	Nucleotide metabolism	Nucleotide metabolism	Purine biosynthesis
			MBIN00C0F521_02210	PyrB	Aspartate carbamoyltransferase (EC 2.1.3.2)	Nucleotide metabolism	Nucleotide metabolism	Pyrimidine biosynthesis
			MBIN00C0F521_02435	ManB	Phosphomannomutase (EC 5.4.2.8)	Carbohydrate utilization	Mannose and Mannosides utilization	Mannose and Mannosides catabolism
			MBIN00C0F521_02465	GlgP	Glycogen phosphorylase (EC 2.4.1.1)	Carbohydrate utilization	Maltose and Maltodextrin utilization	Maltose and Maltodextrin catabolism
			MBIN00C0F521_02755	ProC	Pyrroline-5-carboxylate reductase (EC 1.5.1.2)	Amino acid metabolism	Proline metabolism	Proline biosynthesis
			MBIN00C0F521_02815	LacZ	Beta-galactosidase (EC 3.2.1.23)	Carbohydrate utilization	Lactose and Beta-galactosides utilization	Lactose and Beta-galactosides catabolism
			MBIN00C0F521_02995	ArgH	Argininosuccinate lyase (EC 4.3.2.1)	Amino acid metabolism	Arginine metabolism	Arginine biosynthesis
			MBIN00C0F521_03115	AH2a	Allophanate hydrolase 2 subunit 1 (EC 3.5.1.54)	Amino acid metabolism	Urea metabolism	Urea degradation
			MBIN00C0F521_03220	RibF	Riboflavin kinase (EC 2.7.1.26)	Vitamins, cofactors and micronutrients metabolism	Riboflavin metabolism	Riboflavin biosynthesis
			MBIN00C0F521_03390	FolA	Dihydrofolate reductase (EC 1.5.1.3)	Vitamins, cofactors and micronutrients metabolism	Folate metabolism	Folate biosynthesis
			MBIN00C0F521_03395	IlvE	Branched-chain amino acid aminotransferase (EC 2.6.1.42)	Amino acid metabolism	Branched chain amino acids metabolism	Branched chain amino acids biosynthesis
			MBIN00C0F521_03475	GuaB	Inosine-5'-monophosphate dehydrogenase (EC 1.1.1.205)	Nucleotide metabolism	Nucleotide metabolism	Purine biosynthesis
			MBIN00C0F521_03490	PurH1	Phosphoribosylaminoimidazolecarboxamide formyltransferase (EC 2.1.2.3)	Nucleotide metabolism	Nucleotide metabolism	Purine biosynthesis
			MBIN00C0F521_03550	BglA	Beta-glucosidase (EC 3.2.1.21)	Carbohydrate utilization	Cellobiose and Beta-glucosides utilization	Cellobiose and Beta-glucosides catabolism
			MBIN00C0F521_03745	BfrX	Predicted fructosides ABC transporter, substrate-binding protein	Carbohydrate utilization	Sucrose and Fructooligosaccharides utilization	Sucrose and Fructooligosaccharides uptake
			MBIN00C0F521_03805	ThrB	Homoserine kinase (EC 2.7.1.39)	Amino acid metabolism	Threonine metabolism	Threonine biosynthesis
			MBIN00C0F521_03830	ThiF	Sulfur carrier protein ThiS adenylyltransferase (EC 2.7.7.73)	Vitamins, cofactors and micronutrients metabolism	Thiamine metabolism	Thiamine pyrophosphate biosynthesis
			MBIN00C0F521_04245	IlvC	Ketol-acid reductoisomerase (NADP(+)) (EC 1.1.1.86)	Vitamins, cofactors and micronutrients metabolism	Coenzyme A metabolism	Coenzyme A biosynthesis
						Amino acid metabolism	Branched chain amino acids metabolism	Branched chain amino acids biosynthesis
			MBIN00C0F521_04425	CbiJ	Cobalt-precorrin-6A reductase (EC 1.3.1.106)	Vitamins, cofactors and micronutrients metabolism	Vitamin B12 metabolism	Cobalamin biosynthesis
				CbiT	Cobalt-precorrin-6B C15-methyltransferase [decarboxylating] (EC 2.1.1.196)	Vitamins, cofactors and micronutrients metabolism	Vitamin B12 metabolism	Cobalamin biosynthesis
				CbiE	Cobalt-precorrin-7 (C5)-methyltransferase (EC 2.1.1.289)	Vitamins, cofactors and micronutrients metabolism	Vitamin B12 metabolism	Cobalamin biosynthesis
			MBIN00C0F521_04430	CbiA	Cobyrinic acid a,c-diamide synthetase (EC 6.3.5.11)	Vitamins, cofactors and micronutrients metabolism	Vitamin B12 metabolism	Cobalamin biosynthesis
			MBIN00C0F521_05220	Abf_GH51	Putative alpha-1,5-L-arabinofuranosidase (GH51)	Carbohydrate utilization	Arabinose and Arabinosides utilization	Arabinose and Arabinosides catabolism
			MBIN00C0F521_05240	AbfA2	alpha-L-arabinofuranosidase II (EC 3.2.1.55)	Carbohydrate utilization	Arabinose and Arabinosides utilization	Arabinose and Arabinosides catabolism
			MBIN00C0F521_05245	AbfA1	alpha-L-arabinofuranosidase (EC 3.2.1.55)	Carbohydrate utilization	Arabinose and Arabinosides utilization	Arabinose and Arabinosides catabolism
			MBIN00C0F521_05255	AraN	Alpha-arabinosides ABC transport system, substrate-binding protein	Carbohydrate utilization	Arabinose and Arabinosides utilization	Arabinose and Arabinosides uptake
			MBIN00C0F521_05260	AraP	Alpha-arabinosides ABC transport system, permease protein 1	Carbohydrate utilization	Arabinose and Arabinosides utilization	Arabinose and Arabinosides uptake
			MBIN00C0F521_05265	AraQ	Alpha-arabinosides ABC transport system, permease protein 2	Carbohydrate utilization	Arabinose and Arabinosides utilization	Arabinose and Arabinosides uptake
			MBIN00C0F521_05270	Abf_GH51	Putative alpha-1,5-L-arabinofuranosidase (GH51)	Carbohydrate utilization	Arabinose and Arabinosides utilization	Arabinose and Arabinosides catabolism
			MBIN00C0F521_05275	NanR7	Sialic acid utilization regulator, RpiR family	Carbohydrate utilization	Sialic acid utilization	Sialic acid regulation
			MBIN00C0F521_05280	NagB	Glucosamine-6-phosphate deaminase (EC 3.5.99.6)	Carbohydrate utilization	N-Acetylglucosamine and chitobiose utilization	N-Acetylglucosamine and chitobiose catabolism
							Sialic acid utilization; N-acetylmannosamine utilization	Sialic acid catabolism; N-acetylmannosamine catabolism
			MBIN00C0F521_05285	NagA	N-acetylglucosamine-6-phosphate deacetylase (EC 3.5.1.25)	Carbohydrate utilization	N-Acetylglucosamine and chitobiose utilization	N-Acetylglucosamine and chitobiose catabolism
							Sialic acid utilization; N-acetylmannosamine utilization	Sialic acid catabolism; N-acetylmannosamine catabolism
			MBIN00C0F521_05290	NanE1	N-acetylmannosamine-6-phosphate 2-epimerase (EC 5.1.3.9)	Carbohydrate utilization	Sialic acid utilization; N-acetylmannosamine utilization	Sialic acid catabolism; N-acetylmannosamine catabolism
			MBIN00C0F521_05295	NanR7	Sialic acid utilization regulator, RpiR family	Carbohydrate utilization	Sialic acid utilization	Sialic acid regulation
			MBIN00C0F521_05310	NanY	ABC transporter, predicted N-acetylneuraminate-binding protein	Carbohydrate utilization	Sialic acid utilization	Sialic acid uptake
			MBIN00C0F521_05320	NanA	N-acetylneuraminate lyase (EC 4.1.3.3)	Carbohydrate utilization	Sialic acid utilization	Sialic acid catabolism
			MBIN00C0F521_06015	BioD	Dethiobiotin synthase BioD (EC 6.3.3.3)	Vitamins, cofactors and micronutrients metabolism	Biotin metabolism	Biotin biosynthesis
			MBIN00C0F521_06020	BioA	Adenosylmethionine-8-amino-7-oxononanoate aminotransferase (EC 2.6.1.62)	Vitamins, cofactors and micronutrients metabolism	Biotin metabolism	Biotin biosynthesis
			MBIN00C0F521_06135	MalQ	4-alpha-glucanotransferase (amylomaltase) (EC 2.4.1.25)	Carbohydrate utilization	Maltose and Maltodextrin utilization	Maltose and Maltodextrin catabolism
			MBIN00C0F521_06195	RhaA	L-rhamnose isomerase (EC 5.3.1.14)	Carbohydrate utilization	Rhamnose and Rhamnosides utilization	Rhamnose and Rhamnosides catabolism
			MBIN00C0F521_06210	RhaJ	Predicted L-rhamnose ABC transporter, ATP-binding component	Carbohydrate utilization	Rhamnose and Rhamnosides utilization	Rhamnose and Rhamnosides uptake
			MBIN00C0F521_06215	RhaH	Predicted L-rhamnose ABC transporter, transmembrane component 2	Carbohydrate utilization	Rhamnose and Rhamnosides utilization	Rhamnose and Rhamnosides uptake
			MBIN00C0F521_06220	RhaG	Predicted L-rhamnose ABC transporter, transmembrane component 1	Carbohydrate utilization	Rhamnose and Rhamnosides utilization	Rhamnose and Rhamnosides uptake
			MBIN00C0F521_06225	RhaF	Predicted L-rhamnose ABC transporter, substrate-binding component	Carbohydrate utilization	Rhamnose and Rhamnosides utilization	Rhamnose and Rhamnosides uptake
			MBIN00C0F521_06230	RhaR1	Transcriptional regulator of rhamnose utilization, AraC family	Carbohydrate utilization	Rhamnose and Rhamnosides utilization	Rhamnose and Rhamnosides regulation
			MBIN00C0F521_06275	SK	Novel ATP-dependent sucrose kinase	Carbohydrate utilization	Sucrose and Fructooligosaccharides utilization	Sucrose and Fructooligosaccharides catabolism
			MBIN00C0F521_06305	IlvM	Acetolactate synthase small subunit (EC 2.2.1.6)	Amino acid metabolism	Branched chain amino acids metabolism	Branched chain amino acids biosynthesis
			MBIN00C0F521_06310	IlvG	Acetolactate synthase large subunit (EC 2.2.1.6)	Amino acid metabolism	Branched chain amino acids metabolism	Branched chain amino acids biosynthesis
			MBIN00C0F521_06375	CbiP	Cobyric acid synthase (EC 6.3.5.10)	Vitamins, cofactors and micronutrients metabolism	Vitamin B12 metabolism	Cobalamin biosynthesis
			MBIN00C0F521_07030	TyrT	Predicted tyrosine transporter, NhaC family	Amino acid metabolism	Aromatic amino acids metabolism	Aromatic amino acids uptake
			MBIN00C0F521_07485	IolG	Myo-inositol 2-dehydrogenase (EC 1.1.1.18)	Carbohydrate utilization	Inositol utilization	Inositol catabolism
			MBIN00C0F521_07505	RbsC	Ribose ABC transport system, permease protein RbsC (TC 3.A.1.2.1)	Carbohydrate utilization	Ribose utilization	Ribose uptake
			MBIN00C0F521_07510	RbsA	Ribose ABC transport system, ATP-binding protein RbsA (TC 3.A.1.2.1)	Carbohydrate utilization	Ribose utilization	Ribose uptake
			MBIN00C0F521_07525	BfrR	Transcriptional regulator of FOS utilization, LacI family	Carbohydrate utilization	Sucrose and Fructooligosaccharides utilization	Sucrose and Fructooligosaccharides regulation
			MBIN00C0F521_07705	LeuC	3-isopropylmalate dehydratase large subunit (EC 4.2.1.33)	Amino acid metabolism	Branched chain amino acids metabolism	Branched chain amino acids biosynthesis
			MBIN00C0F521_07870	AraB	Ribulokinase (EC 2.7.1.16)	Carbohydrate utilization	Arabinose and Arabinosides utilization	Arabinose and Arabinosides catabolism
			MBIN00C0F521_07950	XylA2	predicted xylose isomerase	Carbohydrate utilization	Xylose and Xylosides utilization	Xylose and Xylosides catabolism
			MBIN00C0F521_08415	ThiC	Phosphomethylpyrimidine synthase ThiC (EC 4.1.99.17)	Vitamins, cofactors and micronutrients metabolism	Thiamine metabolism	Thiamine pyrophosphate biosynthesis
			MBIN00C0F521_08420	ThiE	Thiamin-phosphate pyrophosphorylase (EC 2.5.1.3)	Vitamins, cofactors and micronutrients metabolism	Thiamine metabolism	Thiamine pyrophosphate biosynthesis
			MBIN00C0F521_08425	ThiH	2-iminoacetate synthase (ThiH) (EC 4.1.99.19)	Vitamins, cofactors and micronutrients metabolism	Thiamine metabolism	Thiamine pyrophosphate biosynthesis
			MBIN00C0F521_08505	AADH	Acetaldehyde dehydrogenase (EC 1.2.1.10)	Fermentation	Ethanol fermentation	Ethanol production
				ADH	Alcohol dehydrogenase (EC 1.1.1.1)	Fermentation	Ethanol fermentation	Ethanol production
			MBIN00C0F521_08675	PduC2	Predicted novel propanediol dehydratase, B12-independent (EC 4.2.1.-)	Fermentation	Propionate fermentation	Propionate production
						Secondary metabolism	Propanediol utilization	Propanediol utilization
			MBIN00C0F521_08710	PduJ	Propanediol utilization polyhedral body protein PduJ	Secondary metabolism	Propanediol utilization	Propanediol utilization
			MBIN00C0F521_08720	PduL	Phosphate propanoyltransferase (EC 2.3.1.222)	Fermentation	Propionate fermentation	Propionate production
						Secondary metabolism	Propanediol utilization	Propanediol utilization
			MBIN00C0F521_08735	PduT	Propanediol utilization polyhedral body protein PduT	Secondary metabolism	Propanediol utilization	Propanediol utilization
			MBIN00C0F521_08840	MglB	Galactose/methyl galactoside ABC transport system, D-galactose-binding periplasmic protein MglB (TC 3.A.1.2.3)	Carbohydrate utilization	Galactose utilization	Galactose uptake
			MBIN00C0F521_08845	MglA	Galactose/methyl galactoside ABC transport system, ATP-binding protein MglA (EC 3.6.3.17)	Carbohydrate utilization	Galactose utilization	Galactose uptake
			MBIN00C0F521_08850	MglC	Galactose/methyl galactoside ABC transport system, permease protein MglC (TC 3.A.1.2.3)	Carbohydrate utilization	Galactose utilization	Galactose uptake
			MBIN00C0F521_08855	BglA	Beta-glucosidase (EC 3.2.1.21)	Carbohydrate utilization	Cellobiose and Beta-glucosides utilization	Cellobiose and Beta-glucosides catabolism
			MBIN00C0F521_08860	LacZ	Beta-galactosidase (EC 3.2.1.23)	Carbohydrate utilization	Lactose and Beta-galactosides utilization	Lactose and Beta-galactosides catabolism
			MBIN00C0F521_08895	MetH	5-methyltetrahydrofolate--homocysteine methyltransferase (EC 2.1.1.13)	Amino acid metabolism	Methionine metabolism	Methionine biosynthesis
			MBIN00C0F521_08950	AsnB1	Asparagine synthetase [glutamine-hydrolyzing] (EC 6.3.5.4)	Amino acid metabolism	Asparagine and aspartate metabolism	Asparagine biosynthesis
			MBIN00C0F521_09495	HpaP	Xaa-Pro aminopeptidase (EC 3.4.11.9)	Amino acid metabolism	Proline metabolism	Hydroxyproline degradation
			MBIN00C0F521_09560	AckA	Acetate kinase (EC 2.7.2.1)	Fermentation	Acetate fermentation	Acetate production
			MBIN00C0F521_09565	Pta	Phosphate acetyltransferase (EC 2.3.1.8)	Fermentation	Acetate fermentation	Acetate production
			MBIN00C0F521_09670	LysA	Diaminopimelate decarboxylase (EC 4.1.1.20)	Amino acid metabolism	Lysine metabolism	Lysine biosynthesis
			MBIN00C0F521_09685	AroC	Chorismate synthase (EC 4.2.3.5)	Amino acid metabolism	Aromatic amino acids metabolism	Chorismate biosynthesis
			MBIN00C0F521_09900	PncB2	Nicotinate phosphoribosyltransferase (EC 6.3.4.21)	Vitamins, cofactors and micronutrients metabolism	NAD/NADP metabolism	NAD/NADP biosynthesis
			MBIN00C0F521_10320	AglA	Alpha-glucosidase (EC 3.2.1.20)	Carbohydrate utilization	Maltose and Maltodextrin utilization	Maltose and Maltodextrin catabolism
			MBIN00C0F521_10375	RafA2	Alpha-1,6/4/3-galactosidase (GH36)	Carbohydrate utilization	Melibiose utilization; Raffinose family oligosaccharide utilization	Melibiose catabolism; Raffinose family oligosaccharide catabolism
			MBIN00C0F521_10425	AxuB	Predicted alpha-xyloside ABC transporter, permease component 1	Carbohydrate utilization	Xylose and Xylosides utilization	Xylose and Xylosides uptake
			MBIN00C0F521_10430	AxuC	Predicted alpha-xyloside ABC transporter, permease component 2	Carbohydrate utilization	Xylose and Xylosides utilization	Xylose and Xylosides uptake
			MBIN00C0F521_10435	XylS	alpha-xylosidase (EC 3.2.1.177)	Carbohydrate utilization	Xylose and Xylosides utilization	Xylose and Xylosides catabolism
			MBIN00C0F521_10620	GltD	Glutamate synthase [NADPH] small chain (EC 1.4.1.13)	Amino acid metabolism	Glutamate and glutamine metabolism	Glutamate biosynthesis
			MBIN00C0F521_10635	XdhB	Xanthine dehydrogenase, molybdenum binding subunit (EC 1.17.1.4)	Nucleotide metabolism	Nucleotide metabolism	Purine degradation
			MBIN00C0F521_10665	ArcC	Carbamate kinase (EC 2.7.2.2)	Amino acid metabolism	Arginine metabolism	Arginine degradation
			MBIN00C0F521_10730	GalM	Aldose 1-epimerase (EC 5.1.3.3)	Carbohydrate utilization	Galactose utilization	Galactose catabolism
			MBIN00C0F521_10800	ProA	Gamma-glutamyl phosphate reductase (EC 1.2.1.41)	Amino acid metabolism	Proline metabolism	Proline biosynthesis
			MBIN00C0F521_10900	BaiN	3-dehydro-bile acid delta(4,6)-reductase (EC 1.3.1.114)	Bile acids metabolism	Bile acids metabolism	Bile acids transformation
			MBIN00C0F521_11705	PyrG	CTP synthase (EC 6.3.4.2)	Nucleotide metabolism	Nucleotide metabolism	Pyrimidine biosynthesis
			MBIN00C0F521_11710	GltB	Glutamate synthase [NADPH] large chain (EC 1.4.1.13)	Amino acid metabolism	Glutamate and glutamine metabolism	Glutamate biosynthesis
			MBIN00C0F521_11715	GltD	Glutamate synthase [NADPH] small chain (EC 1.4.1.13)	Amino acid metabolism	Glutamate and glutamine metabolism	Glutamate biosynthesis
			MBIN00C0F521_11905	CbiK	Sirohydrochlorin cobaltochelatase CbiK (EC 4.99.1.3)	Vitamins, cofactors and micronutrients metabolism	Vitamin B12 metabolism	Cobalamin biosynthesis
			MBIN00C0F521_12035	GuaA	GMP synthase [glutamine-hydrolyzing] (EC 6.3.5.2)	Nucleotide metabolism	Nucleotide metabolism	Purine biosynthesis
			MBIN00C0F521_12040	MalZ	Maltodextrin glucosidase (EC 3.2.1.20)	Carbohydrate utilization	Maltose and Maltodextrin utilization	Maltose and Maltodextrin catabolism
			MBIN00C0F521_12180	AsrA	Anaerobic sulfite reductase subunit A	Respiration	Anaerobic respiration	Dissimilatory sulfite reduction
			MBIN00C0F521_12725	NiaY	Predicted nicotinate-regulated transporter BH3254	Vitamins, cofactors and micronutrients metabolism	NAD/NADP metabolism	Niacin or NAD precursor uptake
			MBIN00C0F521_12825	MalL	Oligo-1,6-glucosidase (EC 3.2.1.10)	Carbohydrate utilization	Maltose and Maltodextrin utilization	Maltose and Maltodextrin catabolism
			MBIN00C0F521_12880	CbiK	Sirohydrochlorin cobaltochelatase CbiK (EC 4.99.1.3)	Vitamins, cofactors and micronutrients metabolism	Vitamin B12 metabolism	Cobalamin biosynthesis
			MBIN00C0F521_12945	MetH	5-methyltetrahydrofolate--homocysteine methyltransferase (EC 2.1.1.13)	Amino acid metabolism	Methionine metabolism	Methionine biosynthesis
			MBIN00C0F521_13565	NplT	Neopullulanase (EC 3.2.1.135)	Carbohydrate utilization	Maltose and Maltodextrin utilization	Maltose and Maltodextrin catabolism
			MBIN00C0F521_14290	CbrU	Duplicated ATPase component CbrU of energizing module of predicted cobalamin ECF transporter	Vitamins, cofactors and micronutrients metabolism	Vitamin B12 metabolism	Cobalamin uptake
			MBIN00C0F521_14315	LysC	Aspartokinase (EC 2.7.2.4)	Amino acid metabolism	Lysine metabolism; Methionine metabolism; Threonine metabolism	Lysine biosynthesis; Methionine biosynthesis; Threonine biosynthesis
			MBIN00C0F521_14660	NplT	Neopullulanase (EC 3.2.1.135)	Carbohydrate utilization	Maltose and Maltodextrin utilization	Maltose and Maltodextrin catabolism
			MBIN00C0F521_14695	PurD	Phosphoribosylamine--glycine ligase (EC 6.3.4.13)	Nucleotide metabolism	Nucleotide metabolism	Purine biosynthesis
			MBIN00C0F521_14735	PyrE	Orotate phosphoribosyltransferase (EC 2.4.2.10)	Nucleotide metabolism	Nucleotide metabolism	Pyrimidine biosynthesis
			MBIN00C0F521_14740	PyrDc	Dihydroorotate dehydrogenase (NAD(+)), catalytic subunit (EC 1.3.1.14)	Nucleotide metabolism	Nucleotide metabolism	Pyrimidine biosynthesis
			MBIN00C0F521_15125	XP	Xanthine permease	Nucleotide metabolism	Nucleotide metabolism	Purine uptake
P09C888_maxbin.026.mod2	MAGBg0650	Agathobaculum butyriciproducens	MBIN1227D087_01425	IolG	Myo-inositol 2-dehydrogenase (EC 1.1.1.18)	Carbohydrate utilization	Inositol utilization	Inositol catabolism
P09C888_maxbin.027.mod2	MAGBg0503	Eubacterium_I ramulus_A	MBINA37EF226_02790	ArgF1	Ornithine carbamoyltransferase (EC 2.1.3.3)	Amino acid metabolism	Arginine metabolism	Arginine biosynthesis
								Arginine degradation
			MBINA37EF226_03065	Adk	Adenylate kinase (EC 2.7.4.3)	Nucleotide metabolism	Nucleotide metabolism	Pyrimidine biosynthesis
			MBINA37EF226_10825	Bcd	Butyryl-CoA dehydrogenase (EC 1.3.99.2)	Fermentation	Butyrate fermentation	Butyrate production
P09C888_maxbin.091.mod2	MAGBg0228	Bacteroides thetaiotaomicron	MBIN3D81B312_01445	CarB	Carbamoyl-phosphate synthase large chain (EC 6.3.5.5)	Nucleotide metabolism	Nucleotide metabolism	Pyrimidine biosynthesis
			MBIN3D81B312_14415	Gdh2	NAD-specific glutamate dehydrogenase (EC 1.4.1.2)	Amino acid metabolism	Glutamate and glutamine metabolism	Glutamate biosynthesis
				Gdh1	NADP-specific glutamate dehydrogenase (EC 1.4.1.4)	Amino acid metabolism	Glutamate and glutamine metabolism	Glutamate biosynthesis
			MBIN3D81B312_17435	MetF	5,10-methylenetetrahydrofolate reductase (EC 1.5.1.20)	Amino acid metabolism	Methionine metabolism	Methionine biosynthesis
P10C555_bin.021.mod2	MAGBg0339	Limosilactobacillus gastricus	MBIN9B2296E6_00080	Dld	D-Lactate dehydrogenase (EC 1.1.2.5)	Secondary metabolism	Lactate utilization	D-lactate utilization
P10C555_bin.054.mod2	MAGBg0343	Agathobacter rectalis	MBINAF64AF26_01915	LLdh	L-lactate dehydrogenase (EC 1.1.1.27)	Fermentation	Lactate fermentation	Lactate production
P10C555_bin.057.mod2	MAGBg0451	Ruminococcus_A sp003011855	MBIN4D6BFEE7_06190	IolI	Inosose isomerase (EC 5.3.99.11)	Carbohydrate utilization	Inositol utilization	Inositol catabolism
			MBIN4D6BFEE7_07805	IolI	Inosose isomerase (EC 5.3.99.11)	Carbohydrate utilization	Inositol utilization	Inositol catabolism
			MBIN4D6BFEE7_08835	InoF	Predicted inositol ABC transporter, substrate-binding protein	Carbohydrate utilization	Inositol utilization	Inositol uptake
			MBIN4D6BFEE7_12080	IolG1	Myo-inositol 2-dehydrogenase 1 (EC 1.1.1.18)	Carbohydrate utilization	Inositol utilization	Inositol catabolism
			MBIN4D6BFEE7_12085	BglA	Beta-glucosidase (EC 3.2.1.21)	Carbohydrate utilization	Cellobiose and Beta-glucosides utilization	Cellobiose and Beta-glucosides catabolism
P10C777_maxbin.040.mod2	MAGBg0373	Mediterraneibacter faecis	MBIN74FFF84D_00265	LysC	Aspartokinase (EC 2.7.2.4)	Amino acid metabolism	Lysine metabolism; Methionine metabolism; Threonine metabolism	Lysine biosynthesis; Methionine biosynthesis; Threonine biosynthesis
P10C777_maxbin.111.mod2	MAGBg0862	Roseburia hominis	MBIN5E27AAFD_02970	UxuB	D-mannonate oxidoreductase (EC 1.1.1.57)	Carbohydrate utilization	Galacturonate, Glucuronate, Oligogalacturonate and Glucuronide utilization	Hexuronates catabolism
[truncated: 15,609 more rows]

## Sheet: Dataset S5C
Dataset S5. Cecal microbial RNA-seq datasets generated from gnotobiotic mouse experiments involving intact uncultured microbiomes from two participants in the MDCF-2 clinical trial
(C) Shared statistically significantly enriched mcSEED pathways between the two experiments
	mcSEED pathway (module 3)	Donor	NES*	P value	q value
	Butyrate production	Donor 1	1.54836	9.64494e-05	0.000539402
		Donor 2	4.11355	6.17311e-12	8.70408e-10
	Cobalamin biosynthesis	Donor 1	2.17133	4.67284e-13	1.764e-11
		Donor 2	3.9704	2.3171e-11	1.63356e-09
	Cobalamin uptake	Donor 1	1.70984	0.00186233	0.00721056
		Donor 2	2.32442	0.000319546	0.0022528
	Unsaturated Glucuronate catabolism	Donor 1	1.52108	0.00532539	0.019146
		Donor 2	1.73479	0.0105719	0.0304017
	Lactose and Beta-galactosides uptake	Donor 1	-2.32071	2.45803e-05	0.000154651
		Donor 2	-1.69484	0.0257153	0.0594403
	*The pathway is enriched in the "repaired" arm if NES >0 and vice versa

## Sheet: Dataset S5D
Dataset S5. Cecal microbial RNA-seq datasets generated from gnotobiotic mouse experiments involving intact uncultured microbiomes from two participants in the MDCF-2 clinical trial
(D) Leading-edge MAGs that drove the shared enriched mcSEED pathways
	mcSEED pathway (module 3)	Donor	NES	q value	Taxonomy	MAG_ID*	MAG	β1 coefficient for WLZ assoication based on the linear mixed-effect model	adjusted P-value for b1		2-4 u 1	1,3,4 u 2	1,2,4	1,2,3
	Butyrate production	Donor 1	1.54836	0.000539402	Agathobaculum butyriciproducens	MAGBg0364	P12C777_maxbin.075.mod2	-0.035	0.001				Bg0243	Bg0243	* color indications
						MAGBg0381	P13C555_bin.017.mod2	0.006	0.705				Bg0322	Bg0322	If NES > 0, then
						MAGBg0472	P07C555_bin.54_sub.mod2	0.01	0.213				Bg0571	Bg0571			MAG_ID	Leading-edge MAGs
						MAGBg0662	P06C777_cluster_17.mod2	0.002	0.808				Bg0380	Bg0380
						MAGBg0667	P18C888_metabat.098.mod2	0.008	0.296				Bg0406	Bg0406			MAG_ID	Shared leading-edge MAG between the two donor for a specific mcSEED pathway
						MAGBg0704	P19C888_metabat.102.mod2	0.02	0.019		Bg0042		Bg0730	Bg0730
						MAGBg0797	P18C666_maxbin.104.mod2	-0.024	0.026				Bg0794	Bg0794			MAG_ID	Shared leading-edge MAG between the two donor for multiple mcSEED pathway with positive NES
						MAGBg0837	P15C666_bin.80.mod2	0	0.986				Bg0675	Bg0675
					Alistipes finegoldii	MAGBg0470	P05C666_maxbin.105.mod2	-0.023	0.005				Bg0042	Bg0042	If NES < 0, then
					Anaerobutyricum hallii_A	MAGBg0543	P05C777_bin.067.mod2	-0.009	0.346				Bg0078	Bg0060			MAG_ID	Shared leading-edge MAG between the two donor for a specific mcSEED pathway
					Bacteroides fragilis_A	MAGBg0060	P13C888_bin.65.mod2	-0.01	0.165					Bg0049
					Butyricimonas sp002161485	MAGBg0901	P17C555_bin.086.mod2	-0.008	0.225
					CAG-83 sp000431575	MAGBg0243	P18C666_metabat.147.mod2	0.007	0.392					Bg0324
						MAGBg0322	P01C555_metabat.090.mod2	0	0.963					Bg0439
					CAG-83 sp900545495	MAGBg0571	P14C555_maxbin.138.mod2	0.015	0.118
					Clostridium sp001916075	MAGBg0384	P54C777_bin.2.mod2	-0.001	0.867
					Clostridium sp900540255	MAGBg0118	P54C777_bin.37_sub.mod2	0.008	0.135
					Enterocloster sp900541315	MAGBg0071	P13C777_metabat.031.mod2	-0.003	0.681
					Eubacterium_I ramulus_A	MAGBg0503	P09C888_maxbin.027.mod2	0.006	0.662
					Faecalibacterium prausnitzii	MAGBg0380	P05C666_maxbin.096.mod2	0.001	0.927
					Faecalibacterium prausnitzii_A	MAGBg0406	P16C888_maxbin.032.mod2	0.021	0.053
					Faecalibacterium prausnitzii_G	MAGBg0005	P25C666_maxbin.029.mod2	0.004	0.673
					Gemmiger formicilis	MAGBg0207	P09C777_maxbin.097.mod2	0.013	0.183
						MAGBg0331	P56C777_bin.74.mod2	0.004	0.57
						MAGBg0383	P14C888_bin.110.mod2	0.009	0.184
						MAGBg0386	P17C555_bin.66.mod2	0.003	0.641
						MAGBg0421	P18C666_metabat.167.mod2	0.015	0.114
						MAGBg0455	P15C888_metabat.044.mod2	0.005	0.441
						MAGBg0486	P02C666_bin.62.mod2	0.008	0.318
						MAGBg0523	P02C888_bin.111.mod2	0.002	0.682
						MAGBg0627	P31C777_maxbin.057.mod2	0.013	0.077
						MAGBg0702	P49C777_bin.040.mod2	0.014	0.078
						MAGBg0713	P24C666_metabat.167.mod2	0.012	0.032
						MAGBg0730	P21C666_metabat.092.mod2	0.005	0.314
						MAGBg0794	P58C777_metabat.094.mod2	0.006	0.242
					Gemmiger sp900539695	MAGBg0675	P28C777_metabat.028.mod2	0.017	0.055
					Parabacteroides distasonis	MAGBg0170	P12C888_bin.6.mod2	-0.013	0.023
						MAGBg0324	P12C555_cluster_99.mod2	-0.012	0.248
						MAGBg0344	P53C777_bin.017.mod2	-0.022	0.002
						MAGBg0363	P49C777_bin.052.mod2	-0.023	0.01
						MAGBg0439	P17C666_cluster_93.mod2	-0.016	0.039
					Phocaeicola vulgatus	MAGBg0042	P08C555_maxbin.094.mod2	-0.005	0.46
					Roseburia hominis	MAGBg0592	P18C555_metabat.017.mod2	0.004	0.804
						MAGBg0655	P06C888_maxbin.050.mod2	0.014	0.188
						MAGBg0679	P02C777_metabat.064.mod2	0.013	0.03
						MAGBg0759	P26C777_metabat.185.mod2	NA	NA
						MAGBg0800	P34C777_metabat.081.mod2	NA	NA
						MAGBg0822	P09C888_cluster_48.mod2	NA	NA
						MAGBg0862	P10C777_maxbin.111.mod2	0.008	0.218
		Donor 2	4.11355	8.70408e-10	Anaerostipes hadrus	MAGBg0483	P46C777_bin.057.mod2	0.003	0.705
						MAGBg0598	P43C777_metabat.063.mod2	0.011	0.111
					Bariatricus comes	MAGBg0921	P47C777_cluster_5.mod2	0.002	0.846
						MAGBg0372	P37C777_bin.015.mod2	-0.033	0.003
						MAGBg0634	P15C888_cluster_1.mod2	0.002	0.866
					Bilophila wadsworthia	MAGBg0594	P18C555_metabat.037.mod2	-0.017	0.012
						MAGBg0799	P12C888_bin.76.mod2	-0.019	0
					CAG-83 sp000431575	MAGBg0243	P18C666_metabat.147.mod2	0.007	0.392
						MAGBg0571	P14C555_maxbin.138.mod2	0.015	0.118
						MAGBg0322	P01C555_metabat.090.mod2	0	0.963
					Clostridium_Q symbiosum	MAGBg0586	P12C888_bin.137.mod2	-0.004	0.594
					COE1 sp001916965	MAGBg0899	P10C777_maxbin.020.mod2	0.007	0.418
					Bifidobacterium bifidum	MAGBg0111	P23C777_bin.050.mod2	-0.019	0.072
					Faecalibacterium prausnitzii	MAGBg0380	P05C666_maxbin.096.mod2	0.001	0.927
					Faecalibacterium prausnitzii_A	MAGBg0406	P16C888_maxbin.032.mod2	0.021	0.053
					Faecalibacterium prausnitzii_I	MAGBg0169	P45C777_maxbin.012.mod2	0.004	0.748
					Gemmiger formicilis	MAGBg0730	P21C666_metabat.092.mod2	0.005	0.314
						MAGBg0794	P58C777_metabat.094.mod2	0.006	0.242
						MAGBg0769	P45C777_metabat.094.mod2	0.015	0.003
					Gemmiger sp900539695	MAGBg0675	P28C777_metabat.028.mod2	0.017	0.055
					Lachnoclostridium_A sp002160755	MAGBg0763	P39C777_metabat.148.mod2	-0.004	0.725
					Phocaeicola vulgatus	MAGBg0042	P08C555_maxbin.094.mod2	-0.005	0.46
	Cobalamin biosynthesis	Donor 1	2.17133	1.764e-11	Bifidobacterium bifidum	MAGBg0012	P28C666_bin.008.mod2	-0.005	0.523
					Bacteroides fragilis_A	MAGBg0060	P13C888_bin.65.mod2	-0.01	0.165
					Bilophila wadsworthia	MAGBg0787	P40C777_metabat.018.mod2	-0.01	0.048
					Blautia_A sp003480185	MAGBg0102	P49C777_bin.015.mod2	0.008	0.43
					Blautia_A wexlerae	MAGBg0049	P12C5551101Cat_cluster_1.mod2	-0.002	0.869
						MAGBg0083	P09C888_maxbin.011.mod2	0.003	0.769
					Parabacteroides distasonis	MAGBg0154	P20C666_bin.010.mod2	-0.024	0.002
						MAGBg0170	P12C888_bin.6.mod2	-0.013	0.023
						MAGBg0316	P47C777_maxbin.127.mod2	-0.024	0.001
						MAGBg0324	P12C555_cluster_99.mod2	-0.012	0.248
						MAGBg0344	P53C777_bin.017.mod2	-0.022	0.002
						MAGBg0363	P49C777_bin.052.mod2	-0.023	0.01
						MAGBg0439	P17C666_cluster_93.mod2	-0.016	0.039
						MAGBg0477	P05C666_metabat.158.mod2	-0.012	0.047
					Phocaeicola vulgatus	MAGBg0042	P08C555_maxbin.094.mod2	-0.005	0.46
		Donor 2	3.9704	1.63356e-09	Anaerostipes caccae	MAGBg0391	P11C555_bin.82_sub.mod2	-0.006	0.392
					Enterococcus_A avium	MAGBg0252	P06C777_cluster_69.mod2	-0.019	0
						MAGBg0257	P10C888_bin.97.mod2	-0.016	0.003
					Phocaeicola vulgatus	MAGBg0042	P08C555_maxbin.094.mod2	-0.005	0.46
	Cobalamin uptake	Donor 1	1.70984	0.00721056	Alistipes onderdonkii	MAGBg0405	P01C555_maxbin.081.mod2	-0.028	0.004
					Bacteroides fragilis_A	MAGBg0060	P13C888_bin.65.mod2	-0.01	0.165
					Blautia_A wexlerae	MAGBg0049	P12C5551101Cat_cluster_1.mod2	-0.002	0.869
						MAGBg0083	P09C888_maxbin.011.mod2	0.003	0.769
					Parabacteroides distasonis	MAGBg0324	P12C555_cluster_99.mod2	-0.012	0.248
						MAGBg0439	P17C666_cluster_93.mod2	-0.016	0.039
					Phocaeicola vulgatus	MAGBg0042	P08C555_maxbin.094.mod2	-0.005	0.46
		Donor 2	2.32442	0.0022528	Anaerotignum_sp000436415.MAGBg0742	MAGBg0742	P12C555_maxbin.087.mod2	0.006	0.715
					Bacteroides_fragilis_A.MAGBg0060	MAGBg0060	P13C888_bin.65.mod2	-0.01	0.165
					Bacteroides_thetaiotaomicron.MAGBg0263	MAGBg0263	P13C666_maxbin.078.mod2	-0.017	0.016
					Phocaeicola_vulgatus.MAGBg0042	MAGBg0042	P08C555_maxbin.094.mod2	-0.005	0.46
					UBA9502_sp003478505.MAGBg0493	MAGBg0493	P38C777_maxbin.058.mod2	-0.002	0.903
	Unsaturated Glucuronate catabolism	Donor 1	1.52108	0.019146	Bacteroides fragilis_A	MAGBg0060	P13C888_bin.65.mod2	-0.01	0.165
					Enterocloster clostridioformis	MAGBg0567	P06C777_bin.32.mod2	-0.01	0.225
					Enterocloster sp900538485	MAGBg0562	P16C777_bin.046.mod2	-0.009	0.466
					Enterocloster sp900541315	MAGBg0071	P13C777_metabat.031.mod2	-0.003	0.681
					Escherichia coli_D	MAGBg0026	P54C777_bin.034.mod2	-0.023	0
					Escherichia flexneri	MAGBg0017	P07C888_bin.99.mod2	-0.023	0
						MAGBg0047	P13C777_maxbin.040.mod2	-0.029	0
						MAGBg0051	P15C666_bin.069.mod2	-0.024	0
					Faecalibacterium prausnitzii_C	MAGBg0302	P09C666_maxbin.026.mod2	0.014	0.197
					Faecalibacterium prausnitzii_G	MAGBg0005	P25C666_maxbin.029.mod2	0.004	0.673
					Gemmiger formicilis	MAGBg0207	P09C777_maxbin.097.mod2	0.013	0.183
						MAGBg0331	P56C777_bin.74.mod2	0.004	0.57
						MAGBg0383	P14C888_bin.110.mod2	0.009	0.184
						MAGBg0455	P15C888_metabat.044.mod2	0.005	0.441
						MAGBg0486	P02C666_bin.62.mod2	0.008	0.318
						MAGBg0523	P02C888_bin.111.mod2	0.002	0.682
						MAGBg0627	P31C777_maxbin.057.mod2	0.013	0.077
						MAGBg0702	P49C777_bin.040.mod2	0.014	0.078
						MAGBg0730	P21C666_metabat.092.mod2	0.005	0.314
						MAGBg0769	P45C777_metabat.094.mod2	0.015	0.003
						MAGBg0794	P58C777_metabat.094.mod2	0.006	0.242
					Parabacteroides distasonis	MAGBg0154	P20C666_bin.010.mod2	-0.024	0.002
						MAGBg0170	P12C888_bin.6.mod2	-0.013	0.023
						MAGBg0324	P12C555_cluster_99.mod2	-0.012	0.248
						MAGBg0363	P49C777_bin.052.mod2	-0.023	0.01
						MAGBg0439	P17C666_cluster_93.mod2	-0.016	0.039
						MAGBg0477	P05C666_metabat.158.mod2	-0.012	0.047
					Parolsenella uli_A	MAGBg0147	P27C666_metabat.114.mod2	-0.018	0.023
					Parolsenella uli_B	MAGBg0078	P24C777_metabat.108.mod2	-0.014	0.014
					Phocaeicola vulgatus	MAGBg0042	P08C555_maxbin.094.mod2	-0.005	0.46
					Roseburia hominis	MAGBg0592	P18C555_metabat.017.mod2	0.004	0.804
		Donor 2	1.73479	0.0304017	Bacteroides ovatus	MAGBg0097	P05C666_maxbin.083.mod2	-0.035	0
						MAGBg0108	P04C555_bin.032.mod2	-0.015	0.069
						MAGBg0123	P05C777_bin.024_sub.mod2	-0.014	0.171
						MAGBg0163	P37C777_bin.004.mod2	-0.015	0.021
						MAGBg0210	P28C666_bin.015.mod2	-0.015	0.072
						MAGBg0225	P17C555_bin.038.mod2	-0.014	0.034
						MAGBg0241	P42C777_maxbin.054.mod2	-0.037	0
						MAGBg0289	P38C777_maxbin.027.mod2	-0.014	0.093
						MAGBg0315	P44C777_bin.010.mod2	-0.023	0.003
						MAGBg0330	P10C888_bin.017_sub.mod2	-0.011	0.234
						MAGBg0420	P19C777_bin.040.mod2	-0.027	0.002
					Bacteroides thetaiotaomicron	MAGBg0206	P14C888_bin.071.mod2	-0.019	0.003
						MAGBg0228	P09C888_maxbin.091.mod2	-0.014	0.065
					Enterococcus_A avium	MAGBg0252	P06C777_cluster_69.mod2	-0.019	0
						MAGBg0257	P10C888_bin.97.mod2	-0.016	0.003
					Parolsenella uli_B	MAGBg0078	P24C777_metabat.108.mod2	-0.014	0.014
						MAGBg0085	P13C888_bin.010.mod2	-0.018	0.005
					Phocaeicola vulgatus	MAGBg0042	P08C555_maxbin.094.mod2	-0.005	0.46
					Veillonella_A sp000431435	MAGBg0020	P27C666_cluster_31.mod2	-0.017	0.007
	Lactose and Beta-galactosides uptake	Donor 1	-2.32071	0.000154651	Bifidobacterium bifidum	MAGBg0012	P28C666_bin.008.mod2	-0.005	0.523
						MAGBg0023	P15C888_cluster_45.mod2	-0.019	0.048
					Bifidobacterium breve	MAGBg0010	P01C777_maxbin.052.mod2	-0.025	0
						MAGBg0014	P39C777_maxbin.015.mod2	-0.027	0
					Bifidobacterium infantis	MAGBg0070	P17C666_maxbin.018.mod2	-0.02	0.006
					Bifidobacterium kashiwanohense_A	MAGBg0021	P59C777_maxbin.003.mod2	-0.015	0.036
						MAGBg0030	P03C777_bin.004.mod2	-0.012	0.08
					Bifidobacterium longum	MAGBg0001	P18C555_metabat.081.mod2	-0.027	0
						MAGBg0006	P18C666_maxbin.029.mod2	-0.026	0
					Bifidobacterium sp002742445	MAGBg0044	P28C777_maxbin.005.mod2	-0.02	0.025
						MAGBg0058	P40C777_maxbin.044.mod2	-0.014	0.117
					Blautia_A massiliensis	MAGBg0605	P38C777_maxbin.055.mod2	0.032	0.002
					Blautia_A sp003471165	MAGBg0338	P56C777_bin.52_sub.mod2	0.019	0.036
					Blautia_A wexlerae	MAGBg0049	P12C5551101Cat_cluster_1.mod2	-0.002	0.869
						MAGBg0083	P09C888_maxbin.011.mod2	0.003	0.769
					Collinsella aerofaciens H	MAGBg0141	P49C777_bin.032.mod2	-0.018	0.086
						MAGBg0088	P37C777_bin.005.mod2	-0.03	0.002
						MAGBg0098	P41C777_bin.054.mod2	-0.015	0.136
						MAGBg0105	P39C777_maxbin.011.mod2	-0.012	0.224
						MAGBg0149	P15C555_bin.016.mod2	0	0.965
						MAGBg0155	P21C777_bin.022.mod2	-0.014	0.184
					Enterocloster sp900541315	MAGBg0071	P13C777_metabat.031.mod2	-0.003	0.681
					Enterococcus_B faecium	MAGBg0208	P30C777_bin.71_sub.mod2	-0.013	0.006
					Escherichia coli_D	MAGBg0026	P54C777_bin.034.mod2	-0.023	0
					Escherichia flexneri	MAGBg0051	P15C666_bin.069.mod2	-0.024	0
					Faecalibacterium prausnitzii_A	MAGBg0239	P11C666_maxbin.084.mod2	-0.013	0.319
					Gemmiger qucibialis	MAGBg0820	P24C666_metabat.094.mod2	0.03	0
					Holdemanella biformis	MAGBg0328	P07C888_bin.047.mod2	0.006	0.674
					Roseburia hominis	MAGBg0723	P20C666_bin.091.mod2	0.015	0.16
					Streptococcus pasteurianus	MAGBg0032	P23C666_maxbin.063.mod2	-0.015	0.01
		Donor 2	-1.69484	0.0594403	Bifidobacterium bifidum	MAGBg0111	P23C777_bin.050.mod2	-0.019	0.072
					Bifidobacterium breve	MAGBg0010	P01C777_maxbin.052.mod2	-0.025	0
						MAGBg0014	P39C777_maxbin.015.mod2	-0.027	0
					Bifidobacterium longum	MAGBg0006	P18C666_maxbin.029.mod2	-0.026	0
					Collinsella aerofaciens H	MAGBg0141	P49C777_bin.032.mod2	-0.018	0.086
						MAGBg0098	P41C777_bin.054.mod2	-0.015	0.136
						MAGBg0105	P39C777_maxbin.011.mod2	-0.012	0.224
						MAGBg0149	P15C555_bin.016.mod2	0	0.965
						MAGBg0193	P13C888_bin.078.mod2	-0.004	0.632

## Sheet: Dataset S5EF
Dataset S5. Cecal microbial RNA-seq datasets generated from gnotobiotic mouse experiments involving intact uncultured microbiomes from two participants in the MDCF-2 clinical trial
(E) Statistically significantly enriched virulence pathways in the two donor experiments
Experiment	Virulence pathway	NES	P value	q value
Donor 1	Biofilm	1.7759	0.000170954	0.00239335
	Exoenzyme	-1.71734	0.0142648	0.0998537
Donor 2	Immune modulation	-1.56854	0.0370119	0.0925297
	Effector delivery system	-1.64544	0.0303722	0.0925297
	Stress survival	-1.73506	0.0166881	0.0834405
	Salmonella pathogenicity island	-1.77684	0.01359	0.0834405
(F) Leading-edge MAGs that drove the enriched virulence pathways in the two donor experiments
Experiment	Pathway	Taxonomy	MAG_ID*	MAG
Donor 1	Biofilm	Bifidobacterium sp002742445	Bg0044	P28C777_maxbin.005.mod2					Bg0330
		Blautia_A sp003480185	Bg0102	P49C777_bin.015.mod2					Bg0170
		Butyricimonas sp002161485	Bg0901	P17C555_bin.086.mod2					Bg0344
		Escherichia flexneri	Bg0017	P07C888_bin.99.mod2					Bg0363
		Faecalibacterium prausnitzii_G	Bg0005	P25C666_maxbin.029.mod2					Bg0439
		Gemmiger formicilis	Bg0713	P24C666_metabat.167.mod2					Bg0477
		Parabacteroides distasonis	Bg0324	P12C555_cluster_99.mod2					Bg0060
		Parabacteroides distasonis	Bg0477	P05C666_metabat.158.mod2					Bg0324
		Parabacteroides distasonis	Bg0363	P49C777_bin.052.mod2					Bg0316
		Alistipes finegoldii	Bg0470	P05C666_maxbin.105.mod2					Bg0270
		Alistipes onderdonkii	Bg0405	P01C555_maxbin.081.mod2					Bg0204
		Bilophila wadsworthia	Bg0799	P12C888_bin.76.mod2					Bg0095
		Parabacteroides distasonis	Bg0170	P12C888_bin.6.mod2					Bg0113
		Parabacteroides distasonis	Bg0439	P17C666_cluster_93.mod2					Bg0154
		Parabacteroides distasonis	Bg0344	P53C777_bin.017.mod2					Bg0042
		Phocaeicola vulgatus	Bg0042	P08C555_maxbin.094.mod2					Bg0219
		Bilophila wadsworthia	Bg0787	P40C777_metabat.018.mod2					Bg0930
		Bacteroides fragilis_A	Bg0060	P13C888_bin.65.mod2					Bg0815
	Exoenzyme	Clostridium_P perfringens	Bg0198	P15C888_cluster_22.mod2					Bg0723
Donor 2	Immune modulation	Bacteroides_fragilis_A.MAGBg0060	Bg0060	P13C888_bin.65.mod2					Bg0655
		Bacteroides_ovatus.MAGBg0108	Bg0108	P04C555_bin.032.mod2					Bg0822
		Bacteroides_ovatus.MAGBg0420	Bg0420	P19C777_bin.040.mod2					Bg0679
		Bacteroides_xylanisolvens.MAGBg0332	Bg0332	P09C777_maxbin.022.mod2					Bg0592
		Collinsella_aerofaciens_H.MAGBg0193	Bg0193	P13C888_bin.078.mod2					Bg0759
		Eisenbergiella_sp900066775.MAGBg0919	Bg0919	P18C666_maxbin.107.mod2					Bg0800
		Parolsenella_uli_B.MAGBg0052	Bg0052	P09C666_maxbin.003.mod2					Bg0862
		Veillonella_A_sp000431435.MAGBg0041	Bg0041	P12C555_cluster_52.mod2					Bg0321
		Bacteroides_ovatus.MAGBg0163	Bg0163	P37C777_bin.004.mod2					Bg0209
		Bacteroides_ovatus.MAGBg0241	Bg0241	P42C777_maxbin.054.mod2					Bg0102
		Bifidobacterium_breve.MAGBg0014	Bg0014	P39C777_maxbin.015.mod2					Bg0071
		Bifidobacterium_breve.MAGBg0010	Bg0010	P01C777_maxbin.052.mod2			Bg0009		Bg0083
		Enterococcus_A_avium.MAGBg0257	Bg0257	P10C888_bin.97.mod2			Bg0001		Bg0211
		Bacteroides_ovatus.MAGBg0097	Bg0097	P05C666_maxbin.083.mod2			Bg0006		Bg0049
		Bacteroides_ovatus.MAGBg0225	Bg0225	P17C555_bin.038.mod2			Bg0026		Bg0385
		Bacteroides_xylanisolvens.MAGBg0204	Bg0204	P53C777_bin.011.mod2			Bg0017		Bg0233
		Bacteroides_ovatus.MAGBg0123	Bg0123	P05C777_bin.024_sub.mod2			Bg0047		Bg0413
		Veillonella_A_sp000431435.MAGBg0020	Bg0020	P27C666_cluster_31.mod2			Bg0123		Bg0296
		Bacteroides_fragilis.MAGBg0009	Bg0009	P54C777_bin.95.mod2			Bg0097		Bg0308
	Effector delivery system	Bacteroides_ovatus.MAGBg0225	Bg0225	P17C555_bin.038.mod2			Bg0204		Bg0369
		Bacteroides_ovatus.MAGBg0097	Bg0097	P05C666_maxbin.083.mod2			Bg0009		Bg0287
		Bacteroides_ovatus.MAGBg0315	Bg0315	P44C777_bin.010.mod2			Bg0315		Bg0627
		Bacteroides_ovatus.MAGBg0108	Bg0108	P04C555_bin.032.mod2			Bg0163		Bg0017
		Bacteroides_ovatus.MAGBg0123	Bg0123	P05C777_bin.024_sub.mod2			Bg0225		Bg0051
		Bacteroides_ovatus.MAGBg0330	Bg0330	P10C888_bin.017_sub.mod2
		Enterococcus_A_avium.MAGBg0252	Bg0252	P06C777_cluster_69.mod2
		Bacteroides_fragilis.MAGBg0009	Bg0009	P54C777_bin.95.mod2
		Bacteroides_xylanisolvens.MAGBg0204	Bg0204	P53C777_bin.011.mod2
		Enterococcus_A_avium.MAGBg0257	Bg0257	P10C888_bin.97.mod2
	Stress survival	Bacteroides_ovatus.MAGBg0225	Bg0225	P17C555_bin.038.mod2
		Bacteroides_ovatus.MAGBg0108	Bg0108	P04C555_bin.032.mod2
		Bacteroides_ovatus.MAGBg0123	Bg0123	P05C777_bin.024_sub.mod2
		Bacteroides_ovatus.MAGBg0097	Bg0097	P05C666_maxbin.083.mod2
		Bacteroides_ovatus.MAGBg0315	Bg0315	P44C777_bin.010.mod2
		Enterococcus_A_avium.MAGBg0252	Bg0252	P06C777_cluster_69.mod2
		Enterococcus_B_hirae.MAGBg0692	Bg0692	P36C777_maxbin.014.mod2
		Escherichia_flexneri.MAGBg0026	Bg0026	P54C777_bin.034.mod2
		Veillonella_A_sp000431435.MAGBg0020	Bg0020	P27C666_cluster_31.mod2
		Bacteroides_ovatus.MAGBg0330	Bg0330	P10C888_bin.017_sub.mod2
		Bacteroides_xylanisolvens.MAGBg0204	Bg0204	P53C777_bin.011.mod2
		Enterococcus_A_avium.MAGBg0257	Bg0257	P10C888_bin.97.mod2
		Bacteroides_fragilis.MAGBg0009	Bg0009	P54C777_bin.95.mod2
	Salmonella pathogenicity island	Bacteroides_ovatus.MAGBg0225	Bg0225	P17C555_bin.038.mod2
		Bacteroides_ovatus.MAGBg0108	Bg0108	P04C555_bin.032.mod2
		Bacteroides_ovatus.MAGBg0123	Bg0123	P05C777_bin.024_sub.mod2
		Bacteroides_ovatus.MAGBg0097	Bg0097	P05C666_maxbin.083.mod2
		Bacteroides_ovatus.MAGBg0330	Bg0330	P10C888_bin.017_sub.mod2
		Bacteroides_ovatus.MAGBg0315	Bg0315	P44C777_bin.010.mod2
		Enterococcus_A_avium.MAGBg0252	Bg0252	P06C777_cluster_69.mod2
		Bacteroides_xylanisolvens.MAGBg0204	Bg0204	P53C777_bin.011.mod2
		Enterococcus_A_avium.MAGBg0257	Bg0257	P10C888_bin.97.mod2
		Bacteroides_fragilis.MAGBg0009	Bg0009	P54C777_bin.95.mod2
