# Supplementary material for: Using gnotobiotic mice to decipher effects of gut microbiome repair in undernourished children on tuft and goblet cell function
Source: Proc Natl Acad Sci U S A. 2025 Nov 25;122(48):e2523178122. doi: 10.1073/pnas.2523178122 (PMC12685025; doi:10.1073/pnas.2523178122)
Supplement: Supplementary file 7 — Dataset S06 (XLSX) [file pnas.2523178122.sd06.xlsx]

## Sheet: Dataset S6
Dataset S6. Targeted mass spectrometric analysis of short-chain fatty acids in the cecal contents of gnotobiotic mice colonized with fecal microbiome samples obtained from two donors in the MDCF-2 clinical trial
Experiment	Treatment	Mouse no.	Acetate1	Propionate1	Butyrate1	Lactate1	Succinate1
Donor 1	Unreparied	1	21.2532	4.78928	0.646233	1.77041	0.970897
		2	24.3279	6.24507	0.8506	2.58343	1.09264
		3	25.056	5.63154	0.762591	2.07329	0.856693
		4	18.8963	4.03849	0.583057	2.68074	1.13665
		mean ± SD	22.38 ± 2.85	5.18 ± 0.97	0.71 ± 0.12	2.28 ± 0.43	1.01 ± 0.13
	Repaired	1	51.9491	14.9023	5.4132	1.51139	6.38879
		2	25.7096	12.0213	2.46405	0.59159	1.65734
		3	33.1342	11.2765	3.47154	0.487883	3.0828
		4	51.794	12.1907	3.96355	2.15478	7.91016
		mean ± SD	40.65 ± 13.31	12.60 ± 1.59	3.83 ± 1.23	1.19 ± 0.79	4.76 ± 2.89
	Mann-Whitney U test P-value		0.0285714	0.0285714	0.0285714	0.114286	0.0285714
Donor 2	Unreparied	1	20.0222	8.93403	0.254181	0.786624	1.69285
		2	38.2255	12.181	0.594308	3.5938	4.3257
		3	22.1832	8.76227	0.441197	1.06441	1.66224
		4	25.1304	9.45756	0.515842	2.8487	1.58285
		mean ± SD	26.39 ± 8.16	9.83 ± 1.59	0.45 ± 0.15	2.07 ± 1.36	2.32 ± 1.34
	Repaired	1	14.8616	6.99669	2.00787	1.78409	0.696821
		2	13.9735	7.43567	2.13737	4.5305	0.844965
		3	13.6843	6.99843	2.32698	0.755666	0.901518
		4	22.2163	9.14568	3.24796	1.95393	1.80414
		mean ± SD	16.18 ± 4.05	7.64 ± 1.02	2.43 ± 0.56	2.26 ± 1.61	1.06 ± 0.50
	Mann-Whitney U test P-value		0.114286	0.114286	0.0285714	1	0.2
1 Unit: μmol per g of cecal contents
