# Supplementary material for: Using gnotobiotic mice to decipher effects of gut microbiome repair in undernourished children on tuft and goblet cell function
Source: Proc Natl Acad Sci U S A. 2025 Nov 25;122(48):e2523178122. doi: 10.1073/pnas.2523178122 (PMC12685025; doi:10.1073/pnas.2523178122)
Supplement: Supplementary file 8 — Dataset S07 (XLSX) [file pnas.2523178122.sd07.xlsx]

## Sheet: Dataset S7
Dataset S7. Goblet cell density
Experiment	Segment	Treatment	Mouse ID	Goblet cell number per 100 total cells
Donor 1	Duodenum	Unrepaired	1	5.03786
			2	6.75956
			3	8.34509
			4	8.21724
			mean ± SD	7.1 ± 1.5
		Repaired	5	6.91518
			6	1.16637
			7	4.1809
			mean ± SD	4.1 ± 2.9
		Mann-Whitney U test P-value		0.2257
	Jejunum	Unrepaired	1	5.05466
			2	8.88164
			3	12.3877
			4	12.3662
			mean ± SD	9.7 ± 3.5
		Repaired	5	8.84906
			6	4.43499
			7	3.08059
			mean ± SD	5.5 ± 3.0
		Mann-Whitney U test P-value		0.1142
	Ileum	Unrepaired	1	11.337
			2	11.8183
			3	12.8781
			4	13.6227
			mean ± SD	12.4 ± 1.0
		Repaired	5	9.69773
			6	4.96454
			7	4.01955
		Mann-Whitney U test P-value		0.0571
Donor 1	Duodenum	Unrepaired	1	7.11672
			2	7.23745
			3	6.67372
			4	9.20894
			mean ± SD	7.6 ± 1.1
		Repaired	5	5.72971
			6	5.48272
			7	4.81785
			8	6.61716
			mean ± SD	5.7 ± 0.7
		Mann-Whitney U test P-value		0.0286
	Jejunum	Unrepaired	1	10.0539
			2	12.8082
			3	10.7115
			4	11.0345
			mean ± SD	11.2 ± 1.2
		Repaired	5	9.62051
			6	9.95935
			7	8.46063
			8	7.38988
			mean ± SD	8.9 ± 1.2
		Mann-Whitney U test P-value		0.3428
	Ileum	Unrepaired	1	10.7443
			2	8.80718
			3	8.57325
			4	9.70664
			mean ± SD	9.5 ± 1.0
		Repaired	5	8.48791
			6	9.71004
			7	8.70462
			8	8.16361
		Mann-Whitney U test P-value		0.0286
